# Supplementary material for: Transcriptomic Insight into Viviparous Growth in Water Lily
Source: Biomed Res Int. 2022 Jul 7;2022:8445484. doi: 10.1155/2022/8445484 (PMC9283058; doi:10.1155/2022/8445484)
Supplement: Supplementary Materials — Additional Figure 1: list of top enriched Gene Ontology (GO) terms between two Nymphaea species N. micrantha and N. colorata, at four developmental stages. Additional Figure 2: list of top twenty enriched KEGG pathways between two Nymphaea species N. micrantha and N. colorata, at four developmental stages. Additional Table S1: list of unique differentially expressed genes among four developmental stages of N. micrantha (X) and N. colorata (L) species. Available at https://figshare.com/articles/dataset/Additional_information_tables_xlsx/19688034). Additional Table S2: list of unique Gene Ontology (GO) terms annotated to the differentially expressed genes among four developmental stages of N. micrantha (X) and N. colorata (L) species. Available at https://figshare.com/articles/dataset/Additional_information_tables_xlsx/19688034. Additional Table S3: list of highly conserved KEGG pathways annotated to the differentially expressed genes among four developmental stages of N. micrantha (X) and N. colorata (L) species. Available at https://figshare.com/articles/dataset/Additional_information_tables_xlsx/19688034. Additional Table S4: primer sequences of the genes used in the qRT-PCR. Available at https://figshare.com/articles/dataset/Additional_information_tables_xlsx/19688034. [file 8445484.f1.zip › table S1 (1).txt]

Additional Table S1: List of unique differentially expressed genes among four developmental stages of N. micrantha (X) and N. colorata (L) species
	L1 vs X1				L2 vs X2				L3 vs X3				L4 vs X4
ID	logFC	log2FC	up/down		logFC	log2FC	up/down		logFC	log2FC	up/down		logFC	log2FC	up/down
Conserved DEGs at all four developmental stages
NC042360	33.23041638	5.054432465	Up		Inf	Inf	Up		Inf	Inf	Up		24.25267884	4.600072204	Up
NC062990	0.086669135	-3.528337883	Down		0.116067012	-3.106970101	Down		0.046153248	-4.437424001	Down		0.072405031	-3.78776625	Down
NC066180	0		Down		0		Down		0		Down		0		Down
NC067420	0		Down		0.010388734	-6.588836356	Down		0		Down		0		Down
NC10G0031720	2.732213396	1.450070168	Up		6.176981422	2.626901992	Up		10.88786393	3.444649038	Up		18.62580663	4.219231001	Up
NC10G0031760	0.200504268	-2.318295145	Down		0.127891678	-2.967005704	Down		0.070428521	-3.827696405	Down		0.289081386	-1.79045238	Down
NC10G0031790	445.9576625	8.800762943	Up		156.9394561	7.294064295	Up		Inf	Inf	Up		Inf	Inf	Up
NC10G0031840	2.347062487	1.230856252	Up		2.619252568	1.389155182	Up		3.207058176	1.681250524	Up		2.58535904	1.370364648	Up
NC10G0031980	0		Down		0		Down		0		Down		0		Down
NC10G0032000	0		Down		0		Down		0		Down		0		Down
NC10G0032020	0.160410689	-2.64015782	Down		0.129866969	-2.944893561	Down		0.089418295	-3.48328616	Down		0.252076261	-1.988067834	Down
NC10G0032160	Inf	Inf	Up		Inf	Inf	Up		Inf	Inf	Up		Inf	Inf	Up
NC10G0032340	0.246271922	-2.021675942	Down		0.174381763	-2.519678924	Down		0.221579299	-2.174104989	Down		0.196608434	-2.346602885	Down
NC10G0032400	0.150597694	-2.731228419	Down		0.350596347	-1.51211713	Down		0.129731498	-2.946399295	Down		0.24955673	-2.002560285	Down
NC10G0032600	10.39011476	3.377139684	Up		13.01888069	3.702533511	Up		23.29033164	4.541659278	Up		30.66325819	4.938439097	Up
NC10G0032660	0		Down		0		Down		0		Down		0		Down
NC10G0032670	0.319206848	-1.647436491	Down		0.2876398	-1.797664784	Down		0.338977091	-1.560740321	Down		0.457955113	-1.126721896	Down
NC10G0032850	0.118815608	-3.07320373	Down		0.119970802	-3.059244768	Down		0.154645962	-2.692958928	Down		0.39217408	-1.350433909	Down
NC10G0033030	10.99873358	3.459265513	Up		24.05900686	4.588505185	Up		19.52249902	4.287065835	Up		Inf	Inf	Up
NC10G0033110	0.334292203	-1.58081839	Down		0.285104058	-1.810439523	Down		0.228593944	-2.129140914	Down		0.30304407	-1.722400484	Down
NC10G0033140	49.62908212	5.633113868	Up		57.43733585	5.843916928	Up		Inf	Inf	Up		Inf	Inf	Up
NC10G0033170	0.041894589	-4.577092256	Down		0.005664873	-7.463740688	Down		0.002721941	-8.52114828	Down		0.001186698	-9.718830966	Down
NC10G0038070	Inf	Inf	Up		Inf	Inf	Up		Inf	Inf	Up		Inf	Inf	Up
NC10G0038110	2.173940424	1.120312404	Up		3.987192336	1.995373201	Up		5.08849124	2.347237954	Up		2.51069167	1.328084867	Up
NC10G0038120	0		Down		0		Down		0		Down		0		Down
NC10G0038190	0.18607732	-2.426025869	Down		0.094962149	-3.396503601	Down		0.029310265	-5.092450162	Down		0.197970765	-2.336640695	Down
NC10G0038200	0.34535084	-1.533865362	Down		0.152673172	-2.711481527	Down		0.228892561	-2.127257519	Down		0.230066925	-2.119874503	Down
NC10G0038270	0		Down		0		Down		0		Down		0		Down
NC10G0038550	0		Down		0		Down		0		Down		0		Down
NC10G0043180	0.252544666	-1.985389522	Down		0.214838028	-2.21867871	Down		0.180457262	-2.470270891	Down		0.062160524	-4.007857527	Down
NC10G0043340	0.355708084	-1.491234334	Down		0.36662884	-1.447607818	Down		0.378031587	-1.40342131	Down		0.232797405	-2.102853116	Down
NC10G0043370	0		Down		0		Down		0		Down		0		Down
NC10G0043480	0.19059948	-2.391383911	Down		0.20881514	-2.259701775	Down		0.289825733	-1.7867424	Down		0.289448957	-1.788619136	Down
NC10G0043590	0		Down		0		Down		0		Down		0.00481636	-7.697841165	Down
NC10G0043670	0.025830817	-5.274762937	Down		0.030884633	-5.016966983	Down		0.03034836	-5.042237648	Down		0.015774386	-5.986272295	Down
NC10G0043950	0.147132776	-2.764809434	Down		10.62447649	3.40931985	Up		56.37804915	5.817061652	Up		95.00133305	6.569875852	Up
NC10G0044160	2.666272778	1.414824385	Up		2.642913146	1.402129015	Up		4.079073286	2.028241427	Up		2.368974149	1.244262455	Up
NC10G0044400	0		Down		0		Down		0		Down		0		Down
NC10G0044530	2.746492138	1.457590162	Up		3.984040784	1.994232416	Up		3.768041582	1.913814886	Up		3.333607375	1.737084197	Up
NC10G0044550	0		Down		0		Down		0		Down		0		Down
NC10G0044810	0.218738468	-2.192721137	Down		0.19368163	-2.368240972	Down		0.272357113	-1.876428548	Down		0.215910963	-2.211491598	Down
NC10G0045110	0.334746525	-1.578859016	Down		0.447399007	-1.160366041	Down		0.310225788	-1.688609476	Down		0.470290955	-1.088374509	Down
NC10G0045230	0		Down		0		Down		0		Down		0		Down
NC10G0045240	0.040113558	-4.639766239	Down		0.001202211	-9.700094569	Down		0		Down		0.002263225	-8.787404187	Down
NC10G0045320	0.041901305	-4.576861028	Down		0.042830409	-4.545220749	Down		0.02911999	-5.10184635	Down		0.088758771	-3.493966497	Down
NC10G0045330	0.096634713	-3.371314664	Down		0.08056724	-3.633662856	Down		0.060610671	-4.044284381	Down		0.003765582	-8.052911301	Down
NC10G0045860	0		Down		0		Down		0		Down		0		Down
NC10G0045940	0.044856453	-4.478540642	Down		0		Down		0		Down		0		Down
NC10G0046050	0.067857445	-3.881349085	Down		0.008622744	-6.857637264	Down		0.007007939	-7.156794104	Down		0.003643675	-8.10038998	Down
NC10G0046130	11.27818701	3.495463265	Up		10.73253965	3.423919597	Up		7.978923377	2.996194092	Up		2.057179298	1.040667541	Up
NC10G0046180	0		Down		0.005809094	-7.427471189	Down		0		Down		0		Down
NC10G0046220	329.0185876	8.36202528	Up		71.77976989	6.165505393	Up		50.92019694	5.670166094	Up		Inf	Inf	Up
NC10G0046480	0		Down		0		Down		0		Down		0		Down
NC10G0046550	3.34463086	1.741846992	Up		4.467104234	2.159339918	Up		4.421181716	2.144432032	Up		2.425815489	1.278469821	Up
NC10G0046650	0.08487193	-3.558568701	Down		0.084587699	-3.56340832	Down		0.10485773	-3.253494878	Down		0.063708177	-3.972377628	Down
NC10G0065540	0.031003933	-5.011404942	Down		0.049048153	-4.349657393	Down		0.07331109	-3.76982474	Down		0		Down
NC10G0065820	8.337224791	3.059567234	Up		6.589107145	2.720082987	Up		9.22752067	3.205943064	Up		5.882901704	2.556527931	Up
NC10G0065880	0.110036127	-3.183950828	Down		0.059735425	-4.065269433	Down		0.105298435	-3.247444104	Down		0.182212164	-2.456308826	Down
NC10G0143010	0.411027048	-1.282694761	Down		0.460219105	-1.119607219	Down		0.286723082	-1.802270043	Down		0.318964493	-1.648532264	Down
NC10G0143090	82.78371982	6.371275171	Up		Inf	Inf	Up		Inf	Inf	Up		Inf	Inf	Up
NC10G0143170	0		Down		0.063598534	-3.97486269	Down		0		Down		0.011255118	-6.473275005	Down
NC10G0143200	0.047147628	-4.406670985	Down		0.037454396	-4.738721145	Down		0.042015259	-4.572942813	Down		0.039829134	-4.650032075	Down
NC10G0143330	0.014376425	-6.120151213	Down		0.025508639	-5.292870275	Down		0.061098635	-4.032716046	Down		0		Down
NC10G0143350	0.419342397	-1.253799396	Down		0.270131004	-1.888268863	Down		0.369048865	-1.438116243	Down		0.252453028	-1.985913116	Down
NC10G0143460	0.13167457	-2.924951345	Down		0.104181673	-3.262826588	Down		0.248577279	-2.008233662	Down		0.084479722	-3.565251104	Down
NC10G0143480	12.19985627	3.608792246	Up		9.589774181	3.261496843	Up		9.147224857	3.193334116	Up		5.121902459	2.356679779	Up
NC10G0143700	0		Down		0		Down		0		Down		0		Down
NC10G0143710	0		Down		0		Down		0.012614256	-6.308801112	Down		0		Down
NC10G0143800	0		Down		0		Down		0		Down		0		Down
NC10G0144310	0		Down		0		Down		0		Down		0		Down
NC10G0144330	0.053943115	-4.212417347	Down		0.030695099	-5.025847881	Down		0.011014449	-6.50445882	Down		0.036671388	-4.769201328	Down
NC10G0144360	0.257825401	-1.95553369	Down		0.185425013	-2.431092222	Down		0.215438929	-2.21464913	Down		0.374452747	-1.417144422	Down
NC10G0144390	2.707766223	1.437103188	Up		2.732994317	1.45048246	Up		2.399842318	1.262939616	Up		3.110945795	1.637353258	Up
NC10G0144520	4.120035476	2.04265676	Up		3.326068453	1.733817861	Up		7.178234207	2.843628995	Up		3.923539815	1.97215584	Up
NC10G0144530	157.5109399	7.299308224	Up		284.4689092	8.152127173	Up		269.352628	8.073352331	Up		113.2891303	6.823865636	Up
NC10G0144690	0.018448105	-5.760383548	Down		0.072309876	-3.789663494	Down		0		Down		0.043276895	-4.530259199	Down
NC10G0144770	0.287570632	-1.798011745	Down		0.197238661	-2.341985731	Down		0.202390105	-2.304789341	Down		0.136291427	-2.875233276	Down
NC10G0144880	0.077100888	-3.697108714	Down		0.128104939	-2.964601993	Down		0.069253671	-3.851965644	Down		0.071871668	-3.798433011	Down
NC10G0145360	0.205021352	-2.28615393	Down		0.300039604	-1.73677515	Down		0.147905868	-2.757248806	Down		0.113240782	-3.14253448	Down
NC10G0145410	0.036132498	-4.790559188	Down		0.02570951	-5.281554065	Down		0.05080959	-4.298755355	Down		0.036867744	-4.761497041	Down
NC10G0145530	0.419792472	-1.252251799	Down		0.227870418	-2.13371445	Down		0.226726776	-2.140973317	Down		0.209613487	-2.254196547	Down
NC10G0145540	0		Down		0		Down		0.079871014	-3.646184163	Down		0		Down
NC10G0145560	3.945063179	1.980048405	Up		2.729216209	1.44848669	Up		3.836759098	1.939888184	Up		3.046499828	1.607152659	Up
NC10G0145690	0.055255261	-4.177744348	Down		0.039236252	-4.671668939	Down		0.034277509	-4.866593929	Down		0.023754006	-5.395685341	Down
NC10G0145870	42.26081918	5.401248828	Up		43.42065378	5.440309543	Up		17.44935517	4.125101818	Up		39.07258133	5.288084665	Up
NC10G0162330	0.051056396	-4.291764479	Down		0		Down		0.028908387	-5.112368091	Down		0.011985866	-6.382522032	Down
NC10G0162440	0.044416099	-4.492773496	Down		0.134794347	-2.891168096	Down		0.183938318	-2.44270604	Down		0.060290846	-4.051917218	Down
NC10G0162450	0		Down		0		Down		0		Down		0.009679055	-6.690918022	Down
NC10G0162620	0.15898208	-2.653063935	Down		0.050458635	-4.308755009	Down		0		Down		0		Down
NC10G0162640	0.037969414	-4.719018457	Down		0.057393582	-4.122966761	Down		0.035277661	-4.825101293	Down		0.021475242	-5.54118177	Down
NC10G0162650	25.84186546	4.691638313	Up		Inf	Inf	Up		Inf	Inf	Up		102.3008862	6.676674832	Up
NC10G0162670	18.99379418	4.24745622	Up		12.83865789	3.682422491	Up		11.5356252	3.528024291	Up		40.63411868	5.344619699	Up
NC10G0162720	0.414916182	-1.269108171	Down		0.372470497	-1.424801939	Down		0.384158436	-1.380226658	Down		0.428320633	-1.22323692	Down
NC10G0163060	0.022147283	-5.496726467	Down		0.043006844	-4.539289913	Down		0.037405784	-4.740594811	Down		0.042211475	-4.566220959	Down
NC10G0163250	0.283243644	-1.81988451	Down		0.256579759	-1.96252073	Down		0.3179219	-1.653255696	Down		0.158855759	-2.654210698	Down
NC10G0163470	2.487109441	1.314469992	Up		2.497080148	1.320242128	Up		4.357893539	2.123630953	Up		2.558075242	1.3550587	Up
NC10G0163560	2.851375741	1.511658164	Up		3.770521321	1.914764008	Up		4.597915995	2.200980108	Up		23.40928685	4.549009079	Up
NC10G0163790	2.74788339	1.458320783	Up		2.800539473	1.485704763	Up		3.283161775	1.715085839	Up		6.572755157	2.716498244	Up
NC10G0163870	0		Down		0		Down		0.010357501	-6.593180278	Down		0.013646681	-6.195306063	Down
NC10G0164000	0.374437759	-1.417202168	Down		0.142745136	-2.808486505	Down		0.260245024	-1.942057514	Down		0.144824254	-2.787624861	Down
NC10G0164150	0		Down		0		Down		0		Down		0.072745028	-3.781007539	Down
NC10G0164210	0		Down		0		Down		0		Down		0		Down
NC10G0164330	0.074542809	-3.745786998	Down		0.042149977	-4.568324335	Down		0.155418584	-2.685769073	Down		0.028136645	-5.151405871	Down
NC10G0164550	3.84181464	1.941787914	Up		2.838175262	1.504963681	Up		5.609237478	2.487804664	Up		4.650362029	2.217343034	Up
NC10G0164580	2.227497002	1.15542349	Up		2.717467123	1.442262581	Up		3.237347089	1.694812051	Up		2.812406535	1.491805152	Up
NC10G0164640	2.316258746	1.211796424	Up		2.066200201	1.046980048	Up		2.179853897	1.124231443	Up		3.671039362	1.876188584	Up
NC10G0164730	3.099704115	1.632130508	Up		15.19867583	3.925873731	Up		342.980818	8.421984083	Up		248.2943236	7.955907469	Up
NC10G0164770	0		Down		0		Down		0		Down		0		Down
NC10G0164800	0		Down		0		Down		0		Down		0		Down
NC10G0164850	0.015280438	-6.032170337	Down		0.009522716	-6.714411159	Down		0		Down		0.004143804	-7.914828391	Down
NC10G0164890	0.268269753	-1.898243691	Down		0.220203993	-2.183087464	Down		0.27986719	-1.837185732	Down		0.391564206	-1.352679206	Down
NC10G0164910	0.137653983	-2.860881743	Down		0.070679709	-3.822560097	Down		0.062859448	-3.991726595	Down		0.137318618	-2.864400851	Down
NC10G0165060	0.019680945	-5.667056664	Down		0.093280746	-3.422276863	Down		0		Down		0		Down
NC10G0165090	0		Down		0		Down		0		Down		0		Down
NC10G0165210	0		Down		0.038617649	-4.694595841	Down		0		Down		0		Down
NC10G0165320	0.152797471	-2.710307432	Down		0.113679795	-3.136952242	Down		0.308580041	-1.696283344	Down		0.145805704	-2.777880931	Down
NC10G0165390	0.276800799	-1.853079985	Down		0.331715274	-1.591982653	Down		0.462838158	-1.111420285	Down		0.429948006	-1.217765892	Down
NC10G0165450	0.349668525	-1.515940157	Down		0.218612149	-2.193554517	Down		0.201956131	-2.307886148	Down		0.175031549	-2.514313109	Down
NC10G0165470	13.43567966	3.747997399	Up		Inf	Inf	Up		Inf	Inf	Up		Inf	Inf	Up
NC10G0165520	0.392952219	-1.347574196	Down		0.363601773	-1.459568859	Down		0.453849285	-1.139714811	Down		0.350160063	-1.513913548	Down
NC10G0165730	0		Down		0		Down		0		Down		0		Down
NC10G0165740	0		Down		0.041728761	-4.582814114	Down		0.028036685	-5.15654042	Down		0.012802515	-6.287428992	Down
NC10G0165800	0.023022813	-5.440792055	Down		0		Down		0		Down		0		Down
NC10G0165850	0		Down		0		Down		0		Down		0		Down
NC10G0165910	0.029886476	-5.064363389	Down		0.033600162	-4.895388018	Down		0.046645696	-4.422112231	Down		0.038911274	-4.683667961	Down
NC10G0165950	2.599475299	1.378220446	Up		2.1945257	1.133909165	Up		4.032814361	2.011786997	Up		3.034075254	1.601256869	Up
NC10G0165970	0.26453954	-1.918444719	Down		0.293729086	-1.767441962	Down		0.26523695	-1.914646325	Down		0.262011246	-1.932299359	Down
NC10G0166110	0.274154913	-1.866936767	Down		0.223107596	-2.16418846	Down		0.261190612	-1.93682505	Down		0.27083764	-1.884499841	Down
NC10G0166120	0.28978557	-1.78694234	Down		0.191344649	-2.385754537	Down		0.177867761	-2.491123053	Down		0.134659892	-2.892607884	Down
NC10G0166130	0.474424871	-1.075748451	Down		0.378178725	-1.402859889	Down		0.352254247	-1.505310993	Down		0.44778099	-1.159134812	Down
NC10G0166170	Inf	Inf	Up		Inf	Inf	Up		Inf	Inf	Up		Inf	Inf	Up
NC10G0166200	0.279152598	-1.840874112	Down		0.121680279	-3.03883273	Down		0.228945141	-2.126926149	Down		0.196028709	-2.350863138	Down
NC10G0166320	0.043994644	-4.506528305	Down		0.057076616	-4.130956397	Down		0.027787613	-5.169414258	Down		0.033507627	-4.899366689	Down
NC10G0166440	0.234699123	-2.091115642	Down		0.204016292	-2.293243726	Down		0.027858676	-5.165729495	Down		0.236834154	-2.078050949	Down
NC10G0166980	0.055555045	-4.169938261	Down		0.083597988	-3.580387971	Down		0		Down		0.024667221	-5.341261011	Down
NC10G0167100	2.37395893	1.247294976	Up		3.906834253	1.966000051	Up		3.109288431	1.636584454	Up		2.139716582	1.097419716	Up
NC10G0167260	0		Down		0		Down		0		Down		0		Down
NC10G0167310	10.86543376	3.441673864	Up		13.53702706	3.758839031	Up		11.02582435	3.462814618	Up		31.87401669	4.99430893	Up
NC10G0167470	0.312602639	-1.677598139	Down		0.393463533	-1.345698166	Down		0.349725053	-1.515706944	Down		0.228325859	-2.130833831	Down
NC10G0167770	4.817849615	2.268389362	Up		3.842726234	1.942130198	Up		5.683349728	2.506741495	Up		2.241518154	1.164476184	Up
NC10G0167860	0		Down		0		Down		0		Down		0		Down
NC10G0168060	0.015165047	-6.04310618	Down		0.060424881	-4.048713459	Down		0		Down		0		Down
NC10G0232360	3.10269842	1.633523475	Up		2.738699164	1.4534908	Up		4.023718662	2.008529436	Up		2.23140336	1.157951326	Up
NC10G0232380	3.994762951	1.998109896	Up		4.255915619	2.089469547	Up		6.770711011	2.759307343	Up		3.269575703	1.709103427	Up
NC10G0232400	0		Down		0		Down		0		Down		0		Down
NC10G0232410	0		Down		0		Down		0.001473278	-9.406754707	Down		0		Down
NC10G0232510	0.272532265	-1.875501056	Down		0.305632323	-1.710130966	Down		0.239825623	-2.059942288	Down		0.215658169	-2.213181732	Down
NC10G0232520	0		Down		0.037718609	-4.728579717	Down		0		Down		0		Down
NC10G0232530	0.207843957	-2.266427292	Down		0.206277316	-2.277342919	Down		0.174949118	-2.514992707	Down		0.191023502	-2.388177948	Down
NC10G0232610	0.098392839	-3.345302876	Down		0.070969842	-3.816650087	Down		0.073522851	-3.765663476	Down		0.07499938	-3.736977517	Down
NC10G0232660	0		Down		0		Down		0		Down		0		Down
NC10G0232710	0		Down		0		Down		0		Down		0		Down
NC10G0232730	0		Down		0		Down		0		Down		0		Down
NC10G0232740	0		Down		0		Down		0		Down		0		Down
NC10G0232810	0		Down		0.010227083	-6.611461442	Down		0.041365701	-4.595421165	Down		0.014711425	-6.086919189	Down
NC10G0232830	0.014093013	-6.148876094	Down		0.020338625	-5.619634051	Down		0.00517664	-7.593768234	Down		0.006082829	-7.361041907	Down
NC10G0232880	0		Down		0		Down		0		Down		0		Down
NC10G0232890	0.172446915	-2.535775776	Down		0.154169772	-2.697408174	Down		0.173069228	-2.530578862	Down		0.186505325	-2.42271127	Down
NC10G0233010	0.006236458	-7.325057417	Down		0.010404742	-6.586614985	Down		0		Down		0.004777462	-7.709539858	Down
NC10G0233090	0.001080546	-9.85402369	Down		0.005531221	-7.498186191	Down		0.005645908	-7.468578626	Down		0.001375637	-9.505684368	Down
NC10G0233100	0.491530791	-1.024646299	Down		0.432780282	-1.208293324	Down		0.334132341	-1.581508464	Down		0.270719271	-1.885130508	Down
NC10G0233170	2.64450836	1.402999536	Up		3.071112427	1.618761327	Up		2.485880693	1.313757058	Up		3.134610837	1.648286343	Up
NC10G0233250	Inf	Inf	Up		Inf	Inf	Up		Inf	Inf	Up		Inf	Inf	Up
NC10G0233570	Inf	Inf	Up		Inf	Inf	Up		Inf	Inf	Up		Inf	Inf	Up
NC10G0233650	0.158487583	-2.657558279	Down		0.143341823	-2.802468488	Down		0.174749999	-2.516635649	Down		0.212580918	-2.233915996	Down
NC10G0233680	0.012574899	-6.313309425	Down		0.022331527	-5.484774291	Down		0.006761567	-7.208426643	Down		0.008200173	-6.930129967	Down
NC10G0233700	2.330979419	1.220936266	Up		2.263260285	1.17840251	Up		6.175450079	2.626544287	Up		5.704686369	2.512147573	Up
NC10G0233810	0.285309363	-1.809401003	Down		0.465872647	-1.101992467	Down		0.031446268	-4.990967386	Down		0.319997291	-1.643868402	Down
NC10G0233840	77.67580335	6.279393352	Up		27.74909782	4.794368962	Up		63.40203077	5.986457146	Up		54.12434691	5.758205806	Up
NC10G0233980	0.000730338	-10.41914801	Down		0.00210429	-8.892450492	Down		0.00182076	-9.101243512	Down		0.001030309	-9.922707834	Down
NC10G0234000	0		Down		0		Down		0		Down		0		Down
NC10G0234110	0		Down		0		Down		0		Down		0		Down
NC10G0234130	0		Down		0		Down		0		Down		0		Down
NC10G0247660	0.043985571	-4.506825841	Down		0.098417835	-3.344936415	Down		0.089608629	-3.48021853	Down		0.142900608	-2.806916041	Down
NC10G0247750	0.352345886	-1.504935725	Down		0.111825497	-3.160678926	Down		0.255328374	-1.969574224	Down		0.182921357	-2.450704566	Down
NC10G0247790	0		Down		0		Down		0		Down		0		Down
NC10G0247800	0		Down		0		Down		0		Down		0		Down
NC10G0248110	53.5677845	5.743293724	Up		Inf	Inf	Up		57.48683573	5.845159717	Up		27.53864632	4.783385739	Up
NC10G0248120	37.48301428	5.22816507	Up		16.87202144	4.076560929	Up		Inf	Inf	Up		16.25948429	4.023209594	Up
NC10G0248350	0.084758978	-3.560489996	Down		0.021719678	-5.524853475	Down		0.006948709	-7.16903942	Down		0.021449863	-5.542887779	Down
NC10G0248360	0		Down		0		Down		0		Down		0		Down
NC10G0248390	75.06243584	6.230019203	Up		Inf	Inf	Up		Inf	Inf	Up		Inf	Inf	Up
NC10G0248400	0		Down		0		Down		0		Down		0		Down
NC10G0248760	2.689076362	1.427110724	Up		2.405264439	1.266195515	Up		3.706395675	1.890016904	Up		2.228171512	1.155860287	Up
NC10G0248820	2.061076822	1.043398279	Up		2.161756434	1.112203983	Up		2.679023152	1.421707049	Up		2.453603488	1.294902123	Up
NC10G0248830	0		Down		0		Down		0		Down		0		Down
NC10G0248850	0.106535984	-3.230587292	Down		0.005661424	-7.464619304	Down		0.048901665	-4.353972609	Down		0.020749727	-5.590763812	Down
NC10G0266060	33.78870468	5.07846914	Up		92.76197555	6.53546164	Up		29.1665958	4.866245106	Up		22.74927537	4.507748687	Up
NC10G0266110	5.026170088	2.329459494	Up		4.164518627	2.058149745	Up		4.296184385	2.103055913	Up		16.404122	4.035986474	Up
NC10G0266300	433.7980963	8.760879912	Up		175.5377235	7.455637292	Up		37.10347716	5.213482491	Up		497.4829164	8.958503174	Up
NC10G0266340	56.78849937	5.827526884	Up		555.8741409	9.11861446	Up		206.6842855	7.691284893	Up		10.38044547	3.375796452	Up
NC10G0266440	0.038725851	-4.690559231	Down		0.032818898	-4.92932938	Down		0		Down		0.000834834	-10.22622233	Down
NC10G0266460	0		Down		0		Down		0		Down		0		Down
NC10G0266490	0		Down		0		Down		0		Down		0		Down
NC10G0266650	70.3563386	6.136608501	Up		Inf	Inf	Up		Inf	Inf	Up		Inf	Inf	Up
NC10G0266670	0.475475635	-1.072556682	Down		0.373735308	-1.419911227	Down		0.462310724	-1.113065268	Down		0.323158909	-1.629684329	Down
NC10G0266750	0.337814972	-1.565694825	Down		0.12766652	-2.969547864	Down		0.265057412	-1.915623212	Down		0.100661452	-3.31241678	Down
NC10G0266830	92.48753094	6.531186971	Up		Inf	Inf	Up		Inf	Inf	Up		Inf	Inf	Up
NC11G0014810	4.802429902	2.263764556	Up		3.879154772	1.955742338	Up		3.921796315	1.971514609	Up		2.971127297	1.571010418	Up
NC11G0014820	0.292201427	-1.77496487	Down		0.255140462	-1.970636387	Down		0.230018229	-2.120179897	Down		0.315536822	-1.664119724	Down
NC11G0014860	0.009973208	-6.647726706	Down		0.00406888	-7.941152596	Down		0.006192214	-7.335328958	Down		0.001339662	-9.543915469	Down
NC11G0014930	2.893313683	1.532722744	Up		3.912988337	1.96827081	Up		2.602580975	1.379943051	Up		2.908274222	1.540163308	Up
NC11G0014960	0.397899396	-1.329524384	Down		0.403773052	-1.308383467	Down		0.258765467	-1.950282997	Down		0.472125131	-1.082758816	Down
NC11G0015170	0.282301795	-1.824689791	Down		0.392754293	-1.348301051	Down		0.312939397	-1.676044801	Down		0.346310829	-1.529860594	Down
NC11G0015200	0.212739901	-2.232837451	Down		0.470952176	-1.086347529	Down		0.417105937	-1.261514249	Down		0.340138162	-1.555807215	Down
NC11G0015330	0.170142094	-2.55518798	Down		0.184993964	-2.4344499	Down		0.122540042	-3.028674838	Down		0.367821506	-1.442922261	Down
NC11G0015360	0.237288039	-2.075288712	Down		0.162246118	-2.623744136	Down		0.178353596	-2.487187787	Down		0.167827858	-2.574945884	Down
NC11G0015380	0.387796699	-1.366627572	Down		0.449591724	-1.153312616	Down		0.374581096	-1.416650001	Down		20.77576761	4.376829877	Up
NC11G0015460	0.410511528	-1.284505358	Down		0.434788728	-1.201613556	Down		0.480072694	-1.058675216	Down		0.239190326	-2.063769056	Down
NC11G0015660	0.292816408	-1.771931696	Down		0.340098528	-1.555975332	Down		0.197381309	-2.340942716	Down		0.23417081	-2.094366841	Down
NC11G0015690	17.77333532	4.151642535	Up		79.4699858	6.312338182	Up		61.59841754	5.944821384	Up		22.43124853	4.487438018	Up
NC11G0015740	0.463580848	-1.109107131	Down		0.375817201	-1.411896997	Down		0.424866814	-1.234917435	Down		0.486500224	-1.039487625	Down
NC11G0015950	0		Down		0		Down		0		Down		0		Down
NC11G0016050	0.476888253	-1.068276849	Down		0.35580482	-1.490842041	Down		0.314919936	-1.666943007	Down		0.224401667	-2.155844699	Down
NC11G0016090	23.40522456	4.548758702	Up		12.15422418	3.603385901	Up		37.45072906	5.226921899	Up		21.53966402	4.428923841	Up
NC11G0016240	0.306453174	-1.706261447	Down		0.247657027	-2.013584541	Down		0.326963205	-1.612799805	Down		0.30854087	-1.69646649	Down
NC11G0016280	0.485112864	-1.043607658	Down		0.380437112	-1.394270106	Down		0.433470546	-1.20599413	Down		0.400220009	-1.321134799	Down
NC11G0016290	0		Down		0.00105356	-9.890511124	Down		0.004164188	-7.907749024	Down		0.009626372	-6.698792053	Down
NC11G0016330	0.36143374	-1.468196906	Down		0.400141555	-1.321417635	Down		0.158567716	-2.656829021	Down		0.259846884	-1.944266336	Down
NC11G0016390	0.305261485	-1.711882521	Down		0.311916776	-1.680766945	Down		0.301757148	-1.72854015	Down		0.239068205	-2.064505824	Down
NC11G0016450	0.166289677	-2.588229484	Down		0.164446202	-2.604312409	Down		0.266293501	-1.908910877	Down		0.153789137	-2.70097449	Down
NC11G0016730	0		Down		0		Down		0		Down		0		Down
NC11G0017140	0.086366426	-3.533385602	Down		0.134931733	-2.889698418	Down		0.1039412	-3.266160471	Down		0.105170413	-3.249199193	Down
NC11G0017160	0.047068356	-4.409098735	Down		0.05208043	-4.263114831	Down		0.081944054	-3.609216926	Down		0.043651555	-4.517823142	Down
NC11G0017250	0.290152692	-1.785115781	Down		0.412619505	-1.277116075	Down		0.379321475	-1.398507045	Down		0.347000967	-1.526988412	Down
NC11G0017270	23.02126418	4.524895154	Up		416.5179375	8.702234817	Up		154.7093143	7.273416247	Up		111.658042	6.802943352	Up
NC11G0017380	0.233170828	-2.100540793	Down		0.228640217	-2.128848905	Down		0.237860077	-2.07181495	Down		0.190707088	-2.39056963	Down
NC11G0017390	0.378474156	-1.401733305	Down		0.235985292	-2.083231152	Down		0.369640891	-1.435803733	Down		0.169660945	-2.559273592	Down
NC11G0017500	0.232979015	-2.10172808	Down		0.192693575	-2.375619627	Down		0.252183968	-1.987451533	Down		0.165686856	-2.593468938	Down
NC11G0056110	0		Down		0.008184244	-6.932935168	Down		0.008312877	-6.910436402	Down		0		Down
NC11G0057850	0.075373257	-3.729803452	Down		0.062480964	-4.000439477	Down		0.075684963	-3.72384949	Down		0.107201349	-3.221605029	Down
NC11G0057860	0		Down		0		Down		0		Down		0		Down
NC11G0057880	13.98938259	3.806260387	Up		21.45994445	4.423574436	Up		12.49977915	3.6438307	Up		5.550156565	2.472528469	Up
NC11G0057940	0		Down		0		Down		0		Down		0.00077178	-10.33952247	Down
NC11G0058110	83.90858128	6.390746457	Up		Inf	Inf	Up		Inf	Inf	Up		Inf	Inf	Up
NC11G0058150	0		Down		0		Down		0		Down		0		Down
NC11G0058160	0.003560768	-8.133595794	Down		0		Down		0		Down		0.001693608	-9.205684252	Down
NC11G0058170	0.019820556	-5.656858738	Down		0.083272355	-3.586018561	Down		0		Down		0.027565564	-5.180989073	Down
NC11G0058180	0		Down		0		Down		0		Down		0		Down
NC11G0058190	0		Down		0		Down		0		Down		0		Down
NC11G0058270	0.27172164	-1.879798627	Down		0.225196168	-2.150745814	Down		0.226753544	-2.140802997	Down		0.31222	-1.679365139	Down
NC11G0115540	Inf	Inf	Up		Inf	Inf	Up		457.5225998	8.837699198	Up		136.8523508	7.096476407	Up
NC11G0115660	0.349032926	-1.518564954	Down		0.370117605	-1.433944334	Down		0.357923997	-1.482274822	Down		0.35817658	-1.481257087	Down
NC11G0115730	0.436355986	-1.196422506	Down		0.336552844	-1.571095048	Down		0.28735665	-1.799085661	Down		0.148344665	-2.752975047	Down
NC11G0115760	0.16523231	-2.597432273	Down		0.21077787	-2.246204691	Down		0.25568765	-1.967545619	Down		0.193061569	-2.372867084	Down
NC11G0115920	0.249720644	-2.001613003	Down		0.268762212	-1.895597785	Down		0.283292785	-1.819634237	Down		0.262029811	-1.932197141	Down
NC11G0115930	0		Down		0		Down		0		Down		0		Down
NC11G0115940	0.182130946	-2.456952024	Down		0.151955215	-2.718281907	Down		0.220112072	-2.183689824	Down		0.348229341	-1.521890329	Down
NC11G0115960	0		Down		0		Down		0		Down		0		Down
NC11G0115970	0		Down		0		Down		0		Down		0		Down
NC11G0116070	0		Down		0		Down		0		Down		0		Down
NC11G0116080	Inf	Inf	Up		125.0243424	6.966065207	Up		Inf	Inf	Up		Inf	Inf	Up
NC11G0116160	0		Down		0		Down		0.024088215	-5.375528714	Down		0		Down
NC11G0116340	11.37989821	3.508415748	Up		8.552770798	3.096391878	Up		3.439785144	1.782318454	Up		4.806338487	2.264938254	Up
NC11G0116390	0.080080735	-3.642400976	Down		0		Down		0.059540215	-4.069991757	Down		0.033612202	-4.894871128	Down
NC11G0116530	0.420022538	-1.251461353	Down		0.269174198	-1.89338797	Down		0.297861562	-1.747286133	Down		0.089976731	-3.474304245	Down
NC11G0116920	0.326074563	-1.616726195	Down		0.19511366	-2.357613307	Down		0.24879966	-2.006943579	Down		0.12053106	-3.052523123	Down
NC11G0116970	2.132275647	1.092393953	Up		2.705651904	1.435976241	Up		2.941221819	1.556415593	Up		2.972001735	1.571434958	Up
NC11G0117350	0.370923449	-1.43080662	Down		0.105107962	-3.25005614	Down		0.105224947	-3.248451306	Down		0.115237313	-3.117320166	Down
NC11G0117580	0.028209716	-5.147664053	Down		0.06098495	-4.03540293	Down		0.080491292	-3.635023479	Down		0.051602653	-4.276410942	Down
NC11G0117710	0.126639062	-2.981205625	Down		0.145460729	-2.781298382	Down		0.078262526	-3.675534513	Down		0.231957579	-2.108067106	Down
NC11G0117730	0.069474784	-3.847366737	Down		0.133536179	-2.90469743	Down		0.080870104	-3.628249721	Down		0.12254076	-3.028666387	Down
NC11G0117790	0.425297286	-1.233456445	Down		0.346768152	-1.527956692	Down		0.295501972	-1.758760336	Down		0.180956521	-2.466284994	Down
NC11G0117810	0.162771814	-2.619077196	Down		0.106293179	-3.23387907	Down		0.113149213	-3.143701547	Down		0.11414322	-3.131082926	Down
NC11G0117890	0.309969661	-1.689801077	Down		0.32551464	-1.619205667	Down		0.292781762	-1.772102408	Down		0.293001	-1.771022508	Down
NC11G0118120	0		Down		0		Down		0		Down		0		Down
NC11G0118210	0.220165326	-2.183340817	Down		0.276574011	-1.854262499	Down		0.240371215	-2.056663953	Down		0.093798722	-3.414287923	Down
NC11G0118230	0.433500145	-1.20589562	Down		0.216099509	-2.210232299	Down		0.360934645	-1.470190466	Down		4.087623118	2.031262185	Up
NC11G0118350	0		Down		0.003003412	-8.379182045	Down		0.001824297	-9.098443708	Down		0.005440003	-7.522176917	Down
NC11G0118440	0		Down		0		Down		0.045489415	-4.458325314	Down		0.005601738	-7.479909807	Down
NC11G0118620	0.091211249	-3.454644434	Down		0.049481241	-4.336974504	Down		0.104004825	-3.265277633	Down		0.069379509	-3.849346558	Down
NC11G0118630	0.032720934	-4.933642261	Down		0		Down		0		Down		0		Down
NC11G0118650	0.013378364	-6.223954453	Down		0.017145713	-5.866008305	Down		0.046504417	-4.426488433	Down		0.018715795	-5.739599869	Down
NC11G0118680	0.209258048	-2.256644989	Down		0.068588935	-3.865880337	Down		0.143917582	-2.796685244	Down		0.126863862	-2.978646927	Down
NC11G0118690	0.402534932	-1.312814108	Down		0.390084179	-1.358142606	Down		0.373892601	-1.419304173	Down		0.47060277	-1.087418281	Down
NC11G0118700	0.241913527	-2.047436651	Down		0.151408234	-2.723484431	Down		0.174736185	-2.516749697	Down		0.011375224	-6.45796124	Down
NC11G0118910	5.267273946	2.397056495	Up		2.000726216	1.000523759	Up		6.496925054	2.699757063	Up		3.563668612	1.833363186	Up
NC11G0118940	0.00382588	-8.029992631	Down		0.009716236	-6.685386725	Down		0.081223835	-3.621953046	Down		0.058785218	-4.088402769	Down
NC11G0119630	0		Down		0		Down		0		Down		0		Down
NC11G0119660	0.09059695	-3.464393708	Down		0.067475461	-3.889493262	Down		0.049440242	-4.338170377	Down		0.081950184	-3.609109002	Down
NC11G0119940	0.343036705	-1.543565141	Down		0.38884712	-1.362725041	Down		0.121872683	-3.036553306	Down		0.204157094	-2.292248393	Down
NC11G0120170	0.19777814	-2.33804512	Down		0.104381846	-3.260057276	Down		0.056751284	-4.139203158	Down		0.072499313	-3.785888868	Down
NC11G0120180	0		Down		0		Down		0		Down		0		Down
NC11G0120450	0.069143774	-3.854256847	Down		0.035576656	-4.812925273	Down		0.093181634	-3.423810563	Down		0.463381295	-1.109728286	Down
NC11G0120630	16.44729474	4.039778403	Up		46.95193424	5.553112688	Up		218.6323567	7.77236312	Up		15.26014558	3.931696821	Up
NC11G0120660	0		Down		0		Down		0		Down		0		Down
NC11G0120960	Inf	Inf	Up		Inf	Inf	Up		Inf	Inf	Up		Inf	Inf	Up
NC11G0121100	0.145707239	-2.778855541	Down		0.187648766	-2.413893291	Down		0.128763461	-2.95720484	Down		0.216514623	-2.207463631	Down
NC11G0121220	0.413756686	-1.273145469	Down		0.189699561	-2.398211756	Down		0.145925768	-2.776693431	Down		0.13260888	-2.914750704	Down
NC11G0121240	Inf	Inf	Up		114.8388728	6.843467265	Up		Inf	Inf	Up		270.6033678	8.080035984	Up
NC11G0121350	0.29547898	-1.758872592	Down		0.259231066	-1.947689476	Down		0.46190026	-1.114346737	Down		0.162995284	-2.617097871	Down
NC11G0121990	0		Down		0		Down		0.060505554	-4.046788604	Down		0		Down
NC11G0122220	32.02501283	5.001127243	Up		8.05487733	3.009862618	Up		9.801031031	3.292933523	Up		Inf	Inf	Up
NC11G0122230	0		Down		0		Down		0		Down		0		Down
NC11G0122250	0.074688076	-3.742978254	Down		0.039352814	-4.667389397	Down		0.067217739	-3.895014175	Down		0.03622772	-4.786762169	Down
NC11G0122300	0.347278468	-1.525835133	Down		0.309620285	-1.691428101	Down		0.094305415	-3.406515575	Down		0.124360786	-3.007396455	Down
NC11G0122420	0.013810211	-6.178120813	Down		0		Down		0		Down		0.020873673	-5.582171705	Down
NC11G0122520	43.3588891	5.438255889	Up		74.56286568	6.220385403	Up		6.007419747	2.58674547	Up		231.472429	7.854696552	Up
NC11G0122600	0.251162146	-1.99330905	Down		0.256816295	-1.961191349	Down		0.256057054	-1.965462789	Down		0.18516897	-2.433085736	Down
NC11G0122690	3.137078716	1.64942173	Up		3.447534593	1.785565028	Up		2.546484371	1.348506863	Up		3.630210299	1.860053126	Up
NC11G0122930	0.010461491	-6.578767769	Down		0.10100213	-3.307542383	Down		0.070835466	-3.819384327	Down		0.057559654	-4.118798262	Down
NC11G0122950	9.579663902	3.259975041	Up		19.41738475	4.279276998	Up		7.727874358	2.950071639	Up		3.644611039	1.865764855	Up
NC11G0122960	0		Down		0		Down		0		Down		0		Down
NC11G0122970	55.88908438	5.804494635	Up		Inf	Inf	Up		Inf	Inf	Up		Inf	Inf	Up
NC11G0123080	0.380065682	-1.395679334	Down		0.300318681	-1.735433874	Down		0.248804394	-2.006916131	Down		0.199459168	-2.325834656	Down
NC11G0123250	0.4122645	-1.278357858	Down		0.089995422	-3.474004582	Down		0.259264191	-1.947505137	Down		0.290860829	-1.781599078	Down
NC11G0123320	0.406154476	-1.299899552	Down		0.358756049	-1.478924938	Down		0.371382098	-1.429023822	Down		0.454416246	-1.13791368	Down
NC11G0123370	0.027242052	-5.19802083	Down		0.059375723	-4.073983014	Down		0.041503958	-4.590607266	Down		0		Down
NC11G0123420	0.004746262	-7.718992457	Down		0.022900507	-5.448476624	Down		0.026223761	-5.252981572	Down		0.023486668	-5.412014153	Down
NC11G0123460	0		Down		0		Down		0		Down		0		Down
NC11G0123980	13.36097188	3.739953049	Up		31.22374641	4.964571746	Up		33.18350409	5.052394334	Up		Inf	Inf	Up
NC11G0124130	0.267248512	-1.903746179	Down		0.415279316	-1.267846078	Down		0.363733846	-1.459044916	Down		0.122055276	-3.03439344	Down
NC11G0138380	Inf	Inf	Up		Inf	Inf	Up		Inf	Inf	Up		Inf	Inf	Up
NC11G0138430	0.041812524	-4.579921043	Down		0.038312528	-4.706039968	Down		0.05687766	-4.135994072	Down		0.035480934	-4.816812183	Down
NC11G0138450	0.104984486	-3.251751939	Down		0.127840501	-2.967583128	Down		0.19103901	-2.388060826	Down		0.497763409	-1.006467915	Down
NC11G0197810	0		Down		0		Down		0		Down		0		Down
NC11G0198140	0.193053558	-2.372926951	Down		0.097320109	-3.361118255	Down		0.130095627	-2.942355629	Down		0.080625472	-3.632620481	Down
NC11G0209280	0.241145308	-2.052025354	Down		0.307390343	-1.701856253	Down		0.292117567	-1.775378977	Down		0.225019107	-2.151880587	Down
NC11G0209290	0.019429902	-5.685577552	Down		0		Down		0		Down		0		Down
NC11G0209330	73.49050056	6.199485873	Up		Inf	Inf	Up		Inf	Inf	Up		Inf	Inf	Up
NC11G0209360	0.006986443	-7.161226125	Down		0		Down		0		Down		0		Down
NC11G0209370	0.037929945	-4.720518892	Down		0.009658446	-6.693993207	Down		0.005791648	-7.431810367	Down		0.011497742	-6.442505621	Down
NC11G0209650	3.522982455	1.81679729	Up		4.738532482	2.244440327	Up		2.533476982	1.341118721	Up		4.641071078	2.214457793	Up
NC11G0209760	23.13294858	4.531877262	Up		18.53028245	4.211812967	Up		18.65334987	4.221362835	Up		8.416024743	3.073138946	Up
NC11G0209780	69.5445803	6.119866183	Up		34.16675932	5.094521511	Up		5.89935326	2.560556802	Up		38.8311266	5.279141659	Up
NC11G0209840	7.345505581	2.876861793	Up		19.60580363	4.293208873	Up		11.70868862	3.549507597	Up		2.047104656	1.03358486	Up
NC11G0209920	11.86663497	3.568838982	Up		6.96254504	2.799614755	Up		5.586505921	2.481946232	Up		3.43555278	1.780542247	Up
NC11G0209940	0.33199932	-1.590747809	Down		0.458649347	-1.12453651	Down		0.02630636	-5.248444531	Down		21.68347918	4.438524355	Up
NC11G0209980	0.049809436	-4.3274371	Down		0.078548246	-3.670277121	Down		0.08423275	-3.569474919	Down		0.034153445	-4.871825098	Down
NC11G0210160	Inf	Inf	Up		Inf	Inf	Up		Inf	Inf	Up		Inf	Inf	Up
NC11G0210210	0.255250271	-1.970015601	Down		0.240797305	-2.054108846	Down		0.316413482	-1.660117024	Down		0.093764212	-3.414818811	Down
NC11G0210260	0.195360979	-2.35578576	Down		0.261896355	-1.932932116	Down		0.06381209	-3.9700264	Down		0.288196646	-1.794874547	Down
NC11G0210460	0.056330696	-4.149934895	Down		0.089490678	-3.482118778	Down		0.100709644	-3.311726258	Down		0.167844592	-2.574802039	Down
NC11G0210470	0.253298602	-1.981088981	Down		0.260243318	-1.942066971	Down		0.300183418	-1.736083808	Down		0.266608331	-1.90720623	Down
NC11G0240770	0		Down		0		Down		0		Down		0		Down
NC11G0240870	0		Down		0		Down		0		Down		0		Down
NC11G0241010	0		Down		0		Down		0		Down		0		Down
NC11G0241100	67.88784346	6.085081352	Up		Inf	Inf	Up		Inf	Inf	Up		Inf	Inf	Up
NC11G0241110	29.50713054	4.882991726	Up		Inf	Inf	Up		Inf	Inf	Up		Inf	Inf	Up
NC11G0241120	0.01406858	-6.151379466	Down		0.032339765	-4.950547003	Down		0.102679263	-3.283783243	Down		0.13433994	-2.8960398	Down
NC11G0241210	0		Down		0		Down		0		Down		0		Down
NC11G0241450	0.002699604	-8.533036724	Down		0		Down		0		Down		0		Down
NC11G0241520	0.10236276	-3.288237149	Down		0.020603121	-5.600993286	Down		0.048240993	-4.373596577	Down		0.086285017	-3.534746134	Down
NC11G0241620	0		Down		0		Down		0		Down		0		Down
NC11G0241690	0		Down		0		Down		0.001245453	-9.649114036	Down		0		Down
NC11G0241700	0		Down		0		Down		0		Down		0		Down
NC11G0241710	127.8358099	6.998148217	Up		334.849829	8.387370421	Up		Inf	Inf	Up		Inf	Inf	Up
NC11G0242110	0		Down		0		Down		0		Down		0		Down
NC11G0242120	0		Down		0		Down		0		Down		0		Down
NC11G0242250	Inf	Inf	Up		Inf	Inf	Up		Inf	Inf	Up		Inf	Inf	Up
NC11G0243940	0.45234028	-1.144519623	Down		0.356367685	-1.488561573	Down		0.366474358	-1.448215836	Down		0.144200262	-2.793854304	Down
NC11G0244030	22.77022028	4.509076343	Up		258.8203842	8.015807435	Up		Inf	Inf	Up		Inf	Inf	Up
NC11G0244310	0		Down		0		Down		0		Down		0		Down
NC11G0244350	0.254172937	-1.976117666	Down		0.183308312	-2.447655886	Down		0.356945585	-1.486223938	Down		0.203741965	-2.295184932	Down
NC11G0244370	0.069073569	-3.855722422	Down		0.021365595	-5.548566679	Down		0		Down		0.024131967	-5.372910664	Down
NC11G0244490	0		Down		0		Down		0		Down		0		Down
NC11G0244520	3.247176638	1.699185865	Up		2.935684945	1.553697148	Up		3.115465993	1.639447969	Up		2.798816313	1.484816806	Up
NC11G0244660	4.921661696	2.299145494	Up		2.951176198	1.561290059	Up		2.518305092	1.332453076	Up		4.718762674	2.238408614	Up
NC11G0244790	0		Down		0		Down		0		Down		0.041394321	-4.594423348	Down
NC11G0244820	37.4962021	5.228672571	Up		60.77269744	5.925351423	Up		402.3600416	8.652343228	Up		278.1690191	8.119817939	Up
NC11G0302310	0.460958803	-1.117290276	Down		0.427344911	-1.226527154	Down		0.415130995	-1.268361443	Down		0.342857385	-1.544319498	Down
NC11G0302420	0		Down		0		Down		0		Down		0.037184219	-4.749165729	Down
NC11G0302510	0.031135348	-5.005302777	Down		0.073769732	-3.760827201	Down		0.010928234	-6.51579596	Down		0.114711449	-3.123918703	Down
NC11G0302620	2.090560224	1.063889605	Up		2.229467121	1.156698923	Up		2.91608084	1.544030715	Up		3.478304376	1.798384184	Up
NC11G0302780	61.25341051	5.936718269	Up		Inf	Inf	Up		Inf	Inf	Up		Inf	Inf	Up
NC12G0011830	0.016426266	-5.92785163	Down		0.030272485	-5.045849078	Down		0.019574769	-5.674860926	Down		0.012898193	-6.276687241	Down
NC12G0011840	0		Down		0		Down		0		Down		0		Down
NC12G0011950	2.544200293	1.347212251	Up		5.534829111	2.468538774	Up		3.82553381	1.935661074	Up		3.649148289	1.867559778	Up
NC12G0011980	2.855169709	1.513576501	Up		6.292067503	2.653534148	Up		3.188828706	1.673026603	Up		3.095950796	1.630382543	Up
NC12G0012210	0.204828196	-2.287513766	Down		0.289251418	-1.789604061	Down		0.014598102	-6.098075336	Down		0.106706251	-3.228283397	Down
NC12G0012230	0.119505012	-3.064856969	Down		0.100894218	-3.309084602	Down		0.037441495	-4.739218165	Down		0.122639892	-3.02749976	Down
NC12G0012240	0.289624299	-1.78774545	Down		0.312216384	-1.679381849	Down		0.122875108	-3.024735405	Down		0.278306169	-1.845255204	Down
NC12G0012350	0		Down		0		Down		0		Down		0		Down
NC12G0012690	0.087436043	-3.515628076	Down		0.086485146	-3.531403815	Down		0.06573012	-3.927301581	Down		0.011032073	-6.502152274	Down
NC12G0012710	0.210853699	-2.245685767	Down		0.161640831	-2.629136422	Down		0.192425481	-2.377628244	Down		0.05882626	-4.087395871	Down
NC12G0092800	0.4279292	-1.22455597	Down		0.405793235	-1.301183279	Down		0.387519411	-1.367659518	Down		0.298833628	-1.74258559	Down
NC12G0092990	0.115765955	-3.110717049	Down		0.069807179	-3.840480774	Down		0.223780823	-2.159841686	Down		0.068833217	-3.860751246	Down
NC12G0093000	0.006226053	-7.327466408	Down		0.009133441	-6.77462573	Down		0.034069711	-4.875366492	Down		0.056634389	-4.142177855	Down
NC12G0093010	0		Down		0		Down		0		Down		0		Down
NC12G0093160	16.95849428	4.083936176	Up		16.96745012	4.084697867	Up		24.93645265	4.640184343	Up		16.15617444	4.014013723	Up
NC12G0093280	0		Down		0		Down		0		Down		0		Down
NC12G0093430	0		Down		0		Down		0		Down		0		Down
NC12G0093450	0		Down		0		Down		0		Down		0.000687744	-10.50584025	Down
NC12G0093880	0		Down		0		Down		0		Down		0		Down
NC12G0094070	0.054937942	-4.186053331	Down		0.094564139	-3.402563015	Down		0.146250278	-2.773488727	Down		0.105156719	-3.249387058	Down
NC12G0094090	3.930987075	1.97489162	Up		3.133023713	1.647555689	Up		2.051934303	1.036984541	Up		4.254325834	2.088930532	Up
NC12G0094300	0.265368092	-1.913933183	Down		0.199540686	-2.325245157	Down		0.385599368	-1.374825406	Down		0.392364554	-1.349733381	Down
NC12G0094510	0		Down		0		Down		0		Down		0		Down
NC12G0094580	0.006144428	-7.346505558	Down		0		Down		0		Down		0		Down
NC12G0094730	3.277705548	1.712686256	Up		3.129619737	1.645987374	Up		2.852067349	1.51200805	Up		2.904267164	1.538174173	Up
NC12G0094740	2.845685985	1.508776473	Up		2.357232497	1.23709406	Up		3.007503829	1.588566574	Up		2.722854687	1.445119991	Up
NC12G0094980	0.351235697	-1.509488617	Down		0.374541991	-1.416800622	Down		0.372060606	-1.426390451	Down		0.311070382	-1.684687058	Down
NC12G0095140	0.404703686	-1.305062105	Down		0.359979631	-1.474012819	Down		0.455289181	-1.135144919	Down		0.283037116	-1.82093684	Down
NC12G0095500	0		Down		0		Down		0		Down		0		Down
NC12G0095700	47.71340511	5.576322744	Up		51.3519776	5.682347932	Up		69.74805205	6.12408102	Up		Inf	Inf	Up
NC12G0095950	0		Down		0		Down		0		Down		0		Down
NC12G0095980	0.037586504	-4.733641469	Down		0.185286996	-2.432166466	Down		0.043619949	-4.518868091	Down		0.106831	-3.226597745	Down
NC12G0096000	0		Down		0		Down		0		Down		0		Down
NC12G0096060	Inf	Inf	Up		Inf	Inf	Up		Inf	Inf	Up		Inf	Inf	Up
NC12G0096200	84.88109526	6.407371367	Up		64.11206124	6.002523888	Up		33.31089742	5.057922317	Up		176.4656214	7.463243338	Up
NC12G0096220	0.078625628	-3.66885656	Down		0.163536723	-2.612313454	Down		0.094826132	-3.398571505	Down		0		Down
NC12G0096240	27.61991439	4.787636943	Up		70.43148886	6.138148675	Up		27.42535403	4.777438339	Up		179.4030935	7.487060957	Up
NC12G0096350	0		Down		0		Down		0		Down		0		Down
NC12G0096380	0.364931544	-1.454302236	Down		0.186797143	-2.420455709	Down		0.360359242	-1.472492249	Down		0.142594953	-2.810005172	Down
NC12G0096600	563.8173424	9.139084044	Up		205.8101682	7.685170451	Up		Inf	Inf	Up		78.8462439	6.300970124	Up
NC12G0096620	0		Down		0		Down		0.003576973	-8.127045091	Down		0		Down
NC12G0096690	0.002004755	-8.962358325	Down		0.000753233	-10.37461552	Down		0.005115443	-7.610925036	Down		0.00643732	-7.279324046	Down
NC12G0096720	0		Down		0		Down		0		Down		0		Down
NC12G0096730	0		Down		0		Down		0.003468782	-8.171355164	Down		0		Down
NC12G0096740	0.026828109	-5.220110796	Down		0.055129741	-4.181025357	Down		0.06472501	-3.949532899	Down		0.09764235	-3.356349166	Down
NC12G0096960	0.225778944	-2.147017147	Down		0		Down		0		Down		0		Down
NC12G0097020	2.103121138	1.07253195	Up		2.024207311	1.017357052	Up		2.074079947	1.052471505	Up		2.204911178	1.14072054	Up
NC12G0097040	0.01575344	-5.988189283	Down		0.033092942	-4.917332621	Down		0.015939722	-5.971229764	Down		0.027837528	-5.166825107	Down
NC12G0097050	0		Down		0		Down		0		Down		0		Down
NC12G0097060	0		Down		0		Down		0		Down		0		Down
NC12G0097430	0.0057002	-7.454771739	Down		0.002310569	-8.757536356	Down		0.013102951	-6.253964467	Down		0.003247292	-8.266547282	Down
NC12G0097440	23.292189	4.541774325	Up		Inf	Inf	Up		36.48108984	5.189076924	Up		42.23465967	5.40035552	Up
NC12G0183710	0.029357094	-5.090147032	Down		0.038360374	-4.704239405	Down		0.026352844	-5.245897544	Down		0.001157884	-9.75429411	Down
NC12G0183720	0		Down		0		Down		0		Down		0		Down
NC12G0183730	0		Down		0		Down		0		Down		0		Down
NC12G0183790	0.4626491	-1.112009712	Down		0.324621708	-1.623168617	Down		0.425382935	-1.233165936	Down		0.305816429	-1.709262183	Down
NC12G0183880	0.016601855	-5.912511783	Down		0		Down		0.021035643	-5.571020294	Down		0.026113845	-5.259041287	Down
NC12G0183940	0.377887719	-1.403970463	Down		0.319366573	-1.646714776	Down		0.38625859	-1.372361076	Down		0.467450803	-1.09711356	Down
NC12G0184300	0.021910671	-5.512222532	Down		0.02509393	-5.316517757	Down		0.010995745	-6.506910794	Down		0		Down
NC12G0184350	0.031104803	-5.006718817	Down		0.062654361	-3.996441249	Down		0.016443727	-5.926318822	Down		0.03522228	-4.827367899	Down
NC12G0184390	0.011560686	-6.43462916	Down		0.062661163	-3.996284639	Down		0.025797044	-5.276650411	Down		0		Down
NC12G0184420	0		Down		0.013833514	-6.175688473	Down		0		Down		0		Down
NC12G0184490	10.78255366	3.430626991	Up		Inf	Inf	Up		21.63646802	4.435393105	Up		492.590509	8.944245021	Up
NC12G0184650	18.48722112	4.208456479	Up		28.53542481	4.834682136	Up		Inf	Inf	Up		14.66906434	3.874704947	Up
NC12G0184660	0.112198326	-3.155876941	Down		0.215504373	-2.214210948	Down		0.034319057	-4.864846288	Down		0.097628404	-3.356555244	Down
NC12G0184690	0.220515018	-2.181051181	Down		0.067171688	-3.896002907	Down		0.14929627	-2.743749969	Down		0.121553711	-3.040334155	Down
NC12G0184710	0		Down		0		Down		0		Down		0.059301388	-4.075790317	Down
NC12G0184960	0.283921465	-1.816436173	Down		0.373233042	-1.421851381	Down		0.246136269	-2.022470838	Down		2.11944168	1.083684268	Up
NC12G0184980	0.160166624	-2.642354549	Down		0.120250819	-3.055881372	Down		0.07265907	-3.782713299	Down		0.042873734	-4.543762126	Down
NC12G0185220	0.345201179	-1.534490705	Down		0.309585866	-1.691588486	Down		0.438236217	-1.190219379	Down		0.328299255	-1.60691662	Down
NC12G0185510	0.041601883	-4.587207363	Down		0.181945548	-2.458421348	Down		0.079009821	-3.661824191	Down		0.196938654	-2.344181789	Down
NC12G0185540	0		Down		0		Down		0		Down		0		Down
NC12G0185580	0.245178793	-2.028093897	Down		0.228404509	-2.130336965	Down		0.195239811	-2.356680832	Down		0.228873299	-2.127378931	Down
NC12G0185650	0		Down		0.024885615	-5.328544121	Down		0		Down		0		Down
NC12G0185750	2.335061631	1.223460629	Up		2.967528081	1.569261682	Up		3.020727384	1.594895989	Up		2.2276286	1.15550872	Up
NC12G0185850	0		Down		0		Down		0		Down		0		Down
NC12G0185880	0.154532152	-2.694021061	Down		0.213589657	-2.22708631	Down		0.027047343	-5.208369303	Down		0.34636734	-1.529625195	Down
NC12G0185960	0.001191445	-9.713071814	Down		0.000928136	-10.07337569	Down		0.005938597	-7.395662157	Down		0.00154701	-9.336302097	Down
NC12G0186090	0.470699554	-1.087121609	Down		0.321347815	-1.637792434	Down		0.305476636	-1.710866053	Down		0.320317136	-1.642427116	Down
NC12G0186420	0		Down		0		Down		0		Down		0		Down
NC12G0186480	0.472354003	-1.08205961	Down		0.361150518	-1.469327855	Down		0.414213731	-1.271552717	Down		0.308820866	-1.695157863	Down
NC12G0186610	0.037445675	-4.739057109	Down		0.039582304	-4.659000594	Down		0.038853905	-4.685796593	Down		0.063353184	-3.980439056	Down
NC12G0186740	0.00383471	-8.026666865	Down		0		Down		0.025021316	-5.320698523	Down		0		Down
NC12G0186860	0.314905835	-1.667007603	Down		0.271676076	-1.880040571	Down		0.153750141	-2.701340362	Down		0.385268697	-1.376063122	Down
NC12G0186910	0.061357604	-4.026614039	Down		0.071472398	-3.806470003	Down		0.089715164	-3.478504332	Down		0.080313087	-3.638221092	Down
NC12G0187040	3.427946024	1.777344393	Up		3.243305231	1.697464804	Up		14.21736593	3.829582295	Up		7.556420975	2.917703078	Up
NC12G0187050	0.1037342	-3.269036486	Down		0.029529084	-5.081719569	Down		0.085760152	-3.543548719	Down		0.039338372	-4.667918924	Down
NC12G0187280	0.376539125	-1.409128315	Down		0.439223116	-1.18697411	Down		0.307212582	-1.70269079	Down		0.117559228	-3.088540309	Down
NC12G0187370	0.157017345	-2.671004158	Down		0.182752078	-2.452040286	Down		0.156428152	-2.67642792	Down		0.227474254	-2.136224827	Down
NC12G0187440	0.269469502	-1.891806095	Down		0.263471357	-1.924281966	Down		0.384407137	-1.379292971	Down		0.345667339	-1.532543799	Down
NC12G0187630	47.39875405	5.566777231	Up		2507.900491	11.29226439	Up		Inf	Inf	Up		Inf	Inf	Up
NC12G0188110	2.033819641	1.024191747	Up		2.619327757	1.389196595	Up		3.83447969	1.939030828	Up		6.840996646	2.774206523	Up
NC12G0188240	0.205157751	-2.285194434	Down		0.173576716	-2.526354658	Down		0.089197097	-3.486859441	Down		0.144736204	-2.788502253	Down
NC12G0188360	2.468680988	1.303740418	Up		2.608765975	1.38336753	Up		2.258438866	1.175325862	Up		2.448022879	1.291617042	Up
NC12G0188400	0.373482299	-1.420888227	Down		0.209501248	-2.254969257	Down		0.285152471	-1.810194558	Down		0.383534656	-1.382571149	Down
NC12G0188430	0		Down		0.139666493	-2.83994214	Down		0.036639372	-4.770461409	Down		0.159755912	-2.646058776	Down
NC12G0188440	2.830552045	1.501083451	Up		2.592030101	1.374082472	Up		3.375068998	1.754916996	Up		9.616346196	3.265488835	Up
NC12G0188480	6.738997487	2.752533988	Up		2.8632949	1.517676266	Up		3.669472057	1.875572511	Up		6.270990005	2.64869322	Up
NC12G0188590	2.069910944	1.049568698	Up		2.81824528	1.494797179	Up		2.673055459	1.41848977	Up		2.04105247	1.02931327	Up
NC12G0188600	13.81387073	3.788045723	Up		3.906753755	1.965970325	Up		6.086081256	2.605513596	Up		2.015506501	1.011142436	Up
NC12G0188680	2.76328352	1.466383594	Up		2.873056413	1.522586321	Up		3.209553629	1.682372667	Up		2.598734887	1.377809463	Up
NC12G0188810	0		Down		0.015424128	-6.01866725	Down		0.032617335	-4.938217276	Down		0.021112472	-5.565760661	Down
NC12G0189110	0.129491474	-2.949070989	Down		0.101408166	-3.301754263	Down		0.14933142	-2.743410347	Down		0.20832863	-2.263066977	Down
NC12G0189370	0.292870058	-1.771667389	Down		0.392785895	-1.34818497	Down		0.132388116	-2.917154469	Down		0.186069119	-2.426089456	Down
NC12G0189410	0.03065087	-5.027928143	Down		0.01358944	-6.201370141	Down		0.040041397	-4.642363893	Down		0.074911495	-3.738669067	Down
NC12G0189590	0		Down		0		Down		0		Down		0		Down
NC12G0189600	0.081111139	-3.623956142	Down		0.033945098	-4.88065293	Down		0.018311365	-5.771116876	Down		0		Down
NC12G0189650	0		Down		0		Down		0		Down		0		Down
NC12G0189660	0		Down		0		Down		0		Down		0		Down
NC12G0189730	0.343993775	-1.539545638	Down		0.247552775	-2.014191973	Down		0.451848197	-1.146089928	Down		3.728930349	1.89876185	Up
NC12G0198410	0		Down		0		Down		0		Down		0		Down
NC12G0198480	0		Down		0.005133412	-7.605866092	Down		0.007134876	-7.130895875	Down		0.004661553	-7.744973748	Down
NC12G0198500	2.125830795	1.08802677	Up		2.483403834	1.312318882	Up		5.390796707	2.430498505	Up		3.350310007	1.744294595	Up
NC12G0198590	0.139034571	-2.846484436	Down		0.201814799	-2.308896122	Down		0.152094454	-2.716960549	Down		0.163490414	-2.61272205	Down
NC12G0198630	0		Down		0		Down		0		Down		0		Down
NC12G0198700	92.05585397	6.524437563	Up		Inf	Inf	Up		Inf	Inf	Up		Inf	Inf	Up
NC12G0198710	381.6948929	8.576276073	Up		Inf	Inf	Up		Inf	Inf	Up		Inf	Inf	Up
NC12G0198870	7.792774653	2.962137098	Up		5.133453308	2.359929663	Up		9.497857247	3.247602073	Up		5.79386311	2.534525599	Up
NC12G0198880	9.414410715	3.234870794	Up		6.45781999	2.691047227	Up		9.955310723	3.315466346	Up		6.14319193	2.618988458	Up
NC12G0198920	8.711581517	3.122934652	Up		9.125409986	3.189889378	Up		8.974433838	3.165820928	Up		5.94684418	2.572124274	Up
NC12G0199030	0.197411405	-2.340722751	Down		0.135858239	-2.879826036	Down		0.076975798	-3.699451275	Down		0.083481723	-3.582395821	Down
NC12G0199160	0		Down		0		Down		0		Down		0		Down
NC12G0242280	9.39479229	3.231861265	Up		11.47300288	3.520171138	Up		10.28938487	3.363084831	Up		62.95415182	5.976229621	Up
NC12G0245130	8.297189908	3.052622807	Up		8.428862851	3.075338008	Up		6.711036994	2.74653571	Up		4.23467183	2.082250171	Up
NC12G0245230	3.5360601	1.822142796	Up		9.726543613	3.281927225	Up		3.471032974	1.795365071	Up		7.561732704	2.918716853	Up
NC12G0245330	0.195006007	-2.358409529	Down		0.196827787	-2.344994188	Down		0.129200385	-2.952317727	Down		15.93911114	3.994499273	Up
NC12G0245520	0		Down		0		Down		0		Down		0		Down
NC12G0245640	0.044256336	-4.497972159	Down		0.037571338	-4.734223682	Down		0.021792712	-5.520010433	Down		0.033204738	-4.912467084	Down
NC12G0245710	0.202238867	-2.305867808	Down		0.240861015	-2.053727195	Down		0.292926233	-1.771390693	Down		0.380439403	-1.394261416	Down
NC12G0249070	0		Down		0		Down		0		Down		0.013499001	-6.211003525	Down
NC12G0249150	2.609026429	1.383511558	Up		2.597359446	1.377045681	Up		2.304161925	1.204242106	Up		3.164723418	1.66207942	Up
NC12G0249280	0.111014193	-3.171183955	Down		0.08858805	-3.496744089	Down		0.089322256	-3.484836498	Down		0.251774323	-1.989796939	Down
NC12G0249350	0		Down		0		Down		0		Down		0		Down
NC12G0249390	0		Down		0		Down		0		Down		0.029618476	-5.077358782	Down
NC12G0249460	15.99877892	3.999889893	Up		22.73696274	4.506967643	Up		Inf	Inf	Up		Inf	Inf	Up
NC12G0249510	3.318332874	1.730458615	Up		2.950395974	1.560908592	Up		3.238009512	1.695107224	Up		2.632160492	1.396247458	Up
NC12G0249660	0.13684998	-2.86933287	Down		0.034518762	-4.856475483	Down		0.0482902	-4.372125742	Down		0.022048985	-5.503143971	Down
NC12G0250000	0.312602352	-1.677599463	Down		0.33782613	-1.565647172	Down		0.308687027	-1.695783244	Down		0.385884839	-1.373757732	Down
NC12G0250030	0		Down		0		Down		0		Down		0		Down
NC12G0250150	0		Down		0		Down		0		Down		0		Down
NC12G0250420	9.89257378	3.30634592	Up		11.07544467	3.469292718	Up		13.52379363	3.757428002	Up		17.64085408	4.140848505	Up
NC12G0250450	0		Down		0		Down		0		Down		0		Down
NC12G0250560	0		Down		0		Down		0		Down		0		Down
NC12G0265780	0		Down		0		Down		0		Down		0		Down
NC12G0291490	0.055465684	-4.172260733	Down		0.030684675	-5.026337901	Down		0		Down		0		Down
NC13G0025140	Inf	Inf	Up		Inf	Inf	Up		Inf	Inf	Up		Inf	Inf	Up
NC13G0025210	2.991499187	1.580868671	Up		2.682913198	1.423800379	Up		3.218559316	1.686415057	Up		2.620923862	1.390075444	Up
NC13G0025230	0.405904582	-1.300787469	Down		0.396030671	-1.336315929	Down		0.417354841	-1.260653589	Down		0.438729019	-1.188597962	Down
NC13G0025330	0.24196709	-2.047117256	Down		0.329802984	-1.600323645	Down		0.310477856	-1.687437719	Down		0.30602528	-1.708277261	Down
NC13G0025470	0		Down		0		Down		0		Down		0		Down
NC13G0025590	0.352545518	-1.504118556	Down		0.144534547	-2.790513723	Down		0.413027621	-1.275689831	Down		0.294962611	-1.761396001	Down
NC13G0025760	0		Down		0		Down		0		Down		0		Down
NC13G0025850	2.311496586	1.208827231	Up		2.391113003	1.257682313	Up		2.698109264	1.431948773	Up		2.85995077	1.515990313	Up
NC13G0025910	3.740313504	1.903159198	Up		3.700386651	1.887676025	Up		4.256473485	2.089658643	Up		3.282125605	1.714630451	Up
NC13G0025970	0.227595582	-2.135455543	Down		0.169562263	-2.560112965	Down		0.143101497	-2.804889327	Down		0.274933463	-1.862845584	Down
NC13G0026040	0.063775254	-3.970859446	Down		0.048004617	-4.380683028	Down		0.031468189	-4.989962052	Down		0.017648879	-5.824279624	Down
NC13G0026110	0.283454053	-1.818813197	Down		0.284055262	-1.815756464	Down		0.259664888	-1.945277151	Down		0.406440091	-1.298885378	Down
NC13G0026180	0.299188291	-1.740874382	Down		0.387908405	-1.36621206	Down		0.191293615	-2.386139377	Down		0.353199256	-1.501445791	Down
NC13G0026220	0.005455706	-7.518018286	Down		0.028436882	-5.136092923	Down		0.035026187	-4.835422234	Down		0		Down
NC13G0026230	0		Down		0		Down		0		Down		0		Down
NC13G0026300	0.468444619	-1.094049596	Down		0.410373437	-1.284990745	Down		0.430848742	-1.214746625	Down		0.412993834	-1.275807852	Down
NC13G0026520	5.672270872	2.503926428	Up		12.98330515	3.698585791	Up		6.177432277	2.627007289	Up		18.3336719	4.196423856	Up
NC13G0026560	0.37419654	-1.418131876	Down		0.409290658	-1.288802358	Down		0.306496355	-1.70605818	Down		0.494471317	-1.016041259	Down
NC13G0026820	0.075757045	-3.722476133	Down		0.098802538	-3.339308086	Down		0.180399987	-2.470728861	Down		0.428217596	-1.223584014	Down
NC13G0027080	0		Down		0		Down		0		Down		0		Down
NC13G0027110	0.07372841	-3.761635544	Down		0.0369315	-4.759004338	Down		0.119466943	-3.065316623	Down		0		Down
NC13G0027120	0.145953999	-2.776414358	Down		0.419013099	-1.254932748	Down		0.257249329	-1.95876078	Down		0.29672715	-1.75279116	Down
NC13G0027250	0		Down		0.010452001	-6.580077066	Down		0		Down		0		Down
NC13G0027370	0.4468027	-1.16229019	Down		0.323817675	-1.626746362	Down		0.296848757	-1.752200024	Down		8.409652593	3.072046203	Up
NC13G0027400	0.047191221	-4.405337688	Down		0.036811217	-4.763710755	Down		0.016732257	-5.901224103	Down		0.01192407	-6.389979446	Down
NC13G0027410	6.633165109	2.729697437	Up		3.160441459	1.660126092	Up		2.274693317	1.185672049	Up		0.385798494	-1.374080582	Down
NC13G0027420	0		Down		0		Down		0		Down		0		Down
NC13G0027490	9.683420506	3.275516745	Up		6.390128359	2.675844911	Up		4.789565644	2.259894827	Up		2.791541149	1.481061823	Up
NC13G0027520	0		Down		0		Down		0.037052547	-4.754283464	Down		0.010704139	-6.545687421	Down
NC13G0027810	0.376913201	-1.407695769	Down		0.28613906	-1.805211645	Down		0.447410866	-1.160327799	Down		0.281209374	-1.830283408	Down
NC13G0027880	0.246568656	-2.019938678	Down		0.129772387	-2.945944656	Down		0.176751414	-2.500206337	Down		0.135176722	-2.887081356	Down
NC13G0027890	0.496390031	-1.010453952	Down		0.315952512	-1.662220359	Down		0.306037018	-1.708221924	Down		0.107282031	-3.22051964	Down
NC13G0028230	0.178913608	-2.482664975	Down		0.16405537	-2.607745281	Down		0.204647221	-2.288789019	Down		0.262901796	-1.927404095	Down
NC13G0028430	0.157582619	-2.665819677	Down		0.316075199	-1.661660257	Down		0.307611532	-1.700818503	Down		0.321136796	-1.638740115	Down
NC13G0028510	0.268030771	-1.899529459	Down		0.132562276	-2.91525782	Down		0.286110922	-1.80535352	Down		0.274564538	-1.864782793	Down
NC13G0028740	0.414785186	-1.269563726	Down		0.361769756	-1.46685629	Down		0.384879541	-1.377521109	Down		0.255145508	-1.970607852	Down
NC13G0028800	0.316620124	-1.659175141	Down		0.318495762	-1.650653919	Down		0.273375479	-1.871044252	Down		0.488076657	-1.034820341	Down
NC13G0028840	0.009070832	-6.784549347	Down		0.003937665	-7.988444016	Down		0.018704808	-5.74044702	Down		0.002775032	-8.493280018	Down
NC13G0029080	0.016849776	-5.891126775	Down		0.061688376	-4.018857514	Down		0		Down		0		Down
NC13G0029170	3.902679612	1.96446503	Up		3.190285803	1.673685674	Up		3.522576817	1.816631168	Up		2.639236443	1.400120604	Up
NC13G0029330	4.370866577	2.12791934	Up		3.804138058	1.927569605	Up		14.88021145	3.895323122	Up		66.43591445	6.053891451	Up
NC13G0029690	110.1668197	6.783545965	Up		502.1326256	8.971924656	Up		24.42082305	4.610039919	Up		4.376366877	2.129733686	Up
NC13G0029750	32.46157864	5.020661256	Up		22.66058534	4.502113222	Up		13.01601836	3.702216286	Up		19.67886789	4.298575321	Up
NC13G0059000	0		Down		0.020058601	-5.639635183	Down		0		Down		0.008637124	-6.855233202	Down
NC13G0059340	8.59002373	3.102662117	Up		16.20659267	4.018508901	Up		19.34412212	4.273823353	Up		6.803798404	2.766340395	Up
NC13G0059420	32.07904856	5.003559448	Up		79.77339174	6.317835713	Up		64.34072264	6.007660235	Up		48.48842284	5.599568423	Up
NC13G0059460	19.47701555	4.283700726	Up		71.61893702	6.162269201	Up		56.39716562	5.817550753	Up		67.109862	6.068452885	Up
NC13G0059480	0		Down		0		Down		0		Down		0		Down
NC13G0059500	13.17403216	3.719625072	Up		39.53348439	5.305003212	Up		26.43864679	4.724576432	Up		66.90396242	6.064019753	Up
NC13G0061140	2.536352868	1.342755473	Up		3.16156152	1.660637293	Up		2.41410739	1.271489855	Up		2.107491512	1.07552682	Up
NC13G0061160	0		Down		0		Down		0		Down		0		Down
NC13G0061270	0		Down		0		Down		0		Down		0		Down
NC13G0061390	0.190448792	-2.392524955	Down		0.217067829	-2.203782173	Down		0.381390596	-1.390658825	Down		0.206633606	-2.274853187	Down
NC13G0061400	0		Down		0		Down		0.00188091	-9.054353731	Down		0		Down
NC13G0061440	89.7007653	6.487048389	Up		Inf	Inf	Up		Inf	Inf	Up		Inf	Inf	Up
NC13G0061450	467.556995	8.868998429	Up		Inf	Inf	Up		Inf	Inf	Up		Inf	Inf	Up
NC13G0061480	0.234876356	-2.090026607	Down		0.223390356	-2.16236119	Down		0.193371723	-2.370551253	Down		0.233170944	-2.100540072	Down
NC13G0061510	34.25895603	5.098409284	Up		21.91859625	4.454083501	Up		Inf	Inf	Up		142.9656391	7.159524636	Up
NC13G0066120	48.56313827	5.60178975	Up		48.68194529	5.605314913	Up		Inf	Inf	Up		199.8409315	7.642708297	Up
NC13G0148770	0.102318522	-3.28886076	Down		0.164336285	-2.605277032	Down		0.151217653	-2.725301528	Down		0.308451239	-1.696885654	Down
NC13G0148970	182.7957114	7.514088413	Up		Inf	Inf	Up		Inf	Inf	Up		Inf	Inf	Up
NC13G0148980	Inf	Inf	Up		Inf	Inf	Up		Inf	Inf	Up		Inf	Inf	Up
NC13G0149000	Inf	Inf	Up		Inf	Inf	Up		Inf	Inf	Up		Inf	Inf	Up
NC13G0194550	0.389560309	-1.3600814	Down		0.272830653	-1.87392235	Down		0.408176396	-1.292735338	Down		0.343593242	-1.541226434	Down
NC13G0194580	0.013613972	-6.198768156	Down		0.041815467	-4.579819527	Down		0.003607678	-8.114713828	Down		0.018685335	-5.741949724	Down
NC13G0194680	132.0923614	7.045403231	Up		Inf	Inf	Up		Inf	Inf	Up		Inf	Inf	Up
NC13G0194770	0.055614889	-4.168385028	Down		0.040036289	-4.642547949	Down		0.027793642	-5.16910127	Down		0.03484735	-4.842807248	Down
NC13G0194870	Inf	Inf	Up		Inf	Inf	Up		Inf	Inf	Up		54.02798877	5.755635072	Up
NC13G0195340	0		Down		0		Down		0		Down		0		Down
NC13G0195430	0.143716687	-2.798700514	Down		0.123508549	-3.017317194	Down		0.107623276	-3.215937967	Down		0.160786577	-2.636781122	Down
NC13G0195440	0.205835369	-2.280437191	Down		0.268640968	-1.896248761	Down		0.309254781	-1.693132196	Down		0.253628271	-1.979212529	Down
NC13G0195500	0		Down		0		Down		0		Down		0.010330329	-6.596969988	Down
NC13G0195550	0		Down		0		Down		0.045769495	-4.449469806	Down		0.017618155	-5.82679331	Down
NC13G0195880	0		Down		0		Down		0		Down		0		Down
NC13G0196130	48.71974929	5.606434804	Up		1449.632492	10.50147148	Up		11.84753398	3.566514893	Up		2.686111223	1.425519043	Up
NC13G0196310	0.359742488	-1.474963532	Down		0.367215505	-1.445301119	Down		0.188629136	-2.406375558	Down		0.247286774	-2.015743017	Down
NC13G0196410	0.058630486	-4.092205162	Down		0.062050242	-4.01041935	Down		0.036717804	-4.767376431	Down		0.067529033	-3.888348283	Down
NC13G0196490	0.475754866	-1.071709683	Down		0.440748228	-1.181973325	Down		0.379058018	-1.399509415	Down		0.394410183	-1.342231297	Down
NC13G0196510	Inf	Inf	Up		Inf	Inf	Up		Inf	Inf	Up		20.50852078	4.358151533	Up
NC13G0196530	0.052044037	-4.264123312	Down		0.051917681	-4.267630251	Down		0.106661763	-3.228885009	Down		0.112553306	-3.151319662	Down
NC13G0242540	0.008709669	-6.843166381	Down		0.007039659	-7.150278746	Down		0.032381847	-4.948670895	Down		0.122838263	-3.025168076	Down
NC13G0242570	0		Down		0		Down		0		Down		0		Down
NC13G0242740	0.085342147	-3.550597787	Down		0.154739041	-2.692090859	Down		0.095824042	-3.383468513	Down		0.12569682	-2.991979942	Down
NC13G0242780	9.253385668	3.209981322	Up		7.022542042	2.811993356	Up		44.72465638	5.482998493	Up		18.14527228	4.181521801	Up
NC13G0242810	0		Down		0		Down		0		Down		0		Down
NC13G0242900	0.44715028	-1.161168317	Down		0.43689288	-1.194648499	Down		0.306030088	-1.708254594	Down		0.443478152	-1.173065063	Down
NC13G0290790	66.86036782	6.063079387	Up		Inf	Inf	Up		266.4791749	8.057878982	Up		622.396236	9.281689525	Up
NC13G0294660	0.021721649	-5.524722591	Down		0.026597336	-5.232574433	Down		0.004535171	-7.784627443	Down		0.009659264	-6.693871049	Down
NC13G0294700	0.347529881	-1.524791068	Down		0.338092474	-1.564510192	Down		0.269206945	-1.893212468	Down		0.494286858	-1.016579545	Down
NC13G0294910	0		Down		0		Down		0		Down		0.043668536	-4.51726203	Down
NC13G0294920	0.019119462	-5.708814248	Down		0.013367346	-6.225143154	Down		0.018172455	-5.782102842	Down		0		Down
NC13G0298450	0		Down		0		Down		0		Down		0		Down
NC13G0298460	0		Down		0		Down		0		Down		0		Down
NC13G0298580	0.003540877	-8.141677664	Down		0.009130032	-6.775164341	Down		0.063772702	-3.970917184	Down		0		Down
NC13G0298700	0.22055048	-2.180819192	Down		0.36897382	-1.438409641	Down		0.145823393	-2.777705918	Down		0.226939848	-2.139618143	Down
NC13G0298720	0.27782259	-1.847764181	Down		0.264879129	-1.916593923	Down		0.206022096	-2.279129017	Down		0.229678302	-2.122313525	Down
NC13G0298860	0		Down		0		Down		0		Down		0		Down
NC13G0304540	0.000967982	-10.01273237	Down		0.004008109	-7.962862465	Down		0.030566121	-5.031922717	Down		0.007600919	-7.039610461	Down
NC13G0304560	0.009847936	-6.665962953	Down		0		Down		0		Down		0		Down
NC13G0304570	0		Down		0		Down		0		Down		0		Down
NC13G0307440	0.215094112	-2.216960061	Down		0.371184221	-1.429792712	Down		0.225455351	-2.149086342	Down		0.149220196	-2.744485286	Down
NC13G0307450	0		Down		0		Down		0		Down		0		Down
NC13G0309890	170.3804212	7.412615751	Up		Inf	Inf	Up		Inf	Inf	Up		Inf	Inf	Up
NC13G0311630	92.15955184	6.526061796	Up		Inf	Inf	Up		80.22526684	6.325984778	Up		Inf	Inf	Up
NC13G0311670	0		Down		0		Down		0		Down		0		Down
NC13G0311900	Inf	Inf	Up		Inf	Inf	Up		Inf	Inf	Up		Inf	Inf	Up
NC14G0010400	42.33237361	5.403689479	Up		Inf	Inf	Up		Inf	Inf	Up		Inf	Inf	Up
NC14G0010520	0.04304398	-4.538044693	Down		0.07141586	-3.807611682	Down		0.123466266	-3.01781118	Down		0.043065784	-4.537314107	Down
NC14G0010950	Inf	Inf	Up		Inf	Inf	Up		Inf	Inf	Up		268.710707	8.069909998	Up
NC14G0010990	0.112459225	-3.152526086	Down		0.182003726	-2.457960113	Down		0.287933449	-1.796192698	Down		0.171207643	-2.546180986	Down
NC14G0011140	9.123435177	3.189577134	Up		11.24001877	3.490572539	Up		12.69154289	3.665795561	Up		3.546160273	1.826257742	Up
NC14G0011270	7.596563249	2.925346878	Up		18.24160656	4.18916089	Up		15.68482765	3.971297771	Up		32.06059589	5.002729335	Up
NC14G0013920	0		Down		0		Down		0		Down		0		Down
NC14G0014400	Inf	Inf	Up		Inf	Inf	Up		74.68379454	6.222723325	Up		Inf	Inf	Up
NC14G0014610	0.051301591	-4.284852631	Down		0.030694441	-5.02587878	Down		0.088468453	-3.498693087	Down		0.072506204	-3.785751741	Down
NC14G0114470	0.267181785	-1.904106439	Down		0.125101786	-2.998825705	Down		0.252046932	-1.988235703	Down		0.145519589	-2.780714726	Down
NC14G0114720	0.394310276	-1.342596785	Down		0.131982728	-2.921578957	Down		0.328069764	-1.60792546	Down		0.127736397	-2.968758432	Down
NC14G0114740	0.005735599	-7.445840244	Down		0.001208863	-9.692133656	Down		0.008176954	-6.934220839	Down		0.004610754	-7.76078145	Down
NC14G0114780	0		Down		0		Down		0.062078634	-4.00975937	Down		0.007198058	-7.118176581	Down
NC14G0114870	0		Down		0		Down		0		Down		0		Down
NC14G0114880	0		Down		0		Down		0		Down		0		Down
NC14G0114920	0.397646048	-1.330443262	Down		0.342586159	-1.545461231	Down		0.451756481	-1.146382796	Down		0.395995293	-1.336444813	Down
NC14G0114960	0		Down		0		Down		0		Down		0		Down
NC14G0115060	0.389846732	-1.359021056	Down		0.295582041	-1.75836948	Down		0.429145449	-1.220461396	Down		0.351559723	-1.508158301	Down
NC14G0141660	0.399850537	-1.322467269	Down		0.358161064	-1.481319587	Down		0.444045217	-1.171221501	Down		0.461403204	-1.115900074	Down
NC14G0141690	0		Down		0		Down		0.00468741	-7.736993369	Down		0.008214327	-6.927641826	Down
NC14G0147990	Inf	Inf	Up		Inf	Inf	Up		Inf	Inf	Up		Inf	Inf	Up
NC14G0157030	4.043205693	2.015499601	Up		6.220609544	2.637055954	Up		7.459892457	2.899154832	Up		2.74156262	1.454998427	Up
NC14G0157040	0		Down		0		Down		0		Down		0		Down
NC14G0157190	20.37401113	4.348658134	Up		91.82218321	6.52077083	Up		45.393646	5.504418464	Up		71.77238692	6.165356996	Up
NC14G0157220	13.91916189	3.79900044	Up		42.53605921	5.410614475	Up		37.20292137	5.217344009	Up		6.415704945	2.681607794	Up
NC14G0157240	0.03737075	-4.741946661	Down		0.061158955	-4.031292432	Down		0.082829244	-3.593715973	Down		0.110693096	-3.175362846	Down
NC14G0157410	0		Down		0		Down		0		Down		0		Down
NC14G0157430	0		Down		0		Down		0		Down		0		Down
NC14G0157540	0.132223108	-2.918953767	Down		0.151663117	-2.721057812	Down		0.230986391	-2.114120237	Down		0.105668012	-3.242389384	Down
NC14G0174680	13.29015459	3.732285981	Up		9.238730705	3.207694656	Up		48.20179641	5.59101501	Up		308.6913476	8.270021235	Up
NC14G0174770	20.06628425	4.326701587	Up		17.937651	4.164919071	Up		25.84059351	4.691567302	Up		9.554062386	3.256114297	Up
NC14G0174830	0.455226199	-1.135344504	Down		0.40612573	-1.300001662	Down		0.220931446	-2.178329314	Down		0.387943173	-1.366082757	Down
NC14G0174840	0		Down		0		Down		0		Down		0		Down
NC14G0174850	0		Down		0		Down		0		Down		0		Down
NC14G0175070	0.014131573	-6.144934122	Down		0.029294896	-5.093206851	Down		0.049812141	-4.32735878	Down		0.038679642	-4.692281739	Down
NC14G0175250	0.241114627	-2.052208923	Down		0.14299477	-2.805965712	Down		0.065370121	-3.935224817	Down		0.174128282	-2.521777552	Down
NC14G0260850	43.78933072	5.452507494	Up		Inf	Inf	Up		240.4671724	7.909696147	Up		Inf	Inf	Up
NC14G0260870	0.439906426	-1.184731418	Down		0.335673103	-1.574871153	Down		0.455681573	-1.133902064	Down		0.333797413	-1.58295532	Down
NC14G0260880	0		Down		0		Down		0.000816781	-10.25776297	Down		0		Down
NC14G0260890	0.308907656	-1.694752465	Down		0.362124896	-1.46544073	Down		0.322293472	-1.633553128	Down		0.440936989	-1.181355589	Down
NC14G0281230	0.195195029	-2.357011785	Down		0.22271958	-2.166699697	Down		0.196197585	-2.34962081	Down		0.239601172	-2.061293132	Down
NC14G0281460	52.34081838	5.709864577	Up		Inf	Inf	Up		Inf	Inf	Up		Inf	Inf	Up
NC14G0281470	Inf	Inf	Up		Inf	Inf	Up		Inf	Inf	Up		Inf	Inf	Up
NC14G0281580	0		Down		0		Down		0		Down		0		Down
NC14G0281590	0		Down		0		Down		0		Down		0		Down
NC14G0281630	0		Down		0		Down		0		Down		0		Down
NC14G0281640	0.283007968	-1.821085425	Down		0.300623675	-1.733969463	Down		0.21352278	-2.227538103	Down		0.247940023	-2.01193692	Down
NC14G0281780	0.028099254	-5.153324383	Down		0		Down		0		Down		0		Down
NC14G0281830	0.026377952	-5.244523634	Down		0.031204866	-5.002085189	Down		0.037041136	-4.754727833	Down		0.025744131	-5.279612614	Down
NC14G0281880	0		Down		0		Down		0		Down		0		Down
NC14G0281900	0.01354344	-6.206261956	Down		0.026635874	-5.230485549	Down		0.003678427	-8.086695188	Down		0.011371271	-6.458462629	Down
NC14G0281990	0.174079149	-2.522184688	Down		0.111550235	-3.164234543	Down		0.101625341	-3.298667898	Down		0.160359732	-2.640616187	Down
NC14G0282240	0		Down		0		Down		0.003677052	-8.087234767	Down		0		Down
NC14G0282250	0		Down		0		Down		0		Down		0		Down
NC14G0282660	0		Down		0		Down		0		Down		0		Down
NC14G0282740	0		Down		0		Down		0		Down		0		Down
NC14G0282750	0.051985501	-4.265746892	Down		0.023976314	-5.382246312	Down		0.05076473	-4.300029685	Down		0.051971366	-4.26613921	Down
NC14G0282770	0		Down		0		Down		0		Down		0		Down
NC14G0282920	0		Down		0		Down		0		Down		0		Down
NC14G0282940	0		Down		0		Down		0		Down		0		Down
NC14G0283130	0.097135031	-3.363864499	Down		0.066574259	-3.908891719	Down		0.123726417	-3.014774531	Down		0.445396448	-1.166838041	Down
NC14G0283160	0.017385187	-5.845997617	Down		0.027428011	-5.18820621	Down		0.012230109	-6.353418892	Down		0.004510438	-7.792516878	Down
NC14G0283200	0.01032237	-6.598081936	Down		0.005517415	-7.501791681	Down		0		Down		0		Down
NC14G0283280	28.65468082	4.840698921	Up		Inf	Inf	Up		Inf	Inf	Up		51.09282146	5.675048702	Up
NC1G0017580	0		Down		0		Down		0		Down		0		Down
NC1G0017750	0.242918227	-2.041457352	Down		0.214900122	-2.218261795	Down		0.379111689	-1.399305157	Down		0.3872548	-1.368644974	Down
NC1G0017850	7.28915466	2.865751512	Up		9.183154765	3.19898986	Up		11.02315657	3.462465505	Up		3.099568873	1.632067561	Up
NC1G0017870	Inf	Inf	Up		Inf	Inf	Up		Inf	Inf	Up		Inf	Inf	Up
NC1G0017890	0.190363933	-2.393167929	Down		0.22550353	-2.148778078	Down		0.229424492	-2.123908683	Down		0.13990677	-2.837462315	Down
NC1G0018020	47.322114	5.564442619	Up		Inf	Inf	Up		Inf	Inf	Up		Inf	Inf	Up
NC1G0018370	0.005707324	-7.452969814	Down		0.001654392	-9.239482927	Down		0.001969532	-8.987931117	Down		0.000958601	-10.02678149	Down
NC1G0018380	0.040150832	-4.638426311	Down		0.032151991	-4.958948108	Down		0.040448178	-4.627781484	Down		0.09066984	-3.463233448	Down
NC1G0018550	0.142496015	-2.811006516	Down		0.257016485	-1.960067196	Down		0.031173006	-5.003558922	Down		0.173506486	-2.526938499	Down
NC1G0018560	0		Down		0		Down		0		Down		0		Down
NC1G0018570	0.231545787	-2.11063059	Down		0.201640592	-2.310141998	Down		0.113741991	-3.136163134	Down		0.101187307	-3.304899761	Down
NC1G0018580	0		Down		0		Down		0		Down		0		Down
NC1G0018590	0		Down		0		Down		0		Down		0		Down
NC1G0018600	0		Down		0		Down		0		Down		0		Down
NC1G0065040	0.433938569	-1.204437274	Down		0.454042914	-1.139099435	Down		0.052374061	-4.255003711	Down		0.017392722	-5.84537249	Down
NC1G0065360	0.010269102	-6.60554611	Down		0		Down		0.020460688	-5.611001542	Down		0.013500651	-6.210827241	Down
NC1G0065440	Inf	Inf	Up		Inf	Inf	Up		Inf	Inf	Up		454.4391493	8.827943316	Up
NC1G0065450	Inf	Inf	Up		Inf	Inf	Up		Inf	Inf	Up		Inf	Inf	Up
NC1G0068770	0		Down		0		Down		0		Down		0		Down
NC1G0069820	0.018688481	-5.741706877	Down		0.103046457	-3.278633187	Down		0.017611482	-5.827339865	Down		0.032035244	-4.964196198	Down
NC1G0069830	0.081060006	-3.624865911	Down		0.101607423	-3.298922292	Down		0.033921474	-4.881657337	Down		0.026515491	-5.237020741	Down
NC1G0088670	10.00941312	3.323285483	Up		10.33688124	3.369729068	Up		2.812550183	1.491878838	Up		12.5532756	3.649991959	Up
NC1G0088700	0.139528405	-2.841369243	Down		0.142112981	-2.814889753	Down		0.077370349	-3.692075407	Down		0.071619107	-3.803511659	Down
NC1G0088760	0.275766184	-1.858482539	Down		0.42811331	-1.223935407	Down		0.188650216	-2.40621434	Down		0.418199493	-1.257736782	Down
NC1G0089130	42.17562919	5.398337686	Up		403.8531514	8.657686987	Up		Inf	Inf	Up		127.7905697	6.997637566	Up
NC1G0089150	9.308470525	3.218544138	Up		58.09023967	5.860223877	Up		73.29176611	6.195579224	Up		128.4111171	7.004626298	Up
NC1G0089170	2.44693887	1.29097806	Up		2.699832233	1.432869761	Up		19.03024106	4.250221932	Up		34.38061694	5.103523528	Up
NC1G0089220	2.188381431	1.129864219	Up		2.281109857	1.189735928	Up		2.017670078	1.01269029	Up		3.65997671	1.871834468	Up
NC1G0089590	0.071184219	-3.812298743	Down		0.115216845	-3.11757644	Down		0.126344893	-2.984560742	Down		0.212846556	-2.232114346	Down
NC1G0089760	7.264640976	2.8608915	Up		5.564455392	2.476240494	Up		8.36240071	3.063917176	Up		3.235271571	1.693886818	Up
NC1G0089890	0.05671154	-4.140213869	Down		0		Down		0		Down		0		Down
NC1G0089930	0.150206027	-2.734985392	Down		0.090448979	-3.466751965	Down		0.097498701	-3.35847319	Down		6.367206091	2.670660461	Up
NC1G0090010	Inf	Inf	Up		Inf	Inf	Up		Inf	Inf	Up		Inf	Inf	Up
NC1G0090180	2.747609631	1.458177047	Up		2.836048676	1.503882294	Up		3.186928901	1.672166834	Up		2.695382489	1.430490014	Up
NC1G0090530	0.287588856	-1.797920324	Down		0.360141433	-1.473364508	Down		0.159614699	-2.647334579	Down		0.355851462	-1.49065293	Down
NC1G0090660	3.299196618	1.722114759	Up		3.446267815	1.78503482	Up		2.889734353	1.530936875	Up		2.478936932	1.309721567	Up
NC1G0090860	9.096003367	3.185232788	Up		2.202534415	1.139164562	Up		3.490166637	1.803295919	Up		0.42609433	-1.230755241	Down
NC1G0090950	3.356352044	1.746894046	Up		14.41519239	3.849518186	Up		5.107452837	2.352603977	Up		10.70536479	3.420262052	Up
NC1G0091000	18.01707107	4.171292594	Up		123.0209082	6.942759722	Up		850.1108556	9.731507173	Up		Inf	Inf	Up
NC1G0091090	0		Down		0		Down		0		Down		0		Down
NC1G0091160	0.010653852	-6.552481071	Down		0.004174939	-7.904029236	Down		0.010331973	-6.596740343	Down		0.02448366	-5.352036923	Down
NC1G0091200	0.181286929	-2.463653187	Down		0.153145019	-2.707029647	Down		0.124135621	-3.010010931	Down		0.145082066	-2.785058899	Down
NC1G0091230	0.034963859	-4.837991763	Down		0.011975286	-6.38379611	Down		0.035974051	-4.79689957	Down		0.10982385	-3.186736706	Down
NC1G0100870	0.017733725	-5.81736055	Down		0.018387834	-5.765104641	Down		0.059670966	-4.066827068	Down		0.062064407	-4.010090049	Down
NC1G0101030	Inf	Inf	Up		Inf	Inf	Up		Inf	Inf	Up		Inf	Inf	Up
NC1G0101090	3.765294296	1.912762631	Up		2.698160898	1.431976382	Up		6.488709845	2.697931655	Up		3.653160874	1.869145287	Up
NC1G0101130	0		Down		0		Down		0.008119422	-6.944407191	Down		0.04075291	-4.616953123	Down
NC1G0101370	0		Down		0		Down		0.006044148	-7.370245333	Down		0		Down
NC1G0101380	0		Down		0		Down		0		Down		0		Down
NC1G0101390	0		Down		0		Down		0		Down		0		Down
NC1G0101400	0		Down		0		Down		0.004368404	-7.838678095	Down		0.007379117	-7.082336007	Down
NC1G0101460	0.41756349	-1.259932519	Down		0.376903346	-1.407733493	Down		0.306641352	-1.705375832	Down		0.22186819	-2.17222526	Down
NC1G0101470	29.45597088	4.880488201	Up		Inf	Inf	Up		Inf	Inf	Up		Inf	Inf	Up
NC1G0101480	0.111188259	-3.168923636	Down		0.061928143	-4.013260997	Down		0.237280587	-2.075334021	Down		0.195245145	-2.356641418	Down
NC1G0101580	Inf	Inf	Up		Inf	Inf	Up		41.8643672	5.387650913	Up		61.34811879	5.9389472	Up
NC1G0101730	0.202551744	-2.303637585	Down		0.292988357	-1.771084762	Down		0.292508061	-1.77345171	Down		0.303460246	-1.720420564	Down
NC1G0101970	0.34712121	-1.526488576	Down		0.267196434	-1.904027339	Down		0.300098705	-1.736491003	Down		0.187396979	-2.415830398	Down
NC1G0102460	0.074585928	-3.744952719	Down		0		Down		0.039259113	-4.670828616	Down		0.033724245	-4.890070051	Down
NC1G0102490	0.050146096	-4.317718794	Down		0.134030255	-2.899369391	Down		0.209414739	-2.255565111	Down		0.421149399	-1.247595988	Down
NC1G0102750	0.081440803	-3.6181044	Down		0.05814547	-4.104189395	Down		0.168350281	-2.570461966	Down		0.100190297	-3.319185305	Down
NC1G0103020	0.199106665	-2.328386583	Down		0.229399252	-2.12406741	Down		0.188429146	-2.407905961	Down		0.272132016	-1.877621395	Down
NC1G0103100	0.017382212	-5.846244506	Down		0		Down		0		Down		0.006659846	-7.230295504	Down
NC1G0103450	0		Down		0		Down		0		Down		0		Down
NC1G0103520	Inf	Inf	Up		Inf	Inf	Up		Inf	Inf	Up		Inf	Inf	Up
NC1G0103770	2.315280229	1.21118682	Up		5.259157879	2.394831807	Up		8.687019914	3.118861345	Up		8.288166131	3.051052921	Up
NC1G0103900	0.203393108	-2.297657304	Down		0.062124672	-4.008689855	Down		0.272017995	-1.878225999	Down		0.122698062	-3.026815637	Down
NC1G0104010	Inf	Inf	Up		Inf	Inf	Up		Inf	Inf	Up		Inf	Inf	Up
NC1G0104030	0.287410596	-1.798814843	Down		0.292745694	-1.772280147	Down		0.306093647	-1.707954992	Down		0.145674349	-2.779181232	Down
NC1G0104260	0.408171883	-1.292751289	Down		0.168021841	-2.573279316	Down		0.136441054	-2.87365029	Down		0.138064255	-2.85658824	Down
NC1G0104300	0.016267399	-5.941872616	Down		0.053406265	-4.226847202	Down		0		Down		0.08404922	-3.572621752	Down
NC1G0104340	0.237943411	-2.07130959	Down		0.294489055	-1.763714077	Down		0.188835546	-2.404797731	Down		0.228749695	-2.128158273	Down
NC1G0104380	95.33254822	6.574896955	Up		Inf	Inf	Up		Inf	Inf	Up		Inf	Inf	Up
NC1G0104490	0.110896199	-3.172718176	Down		0.073315325	-3.769741398	Down		0.044341301	-4.495205092	Down		0.050248935	-4.31476317	Down
NC1G0104700	6.769580777	2.759066494	Up		8.139654257	3.024967515	Up		15.3432259	3.939529935	Up		9.82555074	3.296538275	Up
NC1G0104830	0.033899405	-4.882596233	Down		0.08158073	-3.61562778	Down		0.150259855	-2.734468477	Down		0.063709487	-3.972347965	Down
NC1G0105220	0		Down		0		Down		0		Down		0		Down
NC1G0105340	62.44917591	5.964610629	Up		Inf	Inf	Up		Inf	Inf	Up		Inf	Inf	Up
NC1G0105380	57.18272875	5.837507562	Up		239.693012	7.905044039	Up		180.1424092	7.492994051	Up		756.092235	9.562418428	Up
NC1G0105390	Inf	Inf	Up		532.8835583	9.05767651	Up		637.2285027	9.315666989	Up		623.5398381	9.284337927	Up
NC1G0105470	0.030044948	-5.056733749	Down		0.025905762	-5.270583157	Down		0.054868305	-4.187883169	Down		0.16576373	-2.592799719	Down
NC1G0105510	0.171658605	-2.542385914	Down		0.274451792	-1.865375338	Down		0.34143098	-1.550334126	Down		0.426937276	-1.227903964	Down
NC1G0105780	0		Down		0		Down		0		Down		0		Down
NC1G0105800	0.17641128	-2.502985281	Down		0.147408132	-2.762111984	Down		0.152814497	-2.710146679	Down		0.055626563	-4.168082209	Down
NC1G0106020	4.982615045	2.316903116	Up		4.300526746	2.104513378	Up		3.225527524	1.689535128	Up		3.070745031	1.618588728	Up
NC1G0106060	0.182266997	-2.45587474	Down		0.152945363	-2.708911726	Down		0.20585487	-2.280300512	Down		0.310812084	-1.685885501	Down
NC1G0106220	0.468786041	-1.092998484	Down		0.487603217	-1.036220451	Down		0.44168206	-1.17891986	Down		0.401163313	-1.317738418	Down
NC1G0106310	0.422777477	-1.242029573	Down		0.35921795	-1.47706865	Down		0.480684839	-1.056836793	Down		0.325570656	-1.618957419	Down
NC1G0106420	0.049864409	-4.325845724	Down		0.027658239	-5.176146889	Down		2.521105865	1.3340567	Up		229.4154598	7.841818804	Up
NC1G0106530	0.139762332	-2.838952508	Down		0.191889339	-2.381653532	Down		0.141530726	-2.820812802	Down		0.211456513	-2.241567099	Down
NC1G0106690	0		Down		0		Down		0		Down		0		Down
NC1G0106700	0		Down		0		Down		0		Down		0		Down
NC1G0106890	0.066918384	-3.901453576	Down		0.072524099	-3.785395727	Down		0.056696621	-4.140593446	Down		0.103111332	-3.277725194	Down
NC1G0106900	0.04665881	-4.421706678	Down		0.040178671	-4.637426345	Down		0		Down		0		Down
NC1G0106960	0.038627188	-4.69423955	Down		0.024483323	-5.352056794	Down		0.014814603	-6.076836184	Down		0.113839178	-3.134930949	Down
NC1G0106990	0.2573197	-1.958366185	Down		0.24514426	-2.028297115	Down		0.214535407	-2.220712324	Down		0.249764112	-2.001361899	Down
NC1G0107010	0.244861169	-2.02996409	Down		0.13859803	-2.851021348	Down		0.118491591	-3.077143414	Down		0.111605742	-3.163516835	Down
NC1G0107290	0.031780594	-4.975710122	Down		0.088413265	-3.499593345	Down		0.052621838	-4.24819456	Down		0.055428212	-4.173235718	Down
NC1G0107400	0.174793387	-2.516277489	Down		0.185524827	-2.430315831	Down		0.323183969	-1.629572455	Down		0.164844758	-2.600820083	Down
NC1G0107450	2.586442375	1.370969049	Up		2.231856322	1.158244155	Up		2.188314472	1.129820076	Up		2.434236572	1.283469384	Up
NC1G0107480	0.022814126	-5.453928794	Down		0.016540972	-5.917812146	Down		0.044758805	-4.481684656	Down		0.011864088	-6.397254958	Down
NC1G0107520	0.009232474	-6.759066968	Down		0.006755912	-7.209633723	Down		0		Down		0.008734474	-6.839063391	Down
NC1G0107550	0.031253524	-4.999837322	Down		0.015062195	-6.052924205	Down		0.013135818	-6.250350116	Down		0.01022869	-6.611234836	Down
NC1G0107650	0.002828374	-8.465811319	Down		0.007835263	-6.995802528	Down		0.00807734	-6.951904097	Down		0		Down
NC1G0107660	0.039622206	-4.657546988	Down		0.05782253	-4.112224457	Down		0.035689926	-4.808339279	Down		0.078217934	-3.676356764	Down
NC1G0107680	0.298023734	-1.746500865	Down		0.321249474	-1.638234005	Down		0.282822821	-1.822029558	Down		0.272464213	-1.875861346	Down
NC1G0107860	0.187599884	-2.414269159	Down		0.332074991	-1.590419018	Down		0.12992091	-2.944294456	Down		0.168307882	-2.570825351	Down
NC1G0107890	0.033812683	-4.886291673	Down		0.03303618	-4.919809312	Down		0.039769459	-4.652195266	Down		0.070430892	-3.827647832	Down
NC1G0108090	5.391718279	2.430745117	Up		3.522356741	1.816541031	Up		5.587099929	2.482099624	Up		3.52112029	1.816034514	Up
NC1G0108200	2.8562771	1.514135949	Up		2.949179944	1.560313851	Up		3.892396981	1.960658856	Up		6.538216672	2.708897188	Up
NC1G0108270	0		Down		0		Down		0		Down		0		Down
NC1G0108310	0.459171326	-1.122895542	Down		0.310205004	-1.688706135	Down		0.423023122	-1.241191572	Down		0.356410752	-1.488387234	Down
NC1G0108450	0.14283863	-2.807541888	Down		0.143265538	-2.803236478	Down		0.17558056	-2.50979497	Down		0.355751318	-1.491058992	Down
NC1G0108530	0.16643454	-2.586973234	Down		0.117229723	-3.092589693	Down		0.133979071	-2.899920444	Down		0.236057213	-2.082791526	Down
NC1G0108720	2.310573836	1.208251192	Up		2.714556187	1.440716346	Up		2.696071267	1.430858633	Up		2.722720995	1.445049153	Up
NC1G0108800	0.129763419	-2.946044363	Down		0.198321355	-2.334088059	Down		0.166036699	-2.590425942	Down		0.208196675	-2.263981064	Down
NC1G0108830	0		Down		0		Down		0		Down		0		Down
NC1G0108890	0.263682105	-1.923128432	Down		0.362891447	-1.462390041	Down		0.351670748	-1.507702759	Down		0.485012945	-1.043904843	Down
NC1G0109160	0		Down		0		Down		0		Down		0.060213375	-4.053772215	Down
NC1G0109450	2.281393746	1.189915463	Up		2.90788426	1.539969848	Up		2.822108226	1.496773315	Up		2.777764928	1.473924514	Up
NC1G0109480	5.969452242	2.577598556	Up		4.844968104	2.276487168	Up		5.527078144	2.46651701	Up		5.435318963	2.4423647	Up
NC1G0109730	0.289412212	-1.788802298	Down		0.336216129	-1.572539161	Down		0.477343975	-1.066898844	Down		0.407519818	-1.295057874	Down
NC1G0110000	0.215792987	-2.212280112	Down		0.34342975	-1.541913074	Down		0.1370438	-2.867291036	Down		0.214605416	-2.220241606	Down
NC1G0110080	2.463060325	1.300451963	Up		2.3149661	1.210991067	Up		3.651739973	1.86858404	Up		2.092043187	1.064912634	Up
NC1G0110140	2.321447307	1.215024534	Up		2.798989593	1.484906123	Up		3.55405954	1.829467851	Up		2.08959972	1.063226608	Up
NC1G0110220	0.439509781	-1.186032823	Down		0.492769065	-1.021016405	Down		0.329434746	-1.601935367	Down		0.450000613	-1.152001129	Down
NC1G0110410	0.195019643	-2.358308654	Down		0.281765032	-1.827435513	Down		0.255353983	-1.969429533	Down		0.223465906	-2.161873359	Down
NC1G0110420	0.413800958	-1.272991111	Down		0.306177758	-1.707558611	Down		0.419914756	-1.25183161	Down		0.298447004	-1.744453323	Down
NC1G0110560	0.012817907	-6.285695497	Down		0		Down		0		Down		0		Down
NC1G0110810	0.011387054	-6.456461666	Down		0.013657965	-6.194113648	Down		0.011747827	-6.411462271	Down		0.019358687	-5.690875086	Down
NC1G0110820	0		Down		0		Down		0		Down		0		Down
NC1G0110870	2.135939737	1.094870944	Up		2.269777909	1.182551141	Up		3.186411496	1.67193259	Up		2.230335907	1.157261008	Up
NC1G0110960	0		Down		0		Down		0		Down		0		Down
NC1G0110990	0.02522797	-5.308832077	Down		0.012264687	-6.349345757	Down		0		Down		0.011950352	-6.386803064	Down
NC1G0111000	0		Down		0.020417149	-5.614074794	Down		0.018208588	-5.779237169	Down		0.083548027	-3.581250427	Down
NC1G0111310	0.380302989	-1.394778816	Down		0.370204829	-1.433604381	Down		0.428469142	-1.222736787	Down		0.358760179	-1.478908328	Down
NC1G0111340	0.309191652	-1.693426727	Down		0.499962429	-1.000108411	Down		0.371992574	-1.426654272	Down		7.091365464	2.82606345	Up
NC1G0111500	0.043699626	-4.516235272	Down		0.038010112	-4.717472919	Down		0.05670887	-4.140281776	Down		0.111175714	-3.169086423	Down
NC1G0127980	0.085425084	-3.549196426	Down		0.191468887	-2.384818116	Down		0.061248227	-4.029188117	Down		0.063219056	-3.983496691	Down
NC1G0127990	0.08757848	-3.51327978	Down		0.082927474	-3.592006038	Down		0.202767647	-2.302100615	Down		0.13547099	-2.88394415	Down
NC1G0128130	0		Down		0		Down		0		Down		0		Down
NC1G0128330	0.118902914	-3.07214402	Down		0.082146031	-3.605665311	Down		0.117883209	-3.08456986	Down		0.095764664	-3.384362772	Down
NC1G0128410	0.066523688	-3.909988043	Down		0.020537528	-5.605593651	Down		0.049643841	-4.332241458	Down		0.053417753	-4.226536891	Down
NC1G0128450	0.150909233	-2.72824702	Down		0.180492262	-2.469991111	Down		0.056014042	-4.158067665	Down		0		Down
NC1G0128520	0		Down		0		Down		0		Down		0		Down
NC1G0128600	56.81724202	5.828256898	Up		0		Down		0.369913142	-1.434741539	Down		0.080569838	-3.63361634	Down
NC1G0128670	0.023868445	-5.38875159	Down		0.052903756	-4.24048603	Down		0.028399581	-5.137986555	Down		0.040735566	-4.617567247	Down
NC1G0128880	2.065756411	1.046670145	Up		2.333155393	1.222282397	Up		3.549449405	1.827595249	Up		2.393006756	1.25882447	Up
NC1G0128890	0		Down		0.016501935	-5.921221028	Down		0.016293596	-5.939551191	Down		0.035158579	-4.829979424	Down
NC1G0129000	10.13118942	3.340731655	Up		9.945227084	3.314004313	Up		9.938527768	3.313032156	Up		0.335689741	-1.574799646	Down
NC1G0129160	0		Down		0		Down		0		Down		0		Down
NC1G0129530	155.8058314	7.28360542	Up		95.01028815	6.570011838	Up		91.18552855	6.510732977	Up		9.377164439	3.229151732	Up
NC1G0129590	0		Down		0		Down		0		Down		0		Down
NC1G0129600	4.224617841	2.078820841	Up		4.785135515	2.258559782	Up		7.653682721	2.936154096	Up		4.665839916	2.22213681	Up
NC1G0130150	0.038614432	-4.694716043	Down		0.022828076	-5.453046943	Down		0.010047612	-6.637003513	Down		0.015139157	-6.04557128	Down
NC1G0130190	281.9490151	8.139290493	Up		40.18081974	5.328435092	Up		Inf	Inf	Up		Inf	Inf	Up
NC1G0130240	0		Down		0		Down		0		Down		0		Down
NC1G0130250	0		Down		0		Down		0		Down		0		Down
NC1G0130270	0.0684485	-3.86883726	Down		0.047444284	-4.397621902	Down		0.170458204	-2.552510057	Down		0.236550291	-2.079781162	Down
NC1G0130500	0		Down		0		Down		0		Down		0		Down
NC1G0130560	Inf	Inf	Up		101.4567093	6.664720463	Up		Inf	Inf	Up		41.15230469	5.362901324	Up
NC1G0130610	0.334776609	-1.578729363	Down		0.338535318	-1.562621745	Down		0.269930434	-1.88934045	Down		0.455655213	-1.133985522	Down
NC1G0131020	0.205429514	-2.283284627	Down		0.206816357	-2.273577806	Down		0.19440586	-2.362856385	Down		0.111193935	-3.168849991	Down
NC1G0131160	3.658317734	1.871180382	Up		5.579084793	2.480028478	Up		6.287070372	2.652387911	Up		4.698792215	2.232289972	Up
NC1G0131220	152.7090358	7.254641619	Up		4514.038557	12.14020303	Up		624.4220134	9.286377589	Up		2692.355295	11.39465309	Up
NC1G0131300	0.258157775	-1.953675047	Down		0.224147107	-2.157482214	Down		0.391335691	-1.353521399	Down		0.198137921	-2.335423074	Down
NC1G0131660	0.134043066	-2.899231499	Down		0.28450955	-1.813451016	Down		0.151240816	-2.725080557	Down		2.256638139	1.174175095	Up
NC1G0131690	0.430166843	-1.217031767	Down		0.367129454	-1.445639233	Down		0.273982926	-1.867842104	Down		0.277008386	-1.851998441	Down
NC1G0131720	39.40661076	5.300365768	Up		Inf	Inf	Up		Inf	Inf	Up		Inf	Inf	Up
NC1G0131740	0.234435039	-2.092739883	Down		0.245856809	-2.024109782	Down		0.052978565	-4.238447431	Down		0.107570422	-3.216646657	Down
NC1G0131820	0.182218746	-2.45625671	Down		0.057749022	-4.114059673	Down		0.129860702	-2.944963184	Down		0.163406247	-2.613464959	Down
NC1G0131830	0.146544738	-2.770586931	Down		0.054085639	-4.208610624	Down		0.084518567	-3.564587877	Down		0.093481488	-3.419175497	Down
NC1G0131920	0.000986123	-9.985944877	Down		0		Down		0.005186304	-7.591077595	Down		0.003993494	-7.96813257	Down
NC1G0132150	0.123412566	-3.018438797	Down		0.271406021	-1.881475368	Down		0.083046816	-3.589931332	Down		0.063251611	-3.982753957	Down
NC1G0132180	0.419410062	-1.253566621	Down		0.486606638	-1.039172094	Down		0.474502763	-1.075511607	Down		0.421526806	-1.246303715	Down
NC1G0132390	Inf	Inf	Up		Inf	Inf	Up		34.73394245	5.118274267	Up		58.70891773	5.875507757	Up
NC1G0132870	0		Down		0.005176367	-7.593844296	Down		0.035791173	-4.804252367	Down		0		Down
NC1G0133050	0.170607268	-2.551248985	Down		0.090374204	-3.467945147	Down		0.052532382	-4.25064919	Down		0.089305558	-3.485106219	Down
NC1G0133080	0.216407234	-2.208179369	Down		0.292389501	-1.774036587	Down		0.166462825	-2.586728068	Down		0.236392677	-2.080742754	Down
NC1G0133160	0.016826406	-5.893129102	Down		0		Down		0.069667328	-3.843373965	Down		0.142112399	-2.814895661	Down
NC1G0133190	0.338859853	-1.561239374	Down		0.378689039	-1.400914433	Down		0.368881356	-1.438771219	Down		0.37889289	-1.400138026	Down
NC1G0133450	Inf	Inf	Up		Inf	Inf	Up		Inf	Inf	Up		Inf	Inf	Up
NC1G0133590	0.080127422	-3.641560129	Down		0.041703298	-4.583694708	Down		0.101029051	-3.307157893	Down		0.156586662	-2.674966764	Down
NC1G0133700	0.287271746	-1.799511989	Down		0.319306014	-1.64698837	Down		0.212385695	-2.235241497	Down		0.259687343	-1.945152394	Down
NC1G0134160	3.570642779	1.836183808	Up		5.560887442	2.475315136	Up		5.087430172	2.346937088	Up		3.235342228	1.693918326	Up
NC1G0134560	0.377346527	-1.4060381	Down		0.365578794	-1.451745707	Down		0.444726168	-1.169010797	Down		0.484266688	-1.046126329	Down
NC1G0134780	0.24198969	-2.046982511	Down		0.163972269	-2.608476246	Down		0.315773618	-1.663037452	Down		0.259985214	-1.943498521	Down
NC1G0134820	2.871327799	1.521718042	Up		4.131388801	2.046626837	Up		4.705620281	2.234384907	Up		3.75350532	1.908238528	Up
NC1G0134900	0		Down		0		Down		0		Down		0.03199748	-4.965897923	Down
NC1G0135020	0.008481828	-6.881409026	Down		0.034625982	-4.852001207	Down		0.046090774	-4.43937818	Down		0.086080766	-3.53816527	Down
NC1G0135110	0		Down		0.053744721	-4.217733143	Down		0.077684036	-3.686238033	Down		0.131950306	-2.921933399	Down
NC1G0135320	0.121574035	-3.040092951	Down		0.133343791	-2.906777443	Down		0.105179815	-3.249070235	Down		0.093839398	-3.41366243	Down
NC1G0135360	0.015215094	-6.038352957	Down		0.013771033	-6.182219368	Down		0		Down		0.035943943	-4.798107503	Down
NC1G0135540	0.154610756	-2.693287406	Down		0.108519814	-3.20396961	Down		0.282829709	-1.821994424	Down		0.214031929	-2.224102063	Down
NC1G0135590	3.747698799	1.906005009	Up		4.338579083	2.117222627	Up		7.437490325	2.894815887	Up		19.23274077	4.265492464	Up
NC1G0135720	0.021554975	-5.535835282	Down		0.022131776	-5.497736954	Down		0.025531999	-5.291549686	Down		0.007258668	-7.106079418	Down
NC1G0135840	0.399187338	-1.324862136	Down		0.310812362	-1.685884211	Down		0.375415677	-1.413439199	Down		0.474020104	-1.076979846	Down
NC1G0136040	0.014645589	-6.093389987	Down		0.024724746	-5.337900514	Down		0.026428828	-5.241743757	Down		0.092706856	-3.431180155	Down
NC1G0136170	69.47365603	6.118394116	Up		172.9384542	7.434114889	Up		104.7410127	6.710682649	Up		Inf	Inf	Up
NC1G0136240	0.055922157	-4.160436172	Down		0.083786708	-3.577134798	Down		0.099722472	-3.32593755	Down		0.025491062	-5.293864712	Down
NC1G0136320	0.134676908	-2.892425587	Down		0.258839313	-1.949871343	Down		0.099275786	-3.332414309	Down		0.03298669	-4.921972164	Down
NC1G0136500	0		Down		0		Down		0		Down		0.084039094	-3.572795582	Down
NC1G0136630	0		Down		0		Down		0.014612484	-6.096654769	Down		0.044863761	-4.478305625	Down
NC1G0136650	0		Down		0		Down		0		Down		0		Down
NC1G0136680	0		Down		0.02143158	-5.544117981	Down		0		Down		0.020303533	-5.6221254	Down
NC1G0148060	0.092284666	-3.437765235	Down		0.135098196	-2.887919687	Down		0.133446521	-2.905666404	Down		0.006201823	-7.333091865	Down
NC1G0148080	0.038110325	-4.713674293	Down		0.015828947	-5.98129091	Down		0		Down		0.022662286	-5.463562766	Down
NC1G0148130	0		Down		0		Down		0		Down		0		Down
NC1G0148440	20.2218173	4.337840751	Up		67.79878171	6.083187444	Up		17.09881641	4.09582456	Up		43.62026582	5.446926657	Up
NC1G0148530	0.046054574	-4.440511728	Down		0.025195951	-5.310664274	Down		0.049751312	-4.329121616	Down		0.032549059	-4.941240345	Down
NC1G0148540	0.063063268	-3.987056252	Down		0.004445809	-7.813338417	Down		0.028555901	-5.130067269	Down		0.024157891	-5.371361707	Down
NC1G0157610	0.18410025	-2.441436505	Down		0.165075742	-2.598799966	Down		0.081383415	-3.61912137	Down		0.360224044	-1.473033613	Down
NC1G0157650	4.568237845	2.191637766	Up		3.118039204	1.640639068	Up		2.027348917	1.019594406	Up		2.899903087	1.536004687	Up
NC1G0157680	0.074364784	-3.749236609	Down		0.093136659	-3.424507061	Down		0.008189184	-6.932064593	Down		0.004379272	-7.835093384	Down
NC1G0157720	0		Down		0		Down		0		Down		0		Down
NC1G0157740	0		Down		0		Down		0		Down		0		Down
NC1G0157820	0.212537329	-2.234211841	Down		0.169858344	-2.557596004	Down		0.218070568	-2.197133024	Down		0.175502279	-2.51043833	Down
NC1G0157860	0.144636433	-2.789497096	Down		0.32189771	-1.63532578	Down		0.192074859	-2.380259403	Down		0.326006857	-1.617025786	Down
NC1G0157870	29.12630582	4.864250827	Up		60.10684255	5.909457331	Up		24.22121493	4.598199327	Up		Inf	Inf	Up
NC1G0158120	0.110951018	-3.172005185	Down		0.123395713	-3.018635824	Down		0.030163475	-5.051053557	Down		0.114397439	-3.127873337	Down
NC1G0177100	515.1121156	9.008742663	Up		Inf	Inf	Up		Inf	Inf	Up		650.5585035	9.345534991	Up
NC1G0177360	0.378702475	-1.400863245	Down		0.48853148	-1.033476566	Down		0.2823029	-1.824684146	Down		0.489148502	-1.031655572	Down
NC1G0177690	0.324068151	-1.625630852	Down		0.340602132	-1.553840628	Down		0.282400259	-1.824186683	Down		0.128574094	-2.959328102	Down
NC1G0177810	0		Down		0		Down		0		Down		0		Down
NC1G0178010	Inf	Inf	Up		Inf	Inf	Up		Inf	Inf	Up		Inf	Inf	Up
NC1G0178020	Inf	Inf	Up		Inf	Inf	Up		Inf	Inf	Up		Inf	Inf	Up
NC1G0178080	0.242801193	-2.042152582	Down		0.147736875	-2.758898124	Down		0.27389237	-1.868319018	Down		0.154654001	-2.69288394	Down
NC1G0178130	Inf	Inf	Up		119.0159409	6.895011009	Up		Inf	Inf	Up		Inf	Inf	Up
NC1G0178140	0.030986488	-5.012216941	Down		0.015102465	-6.049072146	Down		0.006396885	-7.288414625	Down		0.009254175	-6.755679893	Down
NC1G0178150	0.141085664	-2.82535669	Down		0.130058612	-2.942766166	Down		0.053820817	-4.215691895	Down		0.032849083	-4.928003084	Down
NC1G0178190	0		Down		0		Down		0.009973547	-6.647677662	Down		0		Down
NC1G0178230	2.079410368	1.056174499	Up		2.200415375	1.137775889	Up		2.142067765	1.099004121	Up		2.840610578	1.506201065	Up
NC1G0178300	0.315227115	-1.665536457	Down		0.185551949	-2.430104943	Down		0.262638728	-1.928848429	Down		0.108865777	-3.199377601	Down
NC1G0178660	0.271679802	-1.880020782	Down		0.257988046	-1.954623878	Down		0.345222206	-1.534402828	Down		0.437303416	-1.193293477	Down
NC1G0178760	0.258956648	-1.9492175	Down		0.348208304	-1.521977485	Down		0.155904539	-2.681265159	Down		0.471211839	-1.085552309	Down
NC1G0178860	0.16739932	-2.578634423	Down		0.036319935	-4.783094566	Down		0.082807266	-3.594098827	Down		0.093694831	-3.415886727	Down
NC1G0178870	5.29975902	2.405926762	Up		6.544458462	2.710273818	Up		2.746733975	1.45771719	Up		3.560026046	1.831887796	Up
NC1G0179050	0		Down		0		Down		0.005029027	-7.635504941	Down		0.006642075	-7.234150292	Down
NC1G0179150	7.679249727	2.940965365	Up		20.37769446	4.348918929	Up		60.00976611	5.907125402	Up		12.26652058	3.616654179	Up
NC1G0179340	0		Down		0		Down		0		Down		0		Down
NC1G0179430	0.039382659	-4.666295671	Down		0.109685127	-3.188560187	Down		0.076773277	-3.703251962	Down		0.135978618	-2.878548282	Down
NC1G0179490	0		Down		0		Down		0		Down		0		Down
NC1G0179590	22.42970238	4.487338572	Up		Inf	Inf	Up		Inf	Inf	Up		Inf	Inf	Up
NC1G0180000	0.409350282	-1.288592205	Down		0.198688339	-2.331420895	Down		0.448156309	-1.157926089	Down		0.170546703	-2.551761229	Down
NC1G0180060	0.157695434	-2.664787204	Down		0.112736843	-3.148969028	Down		0.232921491	-2.102084334	Down		0.100766894	-3.310906359	Down
NC1G0180250	7.292690916	2.86645125	Up		6.041232748	2.59484297	Up		32.91015416	5.040460879	Up		0.300942734	-1.732439108	Down
NC1G0180340	0.23196655	-2.108011315	Down		0.211712891	-2.23981898	Down		0.214888925	-2.218336964	Down		0.199069775	-2.328653906	Down
NC1G0180360	0.283417976	-1.818996831	Down		0.275309245	-1.860875037	Down		0.281292229	-1.829858399	Down		0.218144508	-2.196643943	Down
NC1G0181190	0.299273321	-1.740464421	Down		0.368509933	-1.44022459	Down		0.067335943	-3.892479387	Down		32.92250563	5.041002234	Up
NC1G0181250	3.168613211	1.663851562	Up		4.308589867	2.107215775	Up		3.900841794	1.963785488	Up		2.519712645	1.333259214	Up
NC1G0181310	2.784459012	1.477397056	Up		3.100352872	1.632432428	Up		3.300539918	1.722702047	Up		2.189113903	1.130347022	Up
NC1G0181350	0.071633139	-3.80322902	Down		0		Down		0.023281963	-5.424643487	Down		0.038175955	-4.711191944	Down
NC1G0181380	0		Down		0		Down		0		Down		0		Down
NC1G0181500	0.181014712	-2.465821138	Down		0.240910152	-2.053432907	Down		0.143830743	-2.797556023	Down		0.256618016	-1.962305635	Down
NC1G0181510	0.054192041	-4.205775194	Down		0.025020579	-5.320741017	Down		0.06067535	-4.042745661	Down		0.046181467	-4.436542178	Down
NC1G0181580	37.55583932	5.230965336	Up		25.98298832	4.69949546	Up		7.163003477	2.840564642	Up		2.853972565	1.512971466	Up
NC1G0181620	102.3761914	6.677736431	Up		Inf	Inf	Up		Inf	Inf	Up		4.544333173	2.184068611	Up
NC1G0181730	0.01801622	-5.794559813	Down		0.022138388	-5.497306003	Down		0.018773976	-5.735122006	Down		0.010604918	-6.559122661	Down
NC1G0181750	0.183199755	-2.448510517	Down		0.141222494	-2.82395819	Down		0.223501574	-2.161643102	Down		0.427219659	-1.226950059	Down
NC1G0181770	0.001391952	-9.488674476	Down		0.002913378	-8.423091246	Down		0.004885031	-7.677416445	Down		0.006908741	-7.17736137	Down
NC1G0181790	0.008547232	-6.870326992	Down		0.005388672	-7.535854426	Down		0.004283753	-7.866909056	Down		0		Down
NC1G0181880	0.26406635	-1.921027624	Down		9.184046186	3.199129897	Up		Inf	Inf	Up		Inf	Inf	Up
NC1G0182180	0.400996637	-1.318337959	Down		0.45869532	-1.124391906	Down		0.477642728	-1.065996195	Down		0.407156565	-1.29634443	Down
NC1G0182430	0.265934457	-1.910857378	Down		0.324817604	-1.62229827	Down		0.403757703	-1.308438311	Down		0.407898088	-1.293719352	Down
NC1G0182610	0.221301593	-2.175914258	Down		0.29800843	-1.746574951	Down		0.330969832	-1.595228375	Down		0.34103062	-1.552026813	Down
NC1G0182780	0.142948617	-2.806431434	Down		0.267320495	-1.903357642	Down		0.35741757	-1.48431754	Down		0.283806319	-1.817021382	Down
NC1G0192520	0.431469565	-1.212669298	Down		0.312542827	-1.677874203	Down		0.324564759	-1.623421733	Down		0.14299288	-2.805984781	Down
NC1G0192560	0.449634076	-1.153176721	Down		0.341535183	-1.549893892	Down		0.423865464	-1.238321672	Down		0.160303901	-2.641118563	Down
NC1G0192730	36.92030051	5.206342391	Up		Inf	Inf	Up		41.37460898	5.370673772	Up		Inf	Inf	Up
NC1G0192810	0.278485479	-1.84432599	Down		0.289587303	-1.787929746	Down		0.331950095	-1.590961731	Down		0.308692406	-1.695758102	Down
NC1G0192920	0		Down		0		Down		0		Down		0		Down
NC1G0192930	0.191156139	-2.387176562	Down		0.375118454	-1.414581858	Down		0.158160373	-2.660539912	Down		0.170807479	-2.54955695	Down
NC1G0192950	120.117186	6.908298772	Up		14.53187674	3.861149129	Up		27.80073743	4.797051246	Up		2.690541878	1.427896762	Up
NC1G0192990	0		Down		0		Down		0		Down		0		Down
NC1G0193000	0.124297446	-3.008131439	Down		0.031950525	-4.968016548	Down		0.027253002	-5.197441016	Down		0.040375978	-4.630358969	Down
NC1G0193150	19.74688776	4.303553388	Up		320.4429903	8.323923901	Up		383.0798004	8.581501145	Up		810.694049	9.663013743	Up
NC1G0193180	0.476236799	-1.070248992	Down		0.24782153	-2.012626565	Down		0.239922063	-2.059362262	Down		0.393765747	-1.344590477	Down
NC1G0193400	0.46839183	-1.094212184	Down		0.278836973	-1.842506223	Down		0.327931968	-1.608531545	Down		0.152578782	-2.712373748	Down
NC1G0193540	0.026167139	-5.256099983	Down		0.034696608	-4.849061552	Down		0.008332188	-6.907088858	Down		0.055752931	-4.164808548	Down
NC1G0259700	3.362205228	1.749407789	Up		3.938892568	1.977790069	Up		3.201265673	1.678642411	Up		21.38447175	4.418491664	Up
NC1G0259860	0.338630982	-1.56221412	Down		0.103228099	-3.276092365	Down		0.078243585	-3.67588371	Down		0.087472469	-3.515027167	Down
NC1G0260160	0		Down		0		Down		0		Down		0		Down
NC1G0260280	5.696504592	2.510076945	Up		7.444399847	2.896155546	Up		10.99643548	3.458964041	Up		4.641812042	2.214688106	Up
NC1G0260410	Inf	Inf	Up		149.1325106	7.220450987	Up		Inf	Inf	Up		10.16399326	3.345395419	Up
NC1G0260550	0.24223214	-2.045537794	Down		0.266460999	-1.908003708	Down		0.382253561	-1.387398152	Down		0.390250441	-1.357527834	Down
NC1G0260700	0.2400532	-2.058573924	Down		0.263194921	-1.925796444	Down		0.366661119	-1.447480804	Down		0.326123703	-1.616508794	Down
NC1G0288370	0.078412934	-3.672764546	Down		0.071148839	-3.813015981	Down		0.078531928	-3.670576867	Down		0.042581608	-4.553625767	Down
NC1G0288690	5.966580041	2.576904236	Up		9.947265665	3.314300008	Up		9.778115506	3.289556448	Up		5.398566416	2.432576352	Up
NC1G0288710	0		Down		0		Down		0		Down		0		Down
NC1G0305880	11.21137029	3.486890714	Up		6.672886454	2.738310955	Up		7.770987779	2.958097993	Up		5.871666713	2.55377008	Up
NC1G0305970	0.22651887	-2.142296859	Down		0.239166432	-2.063913182	Down		0.248659563	-2.007756181	Down		0.156194679	-2.678582788	Down
NC1G0306000	2.846267447	1.50907123	Up		3.775985498	1.916853224	Up		3.302248051	1.723448493	Up		3.042768666	1.605384654	Up
NC1G0306250	4.856268043	2.279848054	Up		4.439111885	2.150271071	Up		4.019659143	2.00707317	Up		4.364260314	2.125737156	Up
NC1G0306310	21.79108028	4.445665814	Up		31.26955045	4.966686573	Up		95.23994555	6.573494891	Up		26.42365779	4.723758285	Up
NC1G0306330	472.833504	8.885188455	Up		254.0253869	7.988828875	Up		329.5673404	8.364429471	Up		45.87703831	5.519700353	Up
NC1G0306340	0.143009338	-2.80581874	Down		0.180794078	-2.467580673	Down		0.192076502	-2.380247059	Down		0.162997762	-2.617075941	Down
NC1G0306360	0.277383464	-1.850046312	Down		0.276803775	-1.853064476	Down		0.381147435	-1.391578927	Down		0.285504797	-1.808413107	Down
NC1G0306370	82.21761102	6.361375547	Up		Inf	Inf	Up		Inf	Inf	Up		Inf	Inf	Up
NC1G0306500	6.382143288	2.674040999	Up		11.05848772	3.467082201	Up		17.35071414	4.116923139	Up		17.23409817	4.107193902	Up
NC1G0306510	4.256945379	2.089818579	Up		8.738930124	3.127456666	Up		10.50586978	3.393123702	Up		12.15573003	3.603564634	Up
NC1G0306520	4.287653209	2.100188223	Up		7.628791167	2.931454471	Up		7.429353519	2.893236677	Up		10.00624926	3.322829391	Up
NC1G0306530	14.64480186	3.872316769	Up		54.27756998	5.762284227	Up		173.2964958	7.437098672	Up		613.2728164	9.260385194	Up
NC1G0306640	0.216243843	-2.209269039	Down		0.075869672	-3.720332891	Down		0.086856441	-3.525223347	Down		0.081968411	-3.608788152	Down
NC1G0306690	5.161680369	2.367840807	Up		3.124505773	1.643628006	Up		6.126312883	2.61501905	Up		3.611250043	1.852498316	Up
NC1G0306800	0.063100764	-3.986198716	Down		0.059787377	-4.064015269	Down		0.074112477	-3.754139745	Down		0.083121467	-3.588635082	Down
NC1G0307060	0.189243139	-2.401687102	Down		0.239951638	-2.059184436	Down		0.169522918	-2.560447767	Down		0.204572934	-2.289312816	Down
NC1G0307200	0.082816994	-3.593929356	Down		0.19443019	-2.362675848	Down		0.073549602	-3.765138654	Down		0.11793378	-3.083951086	Down
NC1G0313350	0		Down		0		Down		0		Down		0		Down
NC1G0313550	0		Down		0		Down		0		Down		0		Down
NC1G0313560	0		Down		0		Down		0		Down		0		Down
NC250180	86.63863504	6.436938609	Up		204.0742441	7.672950303	Up		Inf	Inf	Up		52.13992035	5.704316474	Up
NC263880	0.003050143	-8.356907434	Down		0		Down		0		Down		0.001103393	-9.823836993	Down
NC263960	0		Down		0		Down		0		Down		0		Down
NC289640	9.81860022	3.295517363	Up		11.20245631	3.485743195	Up		5.834667328	2.544650401	Up		4.313825628	2.108967861	Up
NC289960	Inf	Inf	Up		Inf	Inf	Up		Inf	Inf	Up		Inf	Inf	Up
NC290120	90.03845301	6.492469364	Up		Inf	Inf	Up		Inf	Inf	Up		Inf	Inf	Up
NC290220	0		Down		0		Down		0		Down		0		Down
NC290230	0.234848404	-2.090198306	Down		0.328477506	-1.606133514	Down		0.169211353	-2.56310173	Down		0.220168284	-2.183321438	Down
NC290270	0.424515105	-1.236112208	Down		0.478315109	-1.06396673	Down		0.404146332	-1.307050342	Down		0.426537894	-1.229254177	Down
NC298310	0		Down		0		Down		0		Down		0		Down
NC2G0000170	0.076667474	-3.705241549	Down		0.272252814	-1.876981134	Down		0.161756196	-2.62810712	Down		0.069623356	-3.844284833	Down
NC2G0000300	0.212004336	-2.237834324	Down		0.090372703	-3.467969119	Down		0.079925613	-3.645198282	Down		0.111713973	-3.162118447	Down
NC2G0000310	0		Down		0		Down		0		Down		0		Down
NC2G0000320	0		Down		0		Down		0		Down		0		Down
NC2G0000330	0.015869722	-5.977579367	Down		0.022432504	-5.47826555	Down		0		Down		0.062604379	-3.997592614	Down
NC2G0000350	0		Down		0		Down		0		Down		0		Down
NC2G0000360	0		Down		0		Down		0		Down		0		Down
NC2G0000450	94.32919369	6.559632431	Up		Inf	Inf	Up		Inf	Inf	Up		Inf	Inf	Up
NC2G0000500	0.386199737	-1.372580914	Down		0.442089477	-1.1775897	Down		0.178009564	-2.489973339	Down		0.298634831	-1.743545651	Down
NC2G0000510	0.324243505	-1.624850418	Down		0.32205741	-1.634610209	Down		0.31745223	-1.655388584	Down		0.341680811	-1.549278867	Down
NC2G0000530	0.090965594	-3.458535221	Down		0.133453744	-2.905588319	Down		0.147873366	-2.757565868	Down		0.231384258	-2.111637379	Down
NC2G0000790	0		Down		0.024931173	-5.325905444	Down		0		Down		0.033539598	-4.897990787	Down
NC2G0001020	2.259202598	1.175813653	Up		2.466667159	1.302563058	Up		2.575057041	1.36460439	Up		2.056488285	1.040182854	Up
NC2G0001400	0.146642657	-2.769623264	Down		0.14838106	-2.752621142	Down		0.111690369	-3.162423302	Down		0.099721956	-3.325945003	Down
NC2G0001420	2.231957728	1.158309704	Up		2.682792988	1.423735736	Up		2.088328766	1.062348853	Up		2.44133513	1.287670352	Up
NC2G0001580	0		Down		0		Down		0		Down		0		Down
NC2G0001630	0		Down		0.000806659	-10.27575331	Down		0.003089372	-8.338470703	Down		0		Down
NC2G0001690	0.261140619	-1.937101214	Down		0.232201618	-2.106550073	Down		0.223373103	-2.162472619	Down		0.167036383	-2.581765718	Down
NC2G0001710	0		Down		0		Down		0		Down		0.003921162	-7.994503111	Down
NC2G0001720	0.400481182	-1.320193639	Down		0.434951189	-1.201074587	Down		0.418784848	-1.255718849	Down		0.420346488	-1.250349074	Down
NC2G0001730	0.038464448	-4.700330588	Down		0.070179405	-3.832808463	Down		0.021994204	-5.506732774	Down		0.003045893	-8.358918878	Down
NC2G0001750	0		Down		0		Down		0		Down		0		Down
NC2G0001780	0.234320847	-2.093442782	Down		0.141733385	-2.818748469	Down		0.181010863	-2.465851817	Down		0.231503476	-2.110894237	Down
NC2G0001850	0.195511041	-2.354678015	Down		0.205876709	-2.280147468	Down		0.189719807	-2.39805779	Down		0.173985236	-2.522963212	Down
NC2G0001900	0.309519611	-1.691897274	Down		0.278997849	-1.841674095	Down		0.338562542	-1.562505732	Down		0.379088428	-1.399393678	Down
NC2G0002100	0		Down		0		Down		0		Down		0		Down
NC2G0002210	0.218888077	-2.191734724	Down		0.454586286	-1.137373932	Down		0.101016404	-3.307338504	Down		0.106096956	-3.236544826	Down
NC2G0002320	0.28035541	-1.834671185	Down		0.344426263	-1.537732939	Down		0.270502416	-1.886286616	Down		0.263378129	-1.924792546	Down
NC2G0002400	13.64893042	3.770715996	Up		20.93523729	4.387861366	Up		16.60814318	4.053818881	Up		31.77605529	4.989868133	Up
NC2G0002430	0		Down		0		Down		0		Down		0		Down
NC2G0002560	0		Down		0		Down		0		Down		0		Down
NC2G0002890	0.053421103	-4.226446417	Down		0		Down		0		Down		0.024192552	-5.369293207	Down
NC2G0002910	0.187713518	-2.413395549	Down		0.179655863	-2.47669208	Down		0.193804001	-2.367329738	Down		0.422819584	-1.241885895	Down
NC2G0003110	0.235443907	-2.086544707	Down		0.175355644	-2.511644226	Down		0.096892073	-3.367477555	Down		0.132638436	-2.914429199	Down
NC2G0003130	4.22601717	2.079298629	Up		8.996636846	3.169385789	Up		2.63735546	1.399092029	Up		14.65004465	3.872833156	Up
NC2G0003260	Inf	Inf	Up		Inf	Inf	Up		Inf	Inf	Up		Inf	Inf	Up
NC2G0003300	0.125401945	-2.995368369	Down		0.196426331	-2.347939759	Down		0.293683682	-1.767664989	Down		0.17393513	-2.523378753	Down
NC2G0003510	0		Down		0		Down		0		Down		0		Down
NC2G0003550	0.352214873	-1.505472262	Down		0.3280991	-1.60779646	Down		0.34078938	-1.553047716	Down		0.269547631	-1.891387864	Down
NC2G0003570	0.295502961	-1.758755509	Down		0.384564324	-1.378703166	Down		0.122760711	-3.026079188	Down		0.088821199	-3.492952147	Down
NC2G0003720	Inf	Inf	Up		Inf	Inf	Up		155.9612237	7.28504357	Up		Inf	Inf	Up
NC2G0003820	0.132432708	-2.91666861	Down		0.197470349	-2.340292049	Down		0.078271615	-3.675366985	Down		0.268659102	-1.896151376	Down
NC2G0004140	0.36753176	-1.444059172	Down		0.210856022	-2.245669867	Down		0.165457541	-2.59546705	Down		0.113306723	-3.141694628	Down
NC2G0004160	0.08360891	-3.580199491	Down		0.054900109	-4.187047179	Down		0.138616704	-2.85082698	Down		0.108376936	-3.205870326	Down
NC2G0004200	0.039325585	-4.668387959	Down		0.047748167	-4.388410842	Down		0.244142218	-2.034206301	Down		0.182648883	-2.452855165	Down
NC2G0004250	0		Down		0		Down		0		Down		0		Down
NC2G0004350	0.370038897	-1.434251167	Down		0.267058535	-1.904772104	Down		0.377304208	-1.406199903	Down		0.314203036	-1.670230976	Down
NC2G0004390	0.242642126	-2.043098053	Down		0.248567004	-2.008293297	Down		0.330243834	-1.598396468	Down		0.196152904	-2.349949402	Down
NC2G0004410	0.314938413	-1.666858362	Down		0.176954513	-2.498549537	Down		0.343617186	-1.541125902	Down		0.328322006	-1.606816646	Down
NC2G0004710	5.080476837	2.34496391	Up		3.068494067	1.617530794	Up		2.548917352	1.349884595	Up		3.324776312	1.733257281	Up
NC2G0004780	2.14358108	1.100022988	Up		2.001577875	1.001137748	Up		2.87179831	1.52195443	Up		2.934656559	1.553191676	Up
NC2G0004860	0.279212247	-1.840565869	Down		0.222724468	-2.166668039	Down		0.243844585	-2.035966158	Down		0.115670209	-3.111910749	Down
NC2G0005030	0.158918032	-2.65364526	Down		0.156141415	-2.67907485	Down		0.095770823	-3.384269994	Down		0.080342992	-3.63768401	Down
NC2G0005210	0.027459186	-5.186567343	Down		0.035052929	-4.834321181	Down		0.025600389	-5.287690431	Down		0.033216172	-4.911970356	Down
NC2G0005220	5.266594293	2.396870327	Up		14.47692662	3.855683453	Up		17.61096467	4.138402032	Up		9.489931176	3.246397624	Up
NC2G0005270	Inf	Inf	Up		Inf	Inf	Up		166.8849269	7.382709845	Up		6.280863186	2.650962844	Up
NC2G0005320	23.35100752	4.545412894	Up		Inf	Inf	Up		Inf	Inf	Up		Inf	Inf	Up
NC2G0005490	0.458832134	-1.12396166	Down		0.342407882	-1.546212181	Down		0.45562984	-1.13406586	Down		0.340098377	-1.555975972	Down
NC2G0005770	0.022743213	-5.458420114	Down		0.053910989	-4.213276821	Down		0.058349038	-4.099147315	Down		0.055700914	-4.166155192	Down
NC2G0005830	0		Down		0		Down		0.01340466	-6.221121528	Down		0.015096428	-6.04964899	Down
NC2G0006090	0.066235118	-3.91625985	Down		0.116021483	-3.107536133	Down		0		Down		0		Down
NC2G0006290	0.066879939	-3.902282667	Down		0.242526105	-2.04378805	Down		0.067271983	-3.893850409	Down		0.036679717	-4.768873693	Down
NC2G0006300	0.193532839	-2.369349708	Down		0.213147207	-2.230077943	Down		0.230995484	-2.114063448	Down		0.238950076	-2.065218866	Down
NC2G0006380	31.83745551	4.992653133	Up		Inf	Inf	Up		Inf	Inf	Up		Inf	Inf	Up
NC2G0006550	8.616882305	3.107165979	Up		7.667024766	2.93866684	Up		31.12707311	4.960098021	Up		20.32794494	4.345392468	Up
NC2G0006560	3.93740178	1.977243935	Up		4.341304267	2.11812854	Up		7.876514729	2.977557394	Up		3.388127577	1.760488199	Up
NC2G0006620	0.337920782	-1.565243014	Down		0.167811841	-2.575083581	Down		0.07855388	-3.670173661	Down		0.02298404	-5.443223756	Down
NC2G0006660	0.115466071	-3.114459103	Down		0.041295704	-4.597864486	Down		0.055828822	-4.162846078	Down		0.019063126	-5.713071453	Down
NC2G0006790	0		Down		0		Down		0		Down		0		Down
NC2G0007250	0.041579447	-4.587985606	Down		0		Down		0.051057732	-4.291726748	Down		0.022735276	-5.458923646	Down
NC2G0007440	0.108039005	-3.210375836	Down		0.045130353	-4.469758133	Down		0.022950104	-5.445355498	Down		0.03897865	-4.681172048	Down
NC2G0007450	0.016638997	-5.909287683	Down		0.016356785	-5.933967023	Down		0.030046066	-5.056680086	Down		0.478988728	-1.06193639	Down
NC2G0007580	124.3697757	6.958492114	Up		789.8219902	9.625383726	Up		331.0757868	8.371017693	Up		112.524829	6.814099562	Up
NC2G0008060	14.52132932	3.860101622	Up		39.47663829	5.302927234	Up		109.9610762	6.780849121	Up		231.5414533	7.855126695	Up
NC2G0008070	3.132618133	1.647368915	Up		2.234798807	1.160144955	Up		4.44725484	2.152915077	Up		4.536629574	2.181620865	Up
NC2G0008090	0.090408471	-3.46739823	Down		0.014096996	-6.148468397	Down		0		Down		0.023801996	-5.392773618	Down
NC2G0008110	34.75619369	5.11919819	Up		36.12009546	5.174729801	Up		16.85467704	4.075077078	Up		23.48241441	4.553508846	Up
NC2G0008120	0		Down		0.000941033	-10.0534678	Down		0		Down		0		Down
NC2G0008150	2.312737172	1.209601322	Up		12.57856608	3.652895564	Up		3.11615778	1.639768283	Up		3.356204695	1.746830709	Up
NC2G0008160	2.781691243	1.475962295	Up		5.743319736	2.52188488	Up		10.23254402	3.355092968	Up		11.93191223	3.576753366	Up
NC2G0008200	Inf	Inf	Up		Inf	Inf	Up		Inf	Inf	Up		Inf	Inf	Up
NC2G0008250	0.083161433	-3.587941571	Down		0.02258972	-5.468189814	Down		0.048846631	-4.355597123	Down		0.15769707	-2.664772244	Down
NC2G0008320	0.046242357	-4.43464125	Down		0.032137349	-4.959605243	Down		0.00255892	-8.610249456	Down		0.004534106	-7.784966156	Down
NC2G0008340	3.1556079	1.657917955	Up		12.48097053	3.641658219	Up		38.31683016	5.259906311	Up		79.98583797	6.321672679	Up
NC2G0008370	Inf	Inf	Up		Inf	Inf	Up		Inf	Inf	Up		Inf	Inf	Up
NC2G0008430	18.2243562	4.187795945	Up		31.1010122	4.958889629	Up		118.8283743	6.89273556	Up		143.2138697	7.162027408	Up
NC2G0008580	0.016013987	-5.964523605	Down		0.040781217	-4.615951364	Down		0.072947471	-3.776998236	Down		0.02771305	-5.1732907	Down
NC2G0008770	0.066437142	-3.911866167	Down		0.040998677	-4.608278845	Down		0.004190233	-7.898753913	Down		0.067748525	-3.883666652	Down
NC2G0008830	0		Down		0		Down		0		Down		0		Down
NC2G0008840	0.226742587	-2.140872707	Down		0.320742472	-1.640512688	Down		0.216270966	-2.209088099	Down		0.145535271	-2.780559258	Down
NC2G0008860	0.008346329	-6.904642553	Down		0.013421236	-6.219338697	Down		0.025334953	-5.302727023	Down		0.033932234	-4.881199753	Down
NC2G0008960	Inf	Inf	Up		Inf	Inf	Up		Inf	Inf	Up		Inf	Inf	Up
NC2G0008990	0.010999842	-6.506373391	Down		0.013800459	-6.179139968	Down		0.000622724	-10.64911849	Down		0.003689876	-8.082212092	Down
NC2G0009170	32.9408511	5.041805926	Up		19.72311271	4.301815352	Up		510.4170123	8.995532605	Up		19.29653587	4.270269972	Up
NC2G0009180	0.274500895	-1.865117244	Down		0.089197509	-3.486852766	Down		0.17387764	-2.523855673	Down		0.078135889	-3.677870841	Down
NC2G0009330	38.67651766	5.273385999	Up		Inf	Inf	Up		Inf	Inf	Up		Inf	Inf	Up
NC2G0009370	2.970914874	1.570907268	Up		2.88063282	1.526385779	Up		3.525688436	1.81790499	Up		3.49156158	1.803872417	Up
NC2G0009530	0.358181843	-1.481235889	Down		0.265013144	-1.915864179	Down		0.05891833	-4.085139657	Down		0.037927718	-4.720603609	Down
NC2G0009540	0.019417049	-5.68653224	Down		0.045476095	-4.458747807	Down		0.036808164	-4.763830409	Down		0.059362218	-4.07431119	Down
NC2G0009590	0.294183819	-1.765210199	Down		0.362889166	-1.462399107	Down		0.307476825	-1.701450417	Down		0.351122959	-1.509951763	Down
NC2G0009770	0.069537304	-3.846069062	Down		0.095130235	-3.393952243	Down		0.112434816	-3.152839253	Down		0.130901517	-2.933446278	Down
NC2G0009850	0.057383949	-4.123208924	Down		0.058466513	-4.096245641	Down		0.008526824	-6.873775788	Down		0.140559694	-2.83074514	Down
NC2G0009870	0		Down		0		Down		0		Down		0		Down
NC2G0009900	0.320185835	-1.64301861	Down		0.272459632	-1.875885602	Down		0.22517172	-2.150902451	Down		0.23526093	-2.087666341	Down
NC2G0010200	7.070156074	2.821742063	Up		9.668585958	3.273304909	Up		7.699712788	2.944804632	Up		5.437417276	2.442921547	Up
NC2G0033240	0		Down		0		Down		0		Down		0		Down
NC2G0033280	4.61041654	2.204897101	Up		2.48158553	1.311262179	Up		6.711486384	2.746632313	Up		2.159232059	1.110518303	Up
NC2G0033530	6.342866444	2.665134965	Up		2.192187006	1.132370874	Up		2.573488634	1.363725411	Up		0.442481421	-1.176311214	Down
NC2G0033560	0.386708166	-1.370682865	Down		0.32238691	-1.633134928	Down		0.349135577	-1.51814072	Down		0.298494122	-1.744225571	Down
NC2G0033670	29.8381952	4.89908837	Up		40.91568287	5.354582025	Up		97.08182007	6.601129251	Up		23.87111627	4.577194127	Up
NC2G0033680	0.177101861	-2.497348724	Down		0.119700139	-3.062503271	Down		0.216171838	-2.209749508	Down		0.165492622	-2.595161198	Down
NC2G0033730	9.814627803	3.294933558	Up		2.194349548	1.133793358	Up		4.950244866	2.30749989	Up		90.3899113	6.498089853	Up
NC2G0033810	0.047726055	-4.389079103	Down		0		Down		0		Down		0.03770592	-4.729065128	Down
NC2G0033870	0		Down		0		Down		0.007309411	-7.096029208	Down		0		Down
NC2G0033880	0		Down		0		Down		0		Down		0		Down
NC2G0033960	99.31780283	6.633980441	Up		Inf	Inf	Up		Inf	Inf	Up		Inf	Inf	Up
NC2G0034000	0		Down		0		Down		0		Down		0		Down
NC2G0034110	0.213891802	-2.225046904	Down		0.162682004	-2.619873427	Down		0.167219695	-2.580183317	Down		0.210979705	-2.244823868	Down
NC2G0034380	0.292198521	-1.77497922	Down		0.33611624	-1.572967845	Down		0.452470814	-1.144103359	Down		0.2909933	-1.780942158	Down
NC2G0034460	0.237017505	-2.076934479	Down		0.193791155	-2.367425372	Down		0.223102736	-2.164219889	Down		0.264688561	-1.91763225	Down
NC2G0034520	0.236311558	-2.081237899	Down		0.181779814	-2.459736094	Down		0.157596223	-2.665695137	Down		0.077237067	-3.694562801	Down
NC2G0034570	2.956182061	1.563735123	Up		2.902980307	1.537534785	Up		2.946489378	1.558997065	Up		4.81209161	2.266664108	Up
NC2G0034750	0.431263677	-1.213357883	Down		0.331884335	-1.591247557	Down		0.480099888	-1.058593496	Down		0.294542991	-1.76344987	Down
NC2G0034790	0.127502993	-2.971396978	Down		0.145466332	-2.781242816	Down		0.124701849	-3.003445244	Down		0.087618566	-3.512619581	Down
NC2G0034820	0.350498982	-1.512517839	Down		0.330012108	-1.599409139	Down		0.391131769	-1.354273375	Down		0.228707049	-2.128427264	Down
NC2G0034830	4.434355671	2.14872449	Up		2.016503738	1.01185608	Up		2.946184287	1.558847675	Up		5.012561255	2.325547962	Up
NC2G0035030	0.240242725	-2.057435351	Down		7.20112167	2.848221643	Up		6.045641837	2.595895512	Up		3160.200598	11.62580042	Up
NC2G0035160	0		Down		0		Down		0		Down		0		Down
NC2G0035180	0.241001897	-2.052883594	Down		0.368390593	-1.440691873	Down		0.231866183	-2.108635673	Down		0.398331445	-1.327958721	Down
NC2G0035340	0.072952761	-3.776893605	Down		0.050440419	-4.309275934	Down		0.105287657	-3.247591781	Down		0.057163553	-4.128760592	Down
NC2G0035370	0.029162465	-5.099743511	Down		0.032452492	-4.945526922	Down		0.027462537	-5.186391259	Down		0.008996002	-6.796500347	Down
NC2G0035450	81.91875773	6.356121932	Up		Inf	Inf	Up		143.3905564	7.163806202	Up		Inf	Inf	Up
NC2G0035520	0.018919315	-5.723996338	Down		0.023877033	-5.388232601	Down		0.032996619	-4.921537966	Down		0.029191064	-5.098329414	Down
NC2G0035530	0		Down		0		Down		0		Down		0		Down
NC2G0035650	0.45241293	-1.144287933	Down		0.351981504	-1.506428476	Down		0.356482923	-1.488095129	Down		0.255753702	-1.967172974	Down
NC2G0035830	0.330509512	-1.597236303	Down		0.201586553	-2.310528686	Down		0.292874266	-1.771646662	Down		0.126244255	-2.985710355	Down
NC2G0035920	0		Down		0		Down		0.008623016	-6.857591801	Down		0		Down
NC2G0035940	0.143368782	-2.80219718	Down		0.32112143	-1.638809149	Down		0.090483798	-3.46619671	Down		0.416217773	-1.264589525	Down
NC2G0036110	0		Down		0		Down		0		Down		0		Down
NC2G0036290	0.020684398	-5.595313242	Down		0.009920201	-6.655414973	Down		0.014985682	-6.060271464	Down		0		Down
NC2G0036300	0.263880583	-1.922042895	Down		0.241575471	-2.049454122	Down		0.216382665	-2.208343168	Down		0.424123136	-1.23744491	Down
NC2G0036440	0		Down		0		Down		0		Down		0		Down
NC2G0036480	3.972251982	1.989957144	Up		3.659287837	1.871562901	Up		4.643289651	2.21514728	Up		108.6635662	6.763724491	Up
NC2G0037030	59.46929489	5.894073065	Up		63.08969574	5.979332488	Up		119.7058511	6.903349861	Up		0.099877478	-3.323696804	Down
NC2G0037090	0.343593869	-1.541223801	Down		0.468245025	-1.094664429	Down		0.355727501	-1.491155584	Down		0.316317466	-1.660554877	Down
NC2G0037490	0.001154409	-9.758629799	Down		0.014941417	-6.064539228	Down		0.018576073	-5.750410625	Down		0.014752525	-6.082894264	Down
NC2G0037500	0.295874834	-1.756941103	Down		0.298436566	-1.74450378	Down		0.302226995	-1.726295567	Down		0.39023526	-1.357583954	Down
NC2G0037570	0.204375327	-2.290707059	Down		0.090609679	-3.464191019	Down		0		Down		0.096801646	-3.368824615	Down
NC2G0037590	0.238710197	-2.066667897	Down		0.167188988	-2.580448269	Down		0.111639702	-3.163077913	Down		0.229709167	-2.122119661	Down
NC2G0037770	0		Down		0.001245412	-9.649161061	Down		0.000489515	-10.99635833	Down		0		Down
NC2G0037890	0.038192142	-4.710580371	Down		0.088708534	-3.494783295	Down		0.099137785	-3.334421171	Down		0.029683233	-5.074207943	Down
NC2G0037900	0		Down		0		Down		0.00236783	-8.722218888	Down		0		Down
NC2G0038020	0.342211846	-1.547038394	Down		0.413601628	-1.273686231	Down		0.248213741	-2.01034511	Down		85.39439656	6.416069501	Up
NC2G0042070	2.732570614	1.450258778	Up		3.155368376	1.657808444	Up		2.991619387	1.580926638	Up		2.034347909	1.024566427	Up
NC2G0042460	0.33517991	-1.576992415	Down		0.207907551	-2.265985935	Down		0.204620454	-2.288977727	Down		0.170715751	-2.550331925	Down
NC2G0042510	0		Down		0		Down		0		Down		0		Down
NC2G0042540	0.202468269	-2.304232269	Down		0.148766272	-2.748880619	Down		0.318564862	-1.650340949	Down		0.331164802	-1.594378752	Down
NC2G0053050	3.055552416	1.61143323	Up		5.296235686	2.404967324	Up		2.29788344	1.200305619	Up		4.795306495	2.261623029	Up
NC2G0053160	8.924263249	3.157733071	Up		7.004551388	2.808292655	Up		3.008117561	1.58886095	Up		4.487450437	2.165896005	Up
NC2G0053380	Inf	Inf	Up		Inf	Inf	Up		151.1193229	7.239544332	Up		Inf	Inf	Up
NC2G0053480	9.284988358	3.214900101	Up		5.302580878	2.406694721	Up		5.025509335	2.329269821	Up		0.292998346	-1.771035574	Down
NC2G0053520	0.316586999	-1.659326086	Down		0.265129353	-1.915231694	Down		0.288685223	-1.792430834	Down		0.358427958	-1.480244919	Down
NC2G0053770	0.015339523	-6.026602601	Down		0.036257049	-4.785594694	Down		0.027322465	-5.193768534	Down		0.007319699	-7.093999984	Down
NC2G0053780	0		Down		0		Down		0		Down		0.048490031	-4.36616802	Down
NC2G0053790	0.065257094	-3.937721449	Down		0.246306183	-2.021475251	Down		0.035636997	-4.810480418	Down		0.077676441	-3.686379091	Down
NC2G0054010	5.131442806	2.359364525	Up		5.7357782	2.519989237	Up		3.998105651	1.999316596	Up		3.04427477	1.60609858	Up
NC2G0054250	0.27367302	-1.869474881	Down		0.419559962	-1.253051085	Down		0.275215133	-1.861368295	Down		0.367095348	-1.445773261	Down
NC2G0054310	0.17828326	-2.487756851	Down		0.208068399	-2.264870223	Down		0.039915774	-4.64689721	Down		0.024785241	-5.334374929	Down
NC2G0054320	0.138145151	-2.855743171	Down		0.040572876	-4.623340635	Down		0.131948894	-2.921948835	Down		0.07467999	-3.743134448	Down
NC2G0054400	0.019825477	-5.656500624	Down		0.026282782	-5.249738216	Down		0.01865699	-5.74413992	Down		0.030918963	-5.015364271	Down
NC2G0054410	0		Down		0		Down		0		Down		0		Down
NC2G0054480	0.195234191	-2.356722366	Down		0.202887061	-2.301251233	Down		0.331625829	-1.592371717	Down		0.378789201	-1.400532894	Down
NC2G0054510	0.263136563	-1.926116369	Down		0.417736807	-1.259333829	Down		0.397375985	-1.331423406	Down		0.310841203	-1.685750346	Down
NC2G0054540	5.819136842	2.540805173	Up		23.43086424	4.550338264	Up		10.77092038	3.429069629	Up		2.004075253	1.002936683	Up
NC2G0054620	0.245075526	-2.028701678	Down		0.277748008	-1.848151529	Down		0.179050832	-2.481558871	Down		0.219046277	-2.190692401	Down
NC2G0055320	0.072390888	-3.788048084	Down		0.105671832	-3.242337228	Down		0.134203902	-2.897501479	Down		0.205151084	-2.28524132	Down
NC2G0055400	22.72889891	4.50645589	Up		Inf	Inf	Up		Inf	Inf	Up		Inf	Inf	Up
NC2G0055660	0		Down		0.084550714	-3.564039247	Down		0		Down		0.065770992	-3.926404755	Down
NC2G0055740	0.445528139	-1.166411542	Down		0.360944975	-1.470149175	Down		0.340173918	-1.555655567	Down		0.432386434	-1.209606836	Down
NC2G0055840	101.8611163	6.670459622	Up		30.24548548	4.918647913	Up		517.7835234	9.016205247	Up		Inf	Inf	Up
NC2G0055870	0.274265953	-1.866352556	Down		0.043793064	-4.513153797	Down		0.008948728	-6.804101708	Down		0.020749364	-5.590789079	Down
NC2G0056000	0.206819752	-2.273554122	Down		0.387346417	-1.368303699	Down		0.277732168	-1.848233808	Down		0.474526513	-1.075439399	Down
NC2G0056040	0		Down		0.037730021	-4.72814328	Down		0.129900021	-2.944526428	Down		0		Down
NC2G0056050	0.017561748	-5.831419776	Down		0.006274825	-7.31620898	Down		0.010600601	-6.559710104	Down		0.012644831	-6.305308433	Down
NC2G0056060	0.032996213	-4.921555729	Down		0.013193605	-6.244017385	Down		0.01500554	-6.058360987	Down		0.005743428	-7.443872331	Down
NC2G0056150	6.754109191	2.755765503	Up		19.76558123	4.304918475	Up		54.30158506	5.762922406	Up		16.03829556	4.003448926	Up
NC2G0056270	0.264298329	-1.919760793	Down		0.385609302	-1.374788239	Down		0.197887497	-2.337247635	Down		0.38167771	-1.389573159	Down
NC2G0056280	5.126105361	2.357863132	Up		3.463065646	1.792049736	Up		4.732528196	2.242611101	Up		7.228093728	2.853615214	Up
NC2G0056340	0.005426705	-7.525707856	Down		0		Down		0.002725028	-8.51951343	Down		0.004299627	-7.86157265	Down
NC2G0056350	0.206124539	-2.278411825	Down		0.226389033	-2.143124026	Down		0.119134345	-3.069338708	Down		0.207010219	-2.27222611	Down
NC2G0056390	0.098816923	-3.33909806	Down		0.268424296	-1.897412836	Down		0.218069406	-2.197140712	Down		0.456143106	-1.132441583	Down
NC2G0056400	0.283133078	-1.82044779	Down		0.41693383	-1.262109658	Down		0.284083443	-1.815613345	Down		0.278169051	-1.845966182	Down
NC2G0056600	0.128620778	-2.958804368	Down		0.148474024	-2.75171755	Down		0.028403854	-5.137769479	Down		0.031384033	-4.99382544	Down
NC2G0056820	0.296342556	-1.754662278	Down		0.354856979	-1.494690416	Down		0.353768865	-1.499121013	Down		0.441461914	-1.179639117	Down
NC2G0056900	11.45779628	3.518257687	Up		60.25884234	5.913101052	Up		49.11976179	5.618231659	Up		Inf	Inf	Up
NC2G0057020	0.092957064	-3.427291692	Down		0.051318045	-4.284389983	Down		0.087525431	-3.514153926	Down		0.030011177	-5.058356295	Down
NC2G0057030	0.20235014	-2.305074248	Down		0.135661751	-2.881914072	Down		0.214991866	-2.21764602	Down		0.205941788	-2.279691494	Down
NC2G0068530	0		Down		0		Down		0		Down		0		Down
NC2G0068540	0		Down		0		Down		0		Down		0		Down
NC2G0068550	0		Down		0		Down		0.001220897	-9.677842677	Down		0		Down
NC2G0126100	0		Down		0		Down		0		Down		0.026348945	-5.246111013	Down
NC2G0126120	0		Down		0		Down		0		Down		0		Down
NC2G0126130	0.41799366	-1.258447033	Down		0.239084567	-2.064407086	Down		0.107635839	-3.215769567	Down		0.221584029	-2.174074195	Down
NC2G0126470	0.101606946	-3.298929063	Down		0.145230243	-2.783586181	Down		0.158006613	-2.661943156	Down		0.403123389	-1.310706605	Down
NC2G0126480	0		Down		0		Down		0		Down		0		Down
NC2G0126690	0.011032009	-6.502160632	Down		0.01892581	-5.723501163	Down		0.034178596	-4.870763055	Down		0.029471778	-5.084522096	Down
NC2G0126750	0.20764505	-2.267808613	Down		0.20333399	-2.298076696	Down		0.232020529	-2.107675637	Down		0.223016372	-2.164778473	Down
NC2G0126800	0.154949205	-2.690132738	Down		0.136343808	-2.874678916	Down		0.162097448	-2.62506672	Down		0.183434687	-2.446661621	Down
NC2G0126810	0.164471547	-2.604090073	Down		0.1173396	-3.091238121	Down		0.11064779	-3.175953452	Down		0.10165064	-3.298308799	Down
NC2G0126870	0.002980135	-8.390406781	Down		0.00287056	-8.444451894	Down		0.004102695	-7.929212359	Down		0		Down
NC2G0127120	0.025082792	-5.31715826	Down		0.016821995	-5.893507385	Down		0		Down		0.02613858	-5.25767543	Down
NC2G0127230	0.326440947	-1.615106062	Down		0.35601088	-1.490006763	Down		0.266120993	-1.909845772	Down		0.32467126	-1.622948414	Down
NC2G0127280	0.432864862	-1.208011402	Down		0.45359128	-1.14053519	Down		0.372998828	-1.422756997	Down		0.440141987	-1.18395909	Down
NC2G0190230	39.87252455	5.317323048	Up		37.83095165	5.241495163	Up		331.663633	8.373577019	Up		Inf	Inf	Up
NC2G0190260	0.146257787	-2.773414654	Down		0.059984534	-4.059265625	Down		0.050338939	-4.312181391	Down		0.010579319	-6.562609434	Down
NC2G0190290	Inf	Inf	Up		Inf	Inf	Up		Inf	Inf	Up		Inf	Inf	Up
NC2G0190400	0.035576988	-4.812911811	Down		0.020591031	-5.601840088	Down		0.014780198	-6.080190583	Down		0.026392446	-5.243731129	Down
NC2G0190410	0.070946266	-3.81712944	Down		0.100447804	-3.315482069	Down		0.065962181	-3.922217083	Down		0.072966412	-3.776623683	Down
NC2G0190790	Inf	Inf	Up		Inf	Inf	Up		Inf	Inf	Up		29.02308428	4.859128937	Up
NC2G0190950	0.002567387	-8.605483453	Down		0		Down		0.005543313	-7.495035784	Down		0.035256819	-4.825953886	Down
NC2G0190960	3.993918268	1.99780481	Up		11.26488831	3.493761104	Up		18.21497175	4.187052853	Up		Inf	Inf	Up
NC2G0190970	62.26992997	5.960463752	Up		285.6512252	8.158110908	Up		103.1954552	6.689235624	Up		Inf	Inf	Up
NC2G0191040	0.042194945	-4.566786032	Down		0.104586675	-3.257229043	Down		0.401540579	-1.316382304	Down		0.337644126	-1.566424638	Down
NC2G0191060	0.028358164	-5.140092051	Down		0.082207076	-3.604593603	Down		0.014814124	-6.07688286	Down		0.102442432	-3.28711468	Down
NC2G0191080	0.284224492	-1.814897215	Down		0.364194582	-1.457218633	Down		0.020870665	-5.582379648	Down		0.044503488	-4.489937782	Down
NC2G0191220	0		Down		0		Down		0		Down		0		Down
NC2G0191440	43.87458088	5.455313439	Up		Inf	Inf	Up		Inf	Inf	Up		127.0436962	6.989180982	Up
NC2G0191560	92.59542193	6.532868961	Up		Inf	Inf	Up		Inf	Inf	Up		542.4041886	9.083224509	Up
NC2G0191590	0		Down		0		Down		0.001031406	-9.921172228	Down		0		Down
NC2G0191600	0.073830886	-3.759631709	Down		0.212583944	-2.233895457	Down		0.106486607	-3.231256104	Down		0.125843639	-2.990295797	Down
NC2G0191760	0.322446549	-1.632868064	Down		0.37633914	-1.409894753	Down		0.304959816	-1.713308943	Down		0.297340459	-1.749812312	Down
NC2G0191770	0.23582857	-2.084189588	Down		0.310663233	-1.686576584	Down		0.257245723	-1.958781005	Down		0.164665083	-2.602393433	Down
NC2G0191790	26.46492828	4.726009839	Up		Inf	Inf	Up		Inf	Inf	Up		Inf	Inf	Up
NC2G0191950	0.426915005	-1.227979225	Down		0.241438798	-2.050270568	Down		0.280854732	-1.832103983	Down		0.330342642	-1.597964886	Down
NC2G0191960	0.004480692	-7.802062761	Down		0.016359563	-5.933721982	Down		0		Down		0.022924073	-5.446992764	Down
NC2G0192000	8.215373721	3.038326205	Up		34.92667928	5.126257577	Up		6.229926102	2.63921505	Up		9.908119166	3.30861122	Up
NC2G0192220	Inf	Inf	Up		Inf	Inf	Up		Inf	Inf	Up		Inf	Inf	Up
NC2G0192280	0		Down		0		Down		0.024345341	-5.360210456	Down		0		Down
NC2G0192310	0.424655146	-1.235636362	Down		0.452115353	-1.145237185	Down		0.285594851	-1.807958125	Down		0.253053111	-1.982487884	Down
NC2G0192400	0.04319565	-4.53297017	Down		0.018485794	-5.757439212	Down		0.036735558	-4.766679015	Down		0.094247871	-3.407396155	Down
NC2G0192430	0		Down		0		Down		0		Down		0		Down
NC2G0264590	0.373354094	-1.421383546	Down		0.263167303	-1.925947843	Down		0.457834129	-1.127103083	Down		0.40045692	-1.320281045	Down
NC2G0264610	0		Down		0.048387633	-4.369217809	Down		0		Down		0		Down
NC2G0264790	0		Down		0		Down		0		Down		0		Down
NC2G0264950	7.024815879	2.812460413	Up		9.994848562	3.321184708	Up		7.773754042	2.958611462	Up		5.667776046	2.502782753	Up
NC2G0264960	0		Down		0		Down		0		Down		0		Down
NC2G0284460	0		Down		0		Down		0		Down		0		Down
NC2G0284770	0.0650588	-3.94211198	Down		0.009445015	-6.726231266	Down		0.03274666	-4.932508428	Down		0.02456596	-5.347195588	Down
NC2G0284980	46.10728364	5.526922768	Up		Inf	Inf	Up		Inf	Inf	Up		33.1617474	5.051448124	Up
NC2G0285070	0		Down		0		Down		0		Down		0		Down
NC2G0285100	0.045466984	-4.459036881	Down		0		Down		0		Down		0.03525075	-4.826202219	Down
NC2G0285650	0.398287632	-1.328117413	Down		0.272091655	-1.877835383	Down		0.357669463	-1.483301145	Down		0.127741905	-2.968696227	Down
NC2G0285740	0.125706357	-2.991870482	Down		0.066657679	-3.907085106	Down		0.03288844	-4.926275627	Down		0.05748791	-4.120597604	Down
NC2G0285880	6.143077007	2.618961468	Up		7.116917968	2.831252607	Up		7.100309982	2.82788201	Up		6.159665383	2.62285198	Up
NC2G0285960	0.081602133	-3.615249332	Down		0.062061912	-4.010148044	Down		0.0125657	-6.314365171	Down		0.076790652	-3.702925489	Down
NC2G0285970	23.55238729	4.557801395	Up		5.231140644	2.387125559	Up		2.273872577	1.185151411	Up		10.95519803	3.453543658	Up
NC2G0285980	0		Down		0		Down		0		Down		0		Down
NC2G0285990	19.91297899	4.31563716	Up		17.89629882	4.161589346	Up		26.71030889	4.739324755	Up		40.1971316	5.329020652	Up
NC2G0286220	0		Down		0		Down		0.002392669	-8.707163172	Down		0.001044468	-9.903016039	Down
NC2G0286230	0.082345973	-3.602158097	Down		0.06032826	-4.051022219	Down		0.098289648	-3.346816711	Down		0.087883167	-3.508269325	Down
NC2G0286240	0.336054343	-1.573233547	Down		0.300250485	-1.73576152	Down		0.252831504	-1.983751856	Down		0.279679002	-1.838156153	Down
NC2G0286270	0.023110527	-5.435306052	Down		0		Down		0		Down		0		Down
NC2G0286350	0.08060317	-3.633019615	Down		0.121416535	-3.041963192	Down		0.123206284	-3.02085226	Down		0.135311706	-2.885641446	Down
NC2G0286400	2.075726333	1.053616249	Up		2.494355001	1.318666807	Up		4.433087421	2.148311813	Up		4.457340866	2.156183292	Up
NC2G0286810	2.821062264	1.496238508	Up		3.865148583	1.950523875	Up		4.245998553	2.08610388	Up		3.062124902	1.614533131	Up
NC2G0287000	0.036886528	-4.760762171	Down		0.157449489	-2.667039017	Down		0.020622073	-5.599666815	Down		0.012536241	-6.31775132	Down
NC2G0287030	0.272354935	-1.876440085	Down		0.413862008	-1.272778278	Down		0.271300853	-1.882034509	Down		0.289804682	-1.78684719	Down
NC2G0287040	0.294567299	-1.763330814	Down		0.383571488	-1.38243261	Down		0.204714486	-2.2883149	Down		0.448679626	-1.156242421	Down
NC2G0287190	0.19070911	-2.390554337	Down		0.119744522	-3.061968443	Down		0.186975959	-2.419075311	Down		0.144166084	-2.794196298	Down
NC2G0287580	0.184906713	-2.43513049	Down		0.140197057	-2.834472031	Down		0.236727256	-2.078702272	Down		0.191262689	-2.386372628	Down
NC2G0287670	0.024122563	-5.373472982	Down		0.008124995	-6.943417409	Down		0.046311105	-4.432498015	Down		0.03415845	-4.871613663	Down
NC2G0287880	0		Down		0		Down		0.01868689	-5.741829685	Down		0.011874897	-6.39594118	Down
NC2G0287890	0.052266352	-4.257973734	Down		0.041569634	-4.588326129	Down		0.197376669	-2.34097663	Down		0.060491042	-4.047134688	Down
NC2G0288110	0		Down		0		Down		0.00165594	-9.238133726	Down		0.007498269	-7.059226773	Down
NC2G0293790	0.027214234	-5.199494782	Down		0.026697383	-5.227157856	Down		0.013433521	-6.218018694	Down		0.01724544	-5.857641214	Down
NC2G0293900	2.037440849	1.026758175	Up		2.639477274	1.400252244	Up		2.074651213	1.052868813	Up		2.311557206	1.208865067	Up
NC2G0293950	0.494779556	-1.015142204	Down		0.472426509	-1.081838175	Down		0.390599082	-1.356239537	Down		0.195066318	-2.357963407	Down
NC2G0294040	0		Down		0.001224066	-9.674102997	Down		0.023519496	-5.409999075	Down		0.160711574	-2.637454267	Down
NC2G0294050	0.176367174	-2.503346028	Down		0.01575021	-5.988485094	Down		0.019969564	-5.64605338	Down		0.022677716	-5.46258085	Down
NC2G0294100	0		Down		0		Down		0		Down		0		Down
NC2G0294180	0.265608604	-1.912626214	Down		0.131589646	-2.925882113	Down		0.289266762	-1.789527535	Down		0.409576496	-1.287795169	Down
NC2G0294210	Inf	Inf	Up		Inf	Inf	Up		213.2081274	7.736118624	Up		103.3840862	6.69187032	Up
NC2G0294300	0.00224917	-8.796391474	Down		0		Down		0.007349684	-7.088101964	Down		0		Down
NC2G0294520	0.160813062	-2.636543505	Down		0.112822617	-3.147871785	Down		0.141405723	-2.822087588	Down		0.210401032	-2.248786315	Down
NC2G0297760	0.085749827	-3.543722425	Down		0.196996788	-2.343755985	Down		0.017680987	-5.821657343	Down		0.193787386	-2.367453429	Down
NC2G0297840	0		Down		0		Down		0		Down		0		Down
NC2G0297960	2.354341283	1.235323467	Up		2.711064309	1.438859335	Up		2.193945819	1.133527898	Up		2.184448314	1.127268971	Up
NC2G0298040	0		Down		0		Down		0		Down		0		Down
NC311470	0.00370104	-8.077853565	Down		0.000824721	-10.24380698	Down		0.005791355	-7.431883249	Down		0.006371228	-7.294212854	Down
NC311510	0		Down		0		Down		0		Down		0		Down
NC313240	0.007852911	-6.992556762	Down		0.005393993	-7.534430522	Down		0.002832722	-8.463595013	Down		0.003891239	-8.005554585	Down
NC313360	40.93079042	5.355114622	Up		Inf	Inf	Up		Inf	Inf	Up		80.24712091	6.326377727	Up
NC313380	0		Down		0		Down		0		Down		0		Down
NC313470	0		Down		0		Down		0		Down		0.038723185	-4.690658572	Down
NC3G0013970	0		Down		0		Down		0.003724295	-8.068817017	Down		0		Down
NC3G0013980	15.54001996	3.957916452	Up		9.444072866	3.239409173	Up		9.51919289	3.250839256	Up		20.91196576	4.386256779	Up
NC3G0014020	0		Down		0		Down		0		Down		0		Down
NC3G0014270	0.405615626	-1.301814863	Down		0.370248786	-1.433433091	Down		0.176899815	-2.498995559	Down		0.422952444	-1.241432638	Down
NC3G0014280	90.27831581	6.496307599	Up		65.40812148	6.031397876	Up		16.30236206	4.027009108	Up		46.34963663	5.534486123	Up
NC3G0014300	0		Down		0		Down		0		Down		0		Down
NC3G0029900	0.22325161	-2.163257518	Down		0.130066234	-2.942681617	Down		0.155259636	-2.687245287	Down		0.147009762	-2.766016134	Down
NC3G0029910	0		Down		0		Down		0		Down		0		Down
NC3G0141790	37.30757158	5.22139655	Up		21.16396339	4.403537922	Up		10.0242158	3.325417473	Up		9.481779179	3.245157795	Up
NC3G0142020	Inf	Inf	Up		79.43926834	6.31178043	Up		75.03636815	6.229518096	Up		Inf	Inf	Up
NC3G0142080	0.013892844	-6.169514222	Down		0.010075449	-6.633012101	Down		0.068344607	-3.871028696	Down		0.014918779	-6.066726748	Down
NC3G0142180	0		Down		0		Down		0		Down		0		Down
NC3G0142210	0.365813452	-1.450819968	Down		0.311572761	-1.682358981	Down		0.385878893	-1.373779963	Down		0.182997071	-2.450107535	Down
NC3G0142480	Inf	Inf	Up		Inf	Inf	Up		Inf	Inf	Up		Inf	Inf	Up
NC3G0196820	0		Down		0		Down		0		Down		0		Down
NC3G0196950	Inf	Inf	Up		101.7844415	6.669373241	Up		28.24084182	4.819711189	Up		Inf	Inf	Up
NC3G0197160	0		Down		0		Down		0		Down		0		Down
NC3G0197190	Inf	Inf	Up		Inf	Inf	Up		Inf	Inf	Up		Inf	Inf	Up
NC3G0197200	0		Down		0		Down		0		Down		0.022508396	-5.473392924	Down
NC3G0197230	32.72046778	5.032121468	Up		14.59368769	3.86727258	Up		21.75430633	4.44322911	Up		Inf	Inf	Up
NC3G0197280	0		Down		0		Down		0		Down		0		Down
NC3G0197430	0		Down		0		Down		0		Down		0		Down
NC3G0197730	0		Down		0		Down		0		Down		0		Down
NC3G0201750	0.027569404	-5.180788088	Down		0.00657745	-7.248255946	Down		0.003098442	-8.334241385	Down		0.045355486	-4.462579129	Down
NC3G0201770	6.205303525	2.63350178	Up		32.61015214	5.027249267	Up		18.94720709	4.243913299	Up		8.964925079	3.164291526	Up
NC3G0201800	0.261788188	-1.933528091	Down		0.109864733	-3.186199749	Down		0.081757057	-3.61251293	Down		0.042217266	-4.566023044	Down
NC3G0201830	0.126558288	-2.98212611	Down		0.120544662	-3.052360332	Down		0.126028837	-2.988174213	Down		0.180329668	-2.471291329	Down
NC3G0201870	0.395967374	-1.336546533	Down		0.305579517	-1.71038025	Down		0.48536161	-1.042868093	Down		0.448660636	-1.156303481	Down
NC3G0202300	16.36140948	4.032225132	Up		34.66940789	5.115591292	Up		5.196136851	2.377439428	Up		39.24194414	5.294324613	Up
NC3G0202340	0.048796131	-4.357089428	Down		0.020488077	-5.60907159	Down		0.040846521	-4.613643001	Down		0.01416368	-6.141659989	Down
NC3G0202470	0.162705029	-2.619669254	Down		0.219145562	-2.190038633	Down		0.153711416	-2.701703776	Down		0.255083617	-1.970957851	Down
NC3G0202580	0.076114901	-3.715677272	Down		0.120980053	-3.047158897	Down		0.10706964	-3.22337864	Down		0.125243375	-2.997193808	Down
NC3G0202780	0		Down		0		Down		0		Down		0		Down
NC3G0202800	3.157164	1.658629204	Up		3.589184887	1.843656241	Up		3.272756414	1.710506229	Up		2.3086991	1.207080154	Up
NC3G0202930	30.27907419	4.920249189	Up		99.17619216	6.63192193	Up		93.82882131	6.551959237	Up		Inf	Inf	Up
NC3G0203070	4.581593302	2.195849399	Up		9.039985601	3.176320475	Up		5.565945595	2.476626807	Up		7.047852225	2.817183675	Up
NC3G0203100	0.026743837	-5.224649746	Down		0.015399988	-6.020926935	Down		0		Down		0.010994273	-6.507103958	Down
NC3G0203140	0.339830736	-1.55711175	Down		0.433585447	-1.205611759	Down		0.34055719	-1.554031006	Down		0.471748172	-1.083911167	Down
NC3G0203180	0.16516159	-2.598049879	Down		0.207732747	-2.267199436	Down		0.124342414	-3.007609602	Down		0.211203432	-2.243294817	Down
NC3G0203220	0.361790032	-1.466775437	Down		0.330295586	-1.598170403	Down		0.391727909	-1.352076178	Down		0.426930658	-1.22792633	Down
NC3G0203300	0.004788876	-7.706097219	Down		0.011855	-6.398360531	Down		0.001726999	-9.177517398	Down		0		Down
NC3G0203410	0.006633474	-7.236019719	Down		0		Down		0		Down		0.004013521	-7.960915879	Down
NC3G0203490	0.139896994	-2.83756313	Down		0.100114232	-3.32028101	Down		0.176544489	-2.501896312	Down		0.165201234	-2.597703635	Down
NC3G0203580	8.173375723	3.030932056	Up		76.92736568	6.265425	Up		77.75649518	6.280891287	Up		20.21345193	4.337243812	Up
NC3G0203630	0.049424513	-4.338629435	Down		0.050707649	-4.301652793	Down		0.06222792	-4.006294159	Down		0		Down
NC3G0203680	0.339294019	-1.559392098	Down		0.122502461	-3.029117359	Down		0.097675575	-3.355858345	Down		0.117341781	-3.091211305	Down
NC3G0203830	0.476241312	-1.07023532	Down		0.437666538	-1.192096009	Down		0.274165658	-1.866880226	Down		0.188806628	-2.40501868	Down
NC3G0203840	0.129160797	-2.95275985	Down		0.20975542	-2.253220005	Down		0.236191605	-2.081970405	Down		0.100899044	-3.309015596	Down
NC3G0204000	2.14598211	1.101638049	Up		2.203099394	1.139534584	Up		2.145156778	1.10108309	Up		2.497485644	1.320476385	Up
NC3G0204010	0.076634353	-3.705864936	Down		0.128729719	-2.957582932	Down		0.071540289	-3.805100249	Down		0.114341934	-3.128573494	Down
NC3G0204240	0.258330533	-1.952709924	Down		0.204969724	-2.286517268	Down		0.236100817	-2.08252506	Down		0.327429502	-1.610743777	Down
NC3G0204420	0.427227668	-1.226923012	Down		0.204476595	-2.289992379	Down		0.331794621	-1.591637598	Down		0.197351215	-2.341162694	Down
NC3G0204820	2.157600479	1.109427747	Up		5.547030615	2.471715688	Up		24.54445677	4.617325332	Up		83.34888487	6.381090992	Up
NC3G0205000	0.24270423	-2.042728844	Down		0.223331814	-2.162739316	Down		0.160030987	-2.643576809	Down		0.150827944	-2.729024354	Down
NC3G0205020	0.325767712	-1.618084476	Down		0.292925695	-1.771393347	Down		0.234256259	-2.093840501	Down		0.197630624	-2.339121573	Down
NC3G0205080	6.97005663	2.801170378	Up		6.920916653	2.790963131	Up		18.2118134	4.186802678	Up		21.93855849	4.455396829	Up
NC3G0205110	0.107101166	-3.222953913	Down		0.148852849	-2.748041259	Down		0.216032106	-2.210682357	Down		0.130448569	-2.938446972	Down
NC3G0205420	0.102202148	-3.290502574	Down		0.161463622	-2.630718932	Down		0.190146932	-2.39481343	Down		0.183478844	-2.446314373	Down
NC3G0205460	0.367489016	-1.444226967	Down		0.355967838	-1.490181197	Down		0.45952814	-1.121774886	Down		0.386078624	-1.373033416	Down
NC3G0205610	0		Down		0		Down		0.004676602	-7.740323689	Down		0		Down
NC3G0206150	2.489668631	1.315953736	Up		2.773122733	1.471511468	Up		3.670364731	1.875923433	Up		2.873274813	1.522695986	Up
NC3G0206250	2.783273059	1.476782454	Up		3.200411211	1.678257284	Up		4.802387553	2.263751834	Up		7.98881496	2.997981513	Up
NC3G0206360	3.759950283	1.910713585	Up		3.595978846	1.846384534	Up		24.57979613	4.619401045	Up		15.79536121	3.981429024	Up
NC3G0206580	0.110833858	-3.173529429	Down		0.153537314	-2.703338777	Down		0.089374638	-3.483990703	Down		0.205121673	-2.285448159	Down
NC3G0206660	2.547106165	1.348859093	Up		2.795694136	1.483206531	Up		2.944071454	1.557812687	Up		2.615313243	1.386983752	Up
NC3G0206710	13.2223974	3.724911876	Up		43.44615089	5.441156462	Up		17.26419749	4.109711369	Up		22.22163603	4.473893132	Up
NC3G0206760	0.210720192	-2.24659953	Down		0.154028456	-2.698731192	Down		0.195855118	-2.352141264	Down		0.177254727	-2.496103993	Down
NC3G0206840	2.303111668	1.203584363	Up		3.198957213	1.677601696	Up		2.586275078	1.37087573	Up		2.32181961	1.215255889	Up
NC3G0206940	0.416340935	-1.264162681	Down		0.286928058	-1.801239045	Down		0.471992325	-1.083164694	Down		0.310768723	-1.686086781	Down
NC3G0206970	50.1570487	5.648380556	Up		26.34865092	4.719657191	Up		Inf	Inf	Up		Inf	Inf	Up
NC3G0206990	3.021334184	1.595185767	Up		3.415046241	1.771905113	Up		3.345739643	1.742325183	Up		2.271149092	1.183422416	Up
NC3G0207050	0		Down		0		Down		0		Down		0		Down
NC3G0207100	0		Down		0		Down		0		Down		0.010133249	-6.624759409	Down
NC3G0207340	0.106367497	-3.232870722	Down		0.120886339	-3.048276875	Down		0.141631951	-2.819781335	Down		0.136536873	-2.872637473	Down
NC3G0207590	0.313452758	-1.673680072	Down		0.25048335	-1.997213384	Down		0.321730555	-1.636075138	Down		0.181373833	-2.462961764	Down
NC3G0207710	18.67037159	4.222678736	Up		272.2649964	8.088867705	Up		424.8671162	8.730867876	Up		83.47139926	6.38321005	Up
NC3G0207780	0.228409845	-2.130303259	Down		0.207070019	-2.271809411	Down		0.225168996	-2.150919902	Down		0.216098229	-2.210240844	Down
NC3G0208080	0		Down		0		Down		0.000754764	-10.37168696	Down		0		Down
NC3G0208130	242.8724215	7.924054869	Up		Inf	Inf	Up		Inf	Inf	Up		Inf	Inf	Up
NC3G0208240	0		Down		0		Down		0		Down		0		Down
NC3G0208250	0		Down		0		Down		0		Down		0		Down
NC3G0208280	0.021057704	-5.569508077	Down		0.03086357	-5.017951246	Down		0.074848996	-3.739873231	Down		0.027699112	-5.174016439	Down
NC3G0208290	0.254888069	-1.972064249	Down		0.353895027	-1.498606605	Down		0.315151115	-1.665884327	Down		0.23984262	-2.059840048	Down
NC3G0208460	0.095707461	-3.385224791	Down		0.094853453	-3.398155902	Down		0.204871522	-2.287208636	Down		0.072520527	-3.785466788	Down
NC3G0208480	0		Down		0		Down		0		Down		0		Down
NC3G0208490	0.057325503	-4.124679074	Down		0.174588803	-2.517967054	Down		0.103223033	-3.276163174	Down		0.155744199	-2.682749668	Down
NC3G0208520	Inf	Inf	Up		Inf	Inf	Up		Inf	Inf	Up		Inf	Inf	Up
NC3G0208580	0.017764594	-5.814851441	Down		0.048451111	-4.367326434	Down		0.038036104	-4.716486725	Down		0.106232024	-3.234709363	Down
NC3G0208660	0.307361839	-1.701990041	Down		0.472641981	-1.081180316	Down		0.223987256	-2.158511446	Down		0.283314476	-1.819523777	Down
NC3G0208770	0.106415896	-3.232214429	Down		0.482225583	-1.052219904	Down		0.09446569	-3.40406576	Down		0.379985023	-1.395985537	Down
NC3G0208850	0.078093793	-3.678648298	Down		0.061068041	-4.033438629	Down		0.102458831	-3.286883757	Down		0.017713494	-5.819007359	Down
NC3G0209110	0.008100765	-6.947726133	Down		0		Down		0		Down		0		Down
NC3G0220140	Inf	Inf	Up		Inf	Inf	Up		Inf	Inf	Up		Inf	Inf	Up
NC3G0220200	0		Down		0		Down		0.053155772	-4.233629825	Down		0		Down
NC3G0220250	0.051937704	-4.267073947	Down		0		Down		0		Down		0.025137528	-5.314013408	Down
NC3G0220300	108.7710669	6.765151041	Up		Inf	Inf	Up		778.0487744	9.603716788	Up		885.4864031	9.790326344	Up
NC3G0220350	0.145716559	-2.778763263	Down		0.193290441	-2.371157802	Down		0.051810897	-4.270600619	Down		0.053721681	-4.218351737	Down
NC3G0220370	2.583164831	1.369139704	Up		2.673029974	1.418476015	Up		2.219013922	1.149918719	Up		2.435358632	1.28413424	Up
NC3G0220450	0.271181929	-1.882667049	Down		0.379331272	-1.398469783	Down		0.279447942	-1.839348546	Down		0.296681096	-1.753015092	Down
NC3G0220570	0.126532728	-2.982417506	Down		0.177836743	-2.491374663	Down		0.073187498	-3.772258956	Down		0.260082859	-1.942956776	Down
NC3G0220640	0.012959763	-6.269816831	Down		0.038279198	-4.707295578	Down		0.007244845	-7.1088294	Down		0.02774957	-5.171390798	Down
NC3G0220700	0.402062068	-1.31450986	Down		0.339194494	-1.559815343	Down		0.239604256	-2.06127456	Down		0.290312507	-1.784321366	Down
NC3G0220820	0.120063095	-3.058135329	Down		0.121487712	-3.041117692	Down		0.129878749	-2.944762702	Down		0.109535387	-3.190531072	Down
NC3G0221210	0		Down		0		Down		0.00523919	-7.576440577	Down		0		Down
NC3G0221570	0.00299314	-8.384124361	Down		0.014255345	-6.132353281	Down		0.021428606	-5.544318198	Down		0		Down
NC3G0221790	0.016973136	-5.880603086	Down		0.037663401	-4.730692923	Down		0.006928693	-7.173201045	Down		0.007007035	-7.156980127	Down
NC3G0221860	Inf	Inf	Up		Inf	Inf	Up		Inf	Inf	Up		Inf	Inf	Up
NC3G0221870	64.59864739	6.013432052	Up		61.57608102	5.944298145	Up		20.50277716	4.357747435	Up		Inf	Inf	Up
NC3G0221950	0.056818403	-4.137497918	Down		0.046519122	-4.426032323	Down		0.081085893	-3.624405256	Down		0.032499081	-4.943457261	Down
NC3G0221990	0.194911544	-2.359108555	Down		0.287487948	-1.798426615	Down		0.110688789	-3.175418981	Down		0.219141695	-2.190064092	Down
NC3G0222190	2.589705964	1.372788303	Up		2.508189589	1.326646402	Up		3.680401955	1.879863339	Up		3.748045105	1.906138315	Up
NC3G0222310	0.057187237	-4.128162981	Down		0.057743118	-4.114207174	Down		0.090470422	-3.466409996	Down		0.148125058	-2.755112372	Down
NC3G0222320	0.066142114	-3.918287039	Down		0		Down		0.066455203	-3.911474035	Down		0.034644256	-4.851240011	Down
NC3G0222330	28.36505494	4.826042753	Up		97.27040508	6.603929021	Up		Inf	Inf	Up		Inf	Inf	Up
NC3G0222370	0.079413751	-3.654467342	Down		0.11240098	-3.153273484	Down		0.011010223	-6.505012466	Down		0.036205458	-4.787648995	Down
NC3G0222430	0.465991982	-1.101622964	Down		0.399103919	-1.325163648	Down		0.449320244	-1.154184032	Down		0.363937821	-1.458236111	Down
NC3G0222490	0.038049905	-4.715963325	Down		0.059459817	-4.071941161	Down		0.052931748	-4.239722903	Down		0.013518798	-6.20888929	Down
NC3G0222540	0.256649263	-1.962129978	Down		0.139509513	-2.841564589	Down		0.139575647	-2.840880856	Down		0.299772442	-1.73806033	Down
NC3G0222710	0		Down		0		Down		0		Down		0		Down
NC3G0222760	0.095444145	-3.389199496	Down		0.052159927	-4.260914329	Down		0.03934294	-4.667751405	Down		0.07017579	-3.832882793	Down
NC3G0222800	0.110069716	-3.18351051	Down		0.09320243	-3.423488613	Down		0.223641141	-2.160742484	Down		0.305888243	-1.708923436	Down
NC3G0222840	2.118602445	1.083112892	Up		3.715646719	1.893613338	Up		4.175312895	2.061884316	Up		10.88345018	3.444064076	Up
NC3G0222850	0.136687385	-2.871047992	Down		0.095166159	-3.393407546	Down		0.163532837	-2.612347743	Down		0.153175047	-2.7067468	Down
NC3G0222880	0.18927223	-2.401465339	Down		0.067269241	-3.893909214	Down		0.042438391	-4.558486229	Down		0.296902385	-1.751939413	Down
NC3G0222910	0.245405304	-2.026761664	Down		0.074163598	-3.753144957	Down		0.031622966	-4.98288352	Down		0.082947059	-3.59166536	Down
NC3G0222940	0.05139398	-4.282256808	Down		0.041550689	-4.588983795	Down		0.057061474	-4.131339178	Down		0.050677666	-4.302506104	Down
NC3G0223110	0.028026179	-5.157081111	Down		0.049389661	-4.339647124	Down		0.1396606	-2.840003023	Down		0.098856698	-3.338517468	Down
NC3G0223680	0.203818554	-2.294642704	Down		0.336249857	-1.572394441	Down		0.14023027	-2.834130297	Down		0.280147515	-1.835741402	Down
NC3G0223690	0.190128428	-2.394953835	Down		0.23120379	-2.112763049	Down		0.198735384	-2.331079337	Down		0.130737877	-2.935250918	Down
NC3G0223760	0		Down		0		Down		0		Down		0		Down
NC3G0223830	0.010473533	-6.577108012	Down		0.034974277	-4.837561955	Down		0.013862468	-6.172672096	Down		0.039896078	-4.647609268	Down
NC3G0223870	0.00737822	-7.082511419	Down		0.005571365	-7.487753485	Down		0.005270301	-7.567898842	Down		0.009364426	-6.738593789	Down
NC3G0224030	0.166803024	-2.583782654	Down		0.125938346	-2.989210468	Down		0.150034205	-2.736636648	Down		0.264934374	-1.916293054	Down
NC3G0224210	0.308565854	-1.696349674	Down		0.353618068	-1.499736104	Down		0.366808727	-1.44690013	Down		0.394756692	-1.340964373	Down
NC3G0224280	0.397064485	-1.332554769	Down		0.346094966	-1.530760137	Down		0.341560291	-1.549787833	Down		0.409999462	-1.286306078	Down
NC3G0224640	0.031604506	-4.98372591	Down		0.036758232	-4.765788808	Down		0.040403682	-4.6293694	Down		0.037923286	-4.720772231	Down
NC3G0224770	0.156383377	-2.676840925	Down		0.132598834	-2.91486001	Down		0.070158709	-3.833233993	Down		0.120769142	-3.049676224	Down
NC3G0224930	0.119164339	-3.068975537	Down		0.018998568	-5.71796552	Down		0.0129098	-6.275389504	Down		0.015332521	-6.027261239	Down
NC3G0225300	0.444173986	-1.170803195	Down		0.367593961	-1.443815029	Down		0.33574561	-1.57455956	Down		0.326198671	-1.616177189	Down
NC3G0225320	0.490727741	-1.027005265	Down		0.175551405	-2.510034556	Down		0.289959162	-1.786078372	Down		0.101197414	-3.304755672	Down
NC3G0225370	0.386043613	-1.373164249	Down		0.069543652	-3.845937368	Down		0.063825238	-3.96972917	Down		0.049236259	-4.344135029	Down
NC3G0225450	0.294947544	-1.761469698	Down		0.188040447	-2.410885076	Down		0.189921562	-2.39652439	Down		0.069175195	-3.853601393	Down
NC3G0225480	0.141376682	-2.822383905	Down		0.122745024	-3.026263554	Down		0.049393857	-4.33952456	Down		0.106251989	-3.234438252	Down
NC3G0225500	0.120095182	-3.057749825	Down		0.047141195	-4.406867869	Down		0.057117391	-4.129926109	Down		0.243850093	-2.035933573	Down
NC3G0225770	Inf	Inf	Up		7.232804474	2.854555152	Up		58.07038851	5.859730781	Up		47.55725083	5.571593414	Up
NC3G0225830	8.13789986	3.024656528	Up		5.053250214	2.337211618	Up		6.607351155	2.72407202	Up		5.889434087	2.558129013	Up
NC3G0225870	46.06737296	5.525673424	Up		Inf	Inf	Up		Inf	Inf	Up		Inf	Inf	Up
NC3G0225970	0.035253113	-4.826105538	Down		0.002300709	-8.763705817	Down		0.00893923	-6.805633686	Down		0.008489471	-6.880109551	Down
NC3G0225990	0.191682822	-2.38320704	Down		0.240451583	-2.056181673	Down		0.187325396	-2.416381597	Down		0.048359217	-4.370065315	Down
NC3G0226080	0.296080737	-1.755937465	Down		0.358566195	-1.479688615	Down		0.427586155	-1.225712955	Down		0.416681783	-1.262982069	Down
NC3G0226610	0.016917604	-5.885330928	Down		0.062007984	-4.011402196	Down		0.003289092	-8.248094996	Down		0.045429267	-4.460234162	Down
NC3G0226620	0		Down		0		Down		0		Down		0		Down
NC3G0226660	0		Down		0.001917319	-9.026693525	Down		0.002564733	-8.606975646	Down		0		Down
NC3G0226690	0		Down		0.003066529	-8.349177484	Down		0.004031716	-7.954390319	Down		0.002006068	-8.961413845	Down
NC3G0226840	0.300907678	-1.732607174	Down		0.210708248	-2.246681306	Down		0.080411351	-3.636457024	Down		0.100493612	-3.314824296	Down
NC3G0226970	0.237175662	-2.075972121	Down		0.188587262	-2.406695859	Down		0.271000459	-1.883632798	Down		0.344386864	-1.537897981	Down
NC3G0227070	0.360655526	-1.471306567	Down		0.36340742	-1.460340218	Down		0.460967375	-1.117263446	Down		0.296377299	-1.754493144	Down
NC3G0227320	0		Down		0		Down		0		Down		0		Down
NC3G0227370	0.294814345	-1.762121369	Down		0.268125284	-1.899020822	Down		0.295391053	-1.759301966	Down		0.331753172	-1.591817834	Down
NC3G0227410	5.840933189	2.546198883	Up		2.396253363	1.260780456	Up		3.890294486	1.959879368	Up		0.478433456	-1.063609815	Down
NC3G0227450	4.668647054	2.223004526	Up		2.209574447	1.14376854	Up		3.054364018	1.610872012	Up		0.473722648	-1.077885447	Down
NC3G0227910	0.021317576	-5.5518128	Down		0		Down		0		Down		0		Down
NC3G0227920	0.209903277	-2.252203407	Down		0.190898754	-2.389120412	Down		0.154452284	-2.694766894	Down		0.094944609	-3.396770106	Down
NC3G0228020	0		Down		0		Down		0.002290506	-8.770117968	Down		0		Down
NC3G0228030	0		Down		0		Down		0		Down		0		Down
NC3G0228170	20.69412079	4.371149051	Up		Inf	Inf	Up		Inf	Inf	Up		Inf	Inf	Up
NC3G0228270	0.359649858	-1.475335059	Down		0.041756205	-4.581865582	Down		0.019645227	-5.669677325	Down		0.01730853	-5.852373018	Down
NC3G0228500	0		Down		0		Down		0.001855419	-9.074039414	Down		0		Down
NC3G0228740	0.195436189	-2.355230461	Down		0.244125919	-2.03430262	Down		0.256063006	-1.965429257	Down		0.342026159	-1.547821426	Down
NC3G0228800	0.475127763	-1.073612585	Down		0.280038828	-1.836301219	Down		0.17763682	-2.492997447	Down		0.133838499	-2.901434927	Down
NC3G0228820	0.147799358	-2.758288092	Down		0.068373466	-3.870419639	Down		0.028620246	-5.126820106	Down		0.038775901	-4.68869588	Down
NC3G0228860	0.309492961	-1.692021495	Down		0.436345707	-1.196456492	Down		0.422314023	-1.243611941	Down		0.368465268	-1.440399459	Down
NC3G0228880	0.11679689	-3.097926236	Down		0.115272724	-3.116876914	Down		0.131925444	-2.922205259	Down		0.236059737	-2.0827761	Down
NC3G0228890	0		Down		0		Down		0		Down		0		Down
NC3G0228910	0.008703564	-6.844177981	Down		0.019957528	-5.646923168	Down		0.003097517	-8.334672086	Down		0.012233816	-6.35298165	Down
NC3G0228920	0.117671636	-3.087161484	Down		0.145947885	-2.776474787	Down		0.072389985	-3.788066077	Down		0.234864257	-2.090100924	Down
NC3G0229010	0.204991419	-2.286364576	Down		0.16990102	-2.557233578	Down		0.289571469	-1.788008632	Down		0.214577763	-2.220427522	Down
NC3G0229160	0.366043088	-1.449914611	Down		0.371863047	-1.427156703	Down		0.339421085	-1.558851907	Down		3.778614564	1.917857365	Up
NC3G0229170	0		Down		0.027478291	-5.185563937	Down		0		Down		0		Down
NC3G0229250	Inf	Inf	Up		28.19761998	4.817501492	Up		Inf	Inf	Up		Inf	Inf	Up
NC3G0229740	0.201946154	-2.307957421	Down		0.476887868	-1.068278014	Down		0.104262084	-3.261713487	Down		0.394650844	-1.341351261	Down
NC3G0229810	0.457706199	-1.127506263	Down		0.351732293	-1.507450298	Down		0.476976183	-1.068010866	Down		0.448914792	-1.155486461	Down
NC3G0229820	0.239960154	-2.059133231	Down		0.212445686	-2.234834045	Down		0.316468759	-1.659865007	Down		0.263933794	-1.921752013	Down
NC3G0229890	0.0954877	-3.388541282	Down		0.189022569	-2.403369594	Down		0.293119996	-1.770436705	Down		0.129358304	-2.950555421	Down
NC3G0230100	45.49018287	5.507483329	Up		290.6467939	8.183123184	Up		552.3161075	9.109350392	Up		1129.215352	10.14110493	Up
NC3G0230120	0.288490691	-1.793403326	Down		0.345838605	-1.531829173	Down		0.363694907	-1.459199371	Down		0.489717189	-1.029979261	Down
NC3G0230360	0		Down		0		Down		0		Down		0		Down
NC3G0230480	0.349231492	-1.517744437	Down		0.363656008	-1.459353683	Down		0.466294019	-1.100688169	Down		0.355558901	-1.491839524	Down
NC3G0230490	0.225102465	-2.151346238	Down		0.430591259	-1.21560906	Down		0.375461728	-1.413262239	Down		3.008274924	1.58893642	Up
NC3G0230580	0		Down		0		Down		0		Down		0		Down
NC3G0230610	17.37117013	4.118623033	Up		132.885958	7.054044853	Up		177.7804251	7.473952672	Up		70.86966263	6.147096276	Up
NC3G0230640	0		Down		0		Down		0		Down		0		Down
NC3G0230660	0.139822158	-2.838335092	Down		0.099011852	-3.336254957	Down		0.167967734	-2.573743974	Down		0.184142999	-2.441101546	Down
NC3G0230680	0		Down		0		Down		0		Down		0		Down
NC3G0230750	0.208982248	-2.258547696	Down		0.196058697	-2.350642457	Down		0.132154471	-2.919702857	Down		0.219063141	-2.190581331	Down
NC3G0230760	0.274103986	-1.867204787	Down		0.358309049	-1.480723617	Down		0.362924342	-1.46225927	Down		0.423472888	-1.239658487	Down
NC3G0230920	3.413848556	1.771399059	Up		2.96845168	1.569710629	Up		4.759575124	2.250832793	Up		5.586944466	2.48205948	Up
NC3G0231180	0.043778123	-4.513646097	Down		0.243372895	-2.038759592	Down		0.173691878	-2.525397799	Down		0.081943956	-3.609218641	Down
NC3G0231230	2.932825656	1.552291311	Up		2.673712711	1.418844457	Up		3.497049158	1.806138076	Up		2.272246707	1.184119483	Up
NC3G0231350	0		Down		0		Down		0		Down		0		Down
NC3G0231480	0		Down		0		Down		0		Down		0		Down
NC3G0231630	93.87551695	6.552677042	Up		Inf	Inf	Up		Inf	Inf	Up		678.0181673	9.40518012	Up
NC3G0231720	0.021061337	-5.569259189	Down		0.013179167	-6.245596984	Down		0.005126138	-7.607911949	Down		0.003299325	-8.243613299	Down
NC3G0231770	82.92656801	6.373762481	Up		76.82253803	6.263457723	Up		Inf	Inf	Up		Inf	Inf	Up
NC3G0231840	0.00109329	-9.837107809	Down		0.005294279	-7.561350169	Down		0		Down		0		Down
NC3G0232040	0		Down		0		Down		0		Down		0.012024741	-6.377850345	Down
NC3G0232160	0		Down		0		Down		0		Down		0		Down
NC3G0232180	0.087057444	-3.521888521	Down		0.099132357	-3.334500161	Down		0.219848223	-2.185420222	Down		0.237580898	-2.07350925	Down
NC3G0243440	0.025508148	-5.292898015	Down		0.008012883	-6.963462879	Down		0		Down		0		Down
NC3G0243760	2.382565505	1.25251588	Up		3.447322686	1.785476348	Up		3.294896854	1.720233303	Up		2.024286082	1.017413193	Up
NC3G0243780	2.261618988	1.177355901	Up		2.803446472	1.487201524	Up		3.237912889	1.695064173	Up		2.081746364	1.057794304	Up
NC3G0243790	0.011867782	-6.396805888	Down		0.015177594	-6.041913052	Down		0.038746631	-4.689785308	Down		0.027651587	-5.176493899	Down
NC3G0243830	Inf	Inf	Up		Inf	Inf	Up		Inf	Inf	Up		Inf	Inf	Up
NC4G0011340	0.478948153	-1.062058604	Down		0.389139017	-1.361642457	Down		0.23310786	-2.100930447	Down		0.150096246	-2.736040197	Down
NC4G0011450	2.531436831	1.339956484	Up		3.031827265	1.60018756	Up		2.379630521	1.250737587	Up		2.380073998	1.251006428	Up
NC4G0018840	2.481753364	1.311359748	Up		3.269064504	1.708877844	Up		3.464918694	1.792821499	Up		2.169559616	1.11740223	Up
NC4G0018870	0.3779282	-1.403815921	Down		0.261434202	-1.935480202	Down		0.493919904	-1.017650988	Down		0.410106323	-1.285930106	Down
NC4G0019080	0.228571733	-2.129281098	Down		0.33972051	-1.557579775	Down		0.46392455	-1.108037902	Down		0.341834591	-1.5486297	Down
NC4G0019300	0.270401935	-1.886822621	Down		0.282074178	-1.825853494	Down		0.220398597	-2.181813054	Down		0.087436772	-3.515616055	Down
NC4G0019560	0.396221849	-1.335619656	Down		0.276377522	-1.855287811	Down		0.260943921	-1.938188304	Down		0.351291446	-1.509259646	Down
NC4G0019620	0		Down		0.004772218	-7.711124419	Down		0		Down		0.004869143	-7.682116361	Down
NC4G0019710	0		Down		0		Down		0		Down		0		Down
NC4G0019790	0.229986748	-2.120377362	Down		0.194821704	-2.359773688	Down		0.179779731	-2.475697715	Down		0.187484057	-2.415160173	Down
NC4G0019800	0		Down		0.113689596	-3.136827855	Down		0.086696294	-3.527885863	Down		0.00435378	-7.84351594	Down
NC4G0019940	0.084296306	-3.568386786	Down		0.101217918	-3.304463386	Down		0.060777345	-4.040322547	Down		0.140767337	-2.828615483	Down
NC4G0019970	0.141961215	-2.816431265	Down		0.13845308	-2.852530951	Down		0.090486005	-3.466161522	Down		0.05838623	-4.098228029	Down
NC4G0020030	0.282577363	-1.823282196	Down		0.269368107	-1.892349048	Down		0.195446576	-2.355153787	Down		0.194601656	-2.361404107	Down
NC4G0020170	0.250892573	-1.994858332	Down		0.34688513	-1.527470097	Down		0.150711897	-2.730134791	Down		0.218507928	-2.194242468	Down
NC4G0020250	3.798476785	1.925421004	Up		2.846225144	1.509049788	Up		3.027621244	1.598184735	Up		3.050151023	1.608880677	Up
NC4G0020870	0		Down		0.030343891	-5.042450087	Down		0.074894858	-3.738989514	Down		0.079554558	-3.6519116	Down
NC4G0020880	0.097533974	-3.357951356	Down		0.205411554	-2.283410764	Down		0.147011208	-2.766001951	Down		0.072130599	-3.793244784	Down
NC4G0021080	0.434493442	-1.202593694	Down		0.377804263	-1.404289116	Down		0.227248889	-2.137654854	Down		0.091453133	-3.450823599	Down
NC4G0021490	0.019671412	-5.667755649	Down		0		Down		0.017987925	-5.79682741	Down		0		Down
NC4G0021500	0.10973015	-3.187968108	Down		0.126124454	-2.987080071	Down		0.160401159	-2.640243526	Down		0.190347816	-2.393290076	Down
NC4G0021560	0		Down		0		Down		0		Down		0		Down
NC4G0021910	0		Down		0		Down		0		Down		0		Down
NC4G0022130	43.08078412	5.428972604	Up		241.2455773	7.914358684	Up		121.2826769	6.922229691	Up		157.0999898	7.295539277	Up
NC4G0022190	0.497845723	-1.00622936	Down		0.332146215	-1.590109619	Down		0.314959784	-1.666760465	Down		0.325322924	-1.62005561	Down
NC4G0022270	Inf	Inf	Up		Inf	Inf	Up		Inf	Inf	Up		Inf	Inf	Up
NC4G0022340	0.391023274	-1.354673613	Down		0.295360094	-1.759453179	Down		0.11137436	-3.166510952	Down		0.159347368	-2.649752909	Down
NC4G0022570	0.026030002	-5.263680777	Down		0		Down		0.023776832	-5.394299673	Down		0.09557284	-3.387255504	Down
NC4G0022660	Inf	Inf	Up		Inf	Inf	Up		Inf	Inf	Up		Inf	Inf	Up
NC4G0022880	0		Down		0		Down		0.101133365	-3.305669065	Down		0.061774875	-4.016836012	Down
NC4G0022920	0.036169679	-4.789075392	Down		0.061922746	-4.013386729	Down		0.067760433	-3.883413093	Down		0.043573113	-4.520418015	Down
NC4G0022930	0.196005077	-2.351037069	Down		0.176186086	-2.5048281	Down		0.230779274	-2.115414429	Down		0.336665934	-1.570610347	Down
NC4G0023020	0.241133762	-2.052094436	Down		0.173458034	-2.527341434	Down		0.076619414	-3.706146195	Down		0.106593417	-3.229809758	Down
NC4G0023140	0.199470974	-2.32574927	Down		0.201778149	-2.309158145	Down		0.346018622	-1.531078412	Down		0.49080688	-1.026772622	Down
NC4G0023210	0.047212166	-4.404697505	Down		0.047915284	-4.383370274	Down		0.106010598	-3.237719599	Down		0.130381618	-2.939187613	Down
NC4G0023580	0.499439184	-1.00161908	Down		0.461275213	-1.116300326	Down		0.362399435	-1.464347389	Down		0.359905456	-1.474310122	Down
NC4G0023610	0.344224353	-1.538578926	Down		0.115460479	-3.114528974	Down		0.457331545	-1.128687661	Down		0.16530881	-2.596764483	Down
NC4G0023640	0.186530694	-2.422515043	Down		0.14227475	-2.813248453	Down		0.038656305	-4.69315244	Down		0.121919113	-3.036003786	Down
NC4G0023820	0.215311572	-2.215502238	Down		0.484845675	-1.04440248	Down		0.44749405	-1.160059595	Down		0.291135658	-1.780236547	Down
NC4G0023870	0.076606173	-3.706395545	Down		0.020960626	-5.576174389	Down		0.125673743	-2.992244837	Down		0.189178441	-2.402180411	Down
NC4G0030140	Inf	Inf	Up		Inf	Inf	Up		Inf	Inf	Up		Inf	Inf	Up
NC4G0030320	0.014142736	-6.143794922	Down		0.041709837	-4.583468518	Down		0.079472606	-3.65339853	Down		0.00427151	-7.871038066	Down
NC4G0030410	0		Down		0		Down		0		Down		0		Down
NC4G0030500	0.044355046	-4.494757961	Down		0.025409304	-5.298499306	Down		0		Down		0.019512044	-5.679491307	Down
NC4G0030510	0.197157391	-2.342580299	Down		0.132324355	-2.917849471	Down		0.087858422	-3.508675604	Down		0.07827691	-3.675269377	Down
NC4G0030560	0.294755521	-1.762409258	Down		0.180467333	-2.47019038	Down		0.008196938	-6.930699234	Down		0.005890084	-7.407496082	Down
NC4G0030610	0.183620746	-2.445199028	Down		0.19715381	-2.342606504	Down		0.084980243	-3.556728726	Down		0.253507677	-1.979898656	Down
NC4G0030620	0.373934777	-1.419141443	Down		0.308338616	-1.697412513	Down		0.397631091	-1.330497527	Down		0.271090297	-1.883154621	Down
NC4G0030760	3.077513204	1.621765047	Up		3.746242622	1.905444337	Up		3.863290969	1.94983034	Up		3.654575363	1.869703785	Up
NC4G0030790	Inf	Inf	Up		Inf	Inf	Up		Inf	Inf	Up		Inf	Inf	Up
NC4G0046910	0.02388486	-5.387759766	Down		0		Down		0.006607139	-7.241758618	Down		0.001099754	-9.828603322	Down
NC4G0046970	0.158137903	-2.660744896	Down		0.354343579	-1.496779188	Down		0.392534189	-1.349109779	Down		0.224102207	-2.157771238	Down
NC4G0047140	0.042100039	-4.570034607	Down		0.009618646	-6.699950452	Down		0.012543838	-6.316877333	Down		0.004476803	-7.80331557	Down
NC4G0047280	3.113808689	1.638680308	Up		6.039574919	2.594447012	Up		9.371402396	3.228264958	Up		2.486013627	1.313834204	Up
NC4G0047400	0.369046206	-1.438126636	Down		0.350270445	-1.513458834	Down		0.442510766	-1.17621554	Down		0.344918041	-1.535674505	Down
NC4G0047460	0		Down		0		Down		0		Down		0		Down
NC4G0047520	13.70315346	3.776436028	Up		12.21078633	3.610084202	Up		13.2206979	3.724726432	Up		19.17996218	4.26152797	Up
NC4G0047880	0		Down		0.046760606	-4.418562558	Down		0.018677869	-5.74252633	Down		0.005170951	-7.595354558	Down
NC4G0051700	96.59866749	6.593931383	Up		Inf	Inf	Up		Inf	Inf	Up		Inf	Inf	Up
NC4G0051800	0.234623941	-2.091577859	Down		0.3026809	-1.724130456	Down		0.345869002	-1.531702376	Down		0.355478589	-1.492165427	Down
NC4G0051840	11.34859663	3.504441999	Up		320.4554429	8.323979964	Up		24.48692642	4.613939794	Up		17.39781557	4.120834271	Up
NC4G0051970	0.374397154	-1.417358627	Down		0.431256218	-1.213382838	Down		0.484615322	-1.045088077	Down		0.295589729	-1.758331955	Down
NC4G0052250	0		Down		0		Down		0.064214131	-3.960965367	Down		0.1226556	-3.027314997	Down
NC4G0052300	0.313435249	-1.673760661	Down		0.253525737	-1.979795881	Down		0.362588385	-1.463595384	Down		0.278353647	-1.845009111	Down
NC4G0052480	0		Down		0		Down		0		Down		0		Down
NC4G0052600	0.227133037	-2.138390531	Down		0.275906774	-1.857747219	Down		0.305525471	-1.710635434	Down		0.403995688	-1.307588201	Down
NC4G0052730	209.7959338	7.712842906	Up		19.46955676	4.283148135	Up		17.44759446	4.124956238	Up		Inf	Inf	Up
NC4G0052750	0.173535777	-2.526694966	Down		0.237679027	-2.072913492	Down		0.009227683	-6.759815882	Down		0.061152335	-4.031448601	Down
NC4G0052840	308.2917698	8.268152565	Up		Inf	Inf	Up		Inf	Inf	Up		Inf	Inf	Up
NC4G0137420	0.383809165	-1.381538934	Down		0.407912908	-1.293666933	Down		0.401089202	-1.31800497	Down		0.322573778	-1.632298927	Down
NC4G0137570	0.361591413	-1.467567676	Down		0.261027705	-1.937725156	Down		0.363337514	-1.460617765	Down		0.256653628	-1.96210544	Down
NC4G0137600	0		Down		0		Down		0		Down		0		Down
NC4G0137610	0.110352156	-3.179813279	Down		0.188218252	-2.409521559	Down		0.246881363	-2.018110163	Down		0.277804786	-1.847856642	Down
NC4G0137620	0		Down		0		Down		0		Down		0		Down
NC4G0137670	19.85505357	4.311434348	Up		25.6134576	4.678830112	Up		16.09148969	4.008225986	Up		14.78981374	3.886531978	Up
NC4G0137770	0		Down		0		Down		0		Down		0		Down
NC4G0137840	0		Down		0		Down		0		Down		0		Down
NC4G0137850	79.32515733	6.309706572	Up		46.29427824	5.532761989	Up		132.4812237	7.049644093	Up		26.26984375	4.715335714	Up
NC4G0137860	0.001042281	-9.906040272	Down		0.003087165	-8.339501686	Down		0.004739686	-7.72099286	Down		0.003148099	-8.31130346	Down
NC4G0138000	0		Down		0.026983792	-5.211763062	Down		0		Down		0.014458331	-6.111955154	Down
NC4G0138010	0.00255395	-8.613053827	Down		0.008342015	-6.905388456	Down		0.00887261	-6.816425684	Down		0.001249473	-9.644464876	Down
NC4G0138050	0		Down		0		Down		0		Down		0		Down
NC4G0138070	0		Down		0.019287297	-5.696205246	Down		0		Down		0.041540345	-4.589342997	Down
NC4G0138080	0.032370226	-4.94918876	Down		0.106563581	-3.23021362	Down		0.031428834	-4.991767463	Down		0.061613053	-4.020620163	Down
NC4G0138090	0.006258516	-7.319963705	Down		0.001831709	-9.092594181	Down		0.014109184	-6.147221665	Down		0		Down
NC4G0140010	0		Down		0		Down		0		Down		0		Down
NC4G0140020	0		Down		0		Down		0		Down		0		Down
NC4G0140030	0.047733931	-4.388841025	Down		0.062870257	-3.991478521	Down		0.03043924	-5.037923863	Down		0.109140613	-3.19574004	Down
NC4G0140200	0		Down		0		Down		0		Down		0		Down
NC4G0140260	0		Down		0		Down		0.004939352	-7.661462509	Down		0		Down
NC4G0150160	0.423911234	-1.238165897	Down		0.330837783	-1.595804088	Down		0.300236603	-1.735828222	Down		0.308174741	-1.698179475	Down
NC4G0150260	0.212742164	-2.232822104	Down		0.299565565	-1.739056297	Down		0.287989051	-1.795914131	Down		0.237109689	-2.076373478	Down
NC4G0150470	12.26015379	3.615905171	Up		25.29979141	4.661053585	Up		Inf	Inf	Up		34.05719097	5.089887542	Up
NC4G0150770	0		Down		0		Down		0		Down		0		Down
NC4G0150920	8.107812991	3.019312813	Up		5.770936411	2.528805434	Up		5.528944526	2.467004097	Up		3.875441672	1.954360739	Up
NC4G0150970	0.23067175	-2.116086764	Down		0.344388564	-1.537890857	Down		0.312083868	-1.679994309	Down		0.411379931	-1.281456682	Down
NC4G0151530	0.089016041	-3.48979085	Down		0.101184523	-3.304939457	Down		0.082966456	-3.591328025	Down		0.083209391	-3.587109825	Down
NC4G0151760	0.407036896	-1.29676852	Down		0.464252275	-1.107019114	Down		0.345484993	-1.53330505	Down		0.30639943	-1.706514483	Down
NC4G0151900	0.009820767	-6.66994859	Down		0.011869577	-6.396587623	Down		0.002406608	-8.698782938	Down		0.011657108	-6.422646266	Down
NC4G0152040	0.438260315	-1.190140049	Down		0.135918313	-2.879188241	Down		0.391633053	-1.352425563	Down		0.496772999	-1.009341334	Down
NC4G0152470	0.007254668	-7.106874659	Down		0.002917401	-8.421100388	Down		0.004791754	-7.705230529	Down		0.000597971	-10.70763747	Down
NC4G0152490	8.240873316	3.042797233	Up		5.371141657	2.425228771	Up		2.098714074	1.069505629	Up		0.175677697	-2.50899705	Down
NC4G0152600	0.125315381	-2.996364593	Down		0.103287403	-3.275263784	Down		0.142326638	-2.812722397	Down		0.260248175	-1.942040048	Down
NC4G0152850	0.335775572	-1.574430817	Down		0.349857362	-1.515161243	Down		0.368371541	-1.440766487	Down		0.372167873	-1.425974573	Down
NC4G0153060	0.133117583	-2.909226947	Down		0.162711158	-2.619614909	Down		0.141903535	-2.817017562	Down		0.215686337	-2.212993304	Down
NC4G0153130	0.37957407	-1.397546656	Down		0.492783753	-1.020973403	Down		0.30067003	-1.733747023	Down		0.49815749	-1.00532618	Down
NC4G0153140	0.398207814	-1.328406562	Down		0.106451385	-3.231733372	Down		0.4761254	-1.0705865	Down		0.047023859	-4.410463246	Down
NC4G0153570	87.45345459	6.45044347	Up		Inf	Inf	Up		Inf	Inf	Up		Inf	Inf	Up
NC4G0153640	0.089439312	-3.482947093	Down		0.107111412	-3.222815891	Down		0.124045288	-3.011061158	Down		0.314703865	-1.667933197	Down
NC4G0153750	7.77422815	2.958699447	Up		3.511389583	1.81204207	Up		2.25839105	1.175295316	Up		2.469820757	1.304406345	Up
NC4G0153760	0.004395018	-7.829915119	Down		0		Down		0		Down		0		Down
NC4G0153770	0.426102721	-1.230726832	Down		0.282270885	-1.824847764	Down		0.374457103	-1.417127639	Down		0.270010203	-1.888914171	Down
NC4G0199400	0		Down		0		Down		0		Down		0		Down
NC4G0199460	0.099702271	-3.326229825	Down		0.101949737	-3.294070046	Down		0.098630064	-3.341828714	Down		0.124767411	-3.002686941	Down
NC4G0199490	0		Down		0		Down		0		Down		0		Down
NC4G0199550	0.099943041	-3.322750072	Down		0.088021648	-3.5059978	Down		0.200349728	-2.319407542	Down		0.015534095	-6.008417964	Down
NC4G0199580	0.141899864	-2.817054893	Down		0.099164237	-3.334036268	Down		0.035843026	-4.802163764	Down		0.320499048	-1.641608024	Down
NC4G0199850	Inf	Inf	Up		Inf	Inf	Up		Inf	Inf	Up		Inf	Inf	Up
NC4G0199900	0		Down		0		Down		0		Down		0		Down
NC4G0236880	0.27548569	-1.859950716	Down		0.232052152	-2.107479017	Down		0.354185271	-1.497423879	Down		0.363128637	-1.461447388	Down
NC4G0237000	2.094236893	1.066424644	Up		2.775952597	1.472982932	Up		2.347083985	1.230869466	Up		3.049802746	1.608715935	Up
NC4G0237030	0		Down		0		Down		0		Down		0		Down
NC4G0237100	0.196167432	-2.349842555	Down		0.357377034	-1.484481168	Down		0.461569072	-1.115381538	Down		0.344139795	-1.538933366	Down
NC4G0237120	0.375497991	-1.413122905	Down		0.373641976	-1.420271554	Down		0.472938514	-1.080275461	Down		0.427187807	-1.227057627	Down
NC4G0237380	4.213288268	2.074946627	Up		19.46683132	4.282946166	Up		11.71008343	3.549679449	Up		3.953570274	1.983156069	Up
NC4G0237460	23.97150609	4.583248649	Up		14.00644807	3.80801924	Up		10.7170459	3.421835383	Up		53.58087261	5.743646172	Up
NC4G0237580	5.635178599	2.494461335	Up		5.655948187	2.499768904	Up		9.856555092	3.301083507	Up		5.231730203	2.387288144	Up
NC4G0237660	0.271215543	-1.882488234	Down		0.35426713	-1.497090483	Down		0.197883887	-2.337273949	Down		0.339893252	-1.556846373	Down
NC4G0237670	0		Down		0		Down		0		Down		0		Down
NC4G0237760	0.339738338	-1.557504064	Down		0.280692451	-1.832937829	Down		0.257753883	-1.955933934	Down		0.202772044	-2.302069331	Down
NC4G0237970	0		Down		0.015226085	-6.037311132	Down		0		Down		0		Down
NC4G0238000	0.188590238	-2.406673093	Down		0.21724682	-2.202593032	Down		0.178161155	-2.488745276	Down		0.265184574	-1.914931242	Down
NC4G0238160	0.457624974	-1.127762308	Down		0.438033955	-1.190885386	Down		0.34602525	-1.531050777	Down		0.35740346	-1.484374493	Down
NC4G0238170	0.32328682	-1.629113403	Down		0.418842915	-1.255518824	Down		0.152710547	-2.711128392	Down		0.125710361	-2.991824534	Down
NC4G0238430	0.122881409	-3.024661436	Down		0.237541086	-2.073751027	Down		0.160205333	-2.642005918	Down		0.11677803	-3.098159213	Down
NC4G0238650	0.279939998	-1.836810461	Down		0.222034923	-2.171141484	Down		0.402527657	-1.312840183	Down		0.255389514	-1.969228806	Down
NC4G0238680	0.268655163	-1.896172531	Down		0.264896653	-1.916498481	Down		0.314505416	-1.668843231	Down		0.18237489	-2.455020989	Down
NC4G0238770	0.15068611	-2.730381661	Down		0.178524961	-2.48580229	Down		0.233022509	-2.101458775	Down		0.177314695	-2.495615993	Down
NC4G0238810	0.036091021	-4.792216225	Down		0.002526095	-8.628875574	Down		0		Down		0.0095264	-6.71385322	Down
NC4G0238870	0.185756922	-2.428512124	Down		0.203824738	-2.294598936	Down		0.251247825	-1.992816987	Down		0.157676331	-2.664961986	Down
NC4G0238940	0		Down		0.018066933	-5.790504544	Down		0		Down		0		Down
NC4G0239050	0.080421188	-3.636280539	Down		0.080406266	-3.636548263	Down		0.036040819	-4.794224396	Down		0.010157008	-6.621380693	Down
NC4G0239150	0		Down		0		Down		0		Down		0		Down
NC4G0239350	0		Down		0		Down		0		Down		0		Down
NC4G0239390	0.067851457	-3.881476401	Down		0.116599047	-3.100372093	Down		0.206283828	-2.277297371	Down		0.140742186	-2.828873264	Down
NC4G0239430	0.086496016	-3.531222503	Down		0.18401228	-2.442126047	Down		0.464789808	-1.105349663	Down		0.26996289	-1.889166991	Down
NC4G0239490	2.029682688	1.0212542	Up		2.04774626	1.03403696	Up		3.091356528	1.62824005	Up		2.666361059	1.414872153	Up
NC4G0240150	0.14101144	-2.826115889	Down		0.087108924	-3.521035657	Down		0.058805175	-4.087913058	Down		0.097381518	-3.360208205	Down
NC4G0240160	0.007363723	-7.085348978	Down		0.010594431	-6.560550022	Down		0.016785219	-5.896664842	Down		0.080112403	-3.641830577	Down
NC4G0240280	42.67580451	5.415346445	Up		Inf	Inf	Up		Inf	Inf	Up		Inf	Inf	Up
NC4G0240340	0.351919323	-1.506683363	Down		0.2985104	-1.744146898	Down		0.387093991	-1.369244183	Down		0.296714276	-1.752853752	Down
NC4G0269850	Inf	Inf	Up		Inf	Inf	Up		Inf	Inf	Up		67.35847745	6.073787624	Up
NC4G0270040	67.54530144	6.077783512	Up		Inf	Inf	Up		Inf	Inf	Up		Inf	Inf	Up
NC4G0270230	0.01779777	-5.812159737	Down		0.017660222	-5.82335269	Down		0		Down		0.012067479	-6.372731888	Down
NC4G0270240	0.003080923	-8.342421706	Down		0		Down		0		Down		0		Down
NC4G0270370	0		Down		0		Down		0		Down		0		Down
NC4G0301560	0		Down		0		Down		0		Down		0		Down
NC4G0303430	0		Down		0		Down		0		Down		0.010844818	-6.526850406	Down
NC4G0303440	0		Down		0		Down		0		Down		0		Down
NC4G0303540	0		Down		0		Down		0		Down		0		Down
NC4G0309120	0.037119076	-4.751695375	Down		0.032058041	-4.963169902	Down		0.025516047	-5.292451342	Down		0.027439119	-5.18762204	Down
NC4G0309150	0.002815756	-8.472262157	Down		0.003684738	-8.084222315	Down		0		Down		0.002539738	-8.621104768	Down
NC4G0310020	0		Down		0		Down		0		Down		0		Down
NC5G0047960	0		Down		0		Down		0		Down		0.131346024	-2.928555567	Down
NC5G0048040	16.30387573	4.027143056	Up		21.81854853	4.447483225	Up		12.7623712	3.673824496	Up		15.47849772	3.952193551	Up
NC5G0048070	0.20412584	-2.292469276	Down		0.15437448	-2.695493822	Down		0.217034162	-2.204005952	Down		0.368305489	-1.441025197	Down
NC5G0048590	0.05611683	-4.155422667	Down		0.059329483	-4.075106983	Down		0.035059747	-4.834040611	Down		0.016554678	-5.916617261	Down
NC5G0049030	0		Down		0.004622386	-7.757146663	Down		0.010445341	-6.580996636	Down		0.003231794	-8.273448998	Down
NC5G0049080	0		Down		0		Down		0		Down		0		Down
NC5G0049090	0		Down		0.01301059	-6.264169817	Down		0		Down		0.050001117	-4.321895859	Down
NC5G0049180	1292.177956	10.33558905	Up		Inf	Inf	Up		348.6084288	8.445463642	Up		Inf	Inf	Up
NC5G0049210	0.325157956	-1.620787373	Down		0.17386994	-2.523919561	Down		0.337907445	-1.565299957	Down		0.19244586	-2.377475462	Down
NC5G0049340	13.86561086	3.793439272	Up		25.67865958	4.682497991	Up		6.731667679	2.750963957	Up		12.6871724	3.665298666	Up
NC5G0049470	132.7959297	7.053067118	Up		22.34858092	4.482111322	Up		107.7880114	6.752052914	Up		166.7688678	7.381706183	Up
NC5G0049720	0.031202428	-5.002197873	Down		0.044213923	-4.49935545	Down		0.036240057	-4.786270979	Down		0.165250131	-2.597276682	Down
NC5G0049840	0.252677261	-1.984632258	Down		0.309119299	-1.69376437	Down		0.460226442	-1.119584221	Down		0.484072263	-1.046705664	Down
NC5G0049850	0		Down		0		Down		0		Down		0		Down
NC5G0049860	0.015882185	-5.976446782	Down		0.014370153	-6.120780751	Down		0.01769691	-5.820358723	Down		0.024947052	-5.324986838	Down
NC5G0049890	0.077968713	-3.680960864	Down		0.099587461	-3.327892084	Down		0.108183018	-3.208454038	Down		0.228136739	-2.132029299	Down
NC5G0049930	68.66334298	6.101468194	Up		Inf	Inf	Up		Inf	Inf	Up		Inf	Inf	Up
NC5G0049940	0		Down		0.006466989	-7.27269023	Down		0		Down		0		Down
NC5G0049970	0		Down		0		Down		0		Down		0		Down
NC5G0050080	0.439249027	-1.186889005	Down		0.322355457	-1.633275688	Down		0.492140946	-1.022856542	Down		0.308386007	-1.697190789	Down
NC5G0050430	122.9553408	6.941990592	Up		Inf	Inf	Up		55.89709936	5.804701515	Up		26.86382994	4.747593097	Up
NC5G0050440	Inf	Inf	Up		Inf	Inf	Up		Inf	Inf	Up		Inf	Inf	Up
NC5G0050500	0.256327393	-1.963940432	Down		0.394005247	-1.343713251	Down		0.309877202	-1.690231476	Down		0.358082828	-1.48163476	Down
NC5G0050570	0		Down		0		Down		0.013773535	-6.181957282	Down		0		Down
NC5G0050640	0		Down		0		Down		0		Down		0		Down
NC5G0050790	2.090884333	1.064113255	Up		3.238415017	1.695287885	Up		2.392439395	1.258482379	Up		2.301915862	1.202835102	Up
NC5G0050880	0.15107477	-2.726665346	Down		0.213610954	-2.226942463	Down		0.11387576	-3.134467417	Down		0.34158029	-1.549703365	Down
NC5G0050930	2.378060324	1.249785312	Up		2.254152375	1.172585041	Up		2.943547747	1.55755603	Up		2.44138245	1.287698315	Up
NC5G0050990	0.474829582	-1.074518277	Down		0.453707675	-1.140165029	Down		0.352232941	-1.505398259	Down		0.237123138	-2.076291649	Down
NC5G0051090	0.464685023	-1.105674946	Down		0.465838643	-1.102097774	Down		0.397115617	-1.332368999	Down		0.406934642	-1.297130993	Down
NC5G0051310	0.364294176	-1.456824166	Down		0.30985382	-1.690340343	Down		0.234996479	-2.089288952	Down		0.247267513	-2.015855387	Down
NC5G0057380	0.306406762	-1.706479957	Down		0.399459131	-1.323880186	Down		0.390578555	-1.356315355	Down		0.127287417	-2.973838284	Down
NC5G0057630	110.2017707	6.784003595	Up		Inf	Inf	Up		Inf	Inf	Up		Inf	Inf	Up
NC5G0057680	0		Down		0		Down		0		Down		0		Down
NC5G0057690	0		Down		0		Down		0		Down		0		Down
NC5G0060380	0		Down		0		Down		0		Down		0		Down
NC5G0060980	0		Down		0		Down		0		Down		0		Down
NC5G0062490	0		Down		0		Down		0		Down		0		Down
NC5G0062780	Inf	Inf	Up		Inf	Inf	Up		Inf	Inf	Up		Inf	Inf	Up
NC5G0062790	48.76681467	5.607827837	Up		Inf	Inf	Up		Inf	Inf	Up		Inf	Inf	Up
NC5G0062810	0.032484127	-4.944121273	Down		0		Down		0		Down		0.011943662	-6.387610928	Down
NC5G0062860	0		Down		0		Down		0		Down		0		Down
NC5G0099800	0.002646431	-8.561736381	Down		0		Down		0		Down		0.007477341	-7.063259005	Down
NC5G0099930	0.100097831	-3.320517381	Down		0.113466978	-3.139655594	Down		0.156287885	-2.677722149	Down		0.01643214	-5.927335835	Down
NC5G0100420	0.228727446	-2.128298603	Down		0.224840901	-2.153023594	Down		0.261639133	-1.934349758	Down		0.308722327	-1.69561827	Down
NC5G0100620	0.125850208	-2.990220492	Down		0.205192009	-2.28495355	Down		0.219624295	-2.186890437	Down		0.371859478	-1.42717055	Down
NC5G0100690	0.003569669	-8.129994115	Down		0		Down		0.006587177	-7.246123943	Down		0		Down
NC5G0100720	7.007629847	2.808926572	Up		10.89980436	3.446230335	Up		22.80480926	4.511266199	Up		33.29439615	5.05720747	Up
NC5G0141020	46.11436403	5.527144297	Up		Inf	Inf	Up		Inf	Inf	Up		Inf	Inf	Up
NC5G0141450	0.164399282	-2.604724093	Down		0.250499067	-1.997122862	Down		0.113371593	-3.140868893	Down		0.082170603	-3.605233837	Down
NC5G0158360	0.304302086	-1.71642387	Down		0.19975514	-2.323695471	Down		0.358713941	-1.479094278	Down		0.445492404	-1.166527261	Down
NC5G0158660	0.179873688	-2.474943931	Down		0.306268874	-1.707129341	Down		0.192880605	-2.374220012	Down		0.061789113	-4.01650352	Down
NC5G0158680	0		Down		0		Down		0		Down		0		Down
NC5G0158770	0.09148355	-3.450343834	Down		0.014781011	-6.080111259	Down		0		Down		0.018163373	-5.782824032	Down
NC5G0158820	0.088074792	-3.505127031	Down		0.076656595	-3.705446276	Down		0.041925263	-4.576036349	Down		0.064874295	-3.946209237	Down
NC5G0158950	0.121193424	-3.044616678	Down		0.018987641	-5.718795527	Down		0.044772695	-4.481237033	Down		0.030737005	-5.023879595	Down
NC5G0159080	0.338024243	-1.564801377	Down		0.232036383	-2.10757706	Down		0.282196293	-1.825229061	Down		0.263015779	-1.926778741	Down
NC5G0159220	0.038426291	-4.701762465	Down		0		Down		0		Down		0		Down
NC5G0159250	0.103255747	-3.27570602	Down		0.088050038	-3.505532569	Down		0.053477552	-4.224922754	Down		0.057236593	-4.126918387	Down
NC5G0159340	18.24211801	4.189201339	Up		24.14622718	4.593725882	Up		35.87643445	5.164964611	Up		Inf	Inf	Up
NC5G0159380	0		Down		0.007486212	-7.061548417	Down		0.016312213	-5.937903627	Down		0.003787133	-8.044678137	Down
NC5G0159390	0.20589713	-2.280004372	Down		0.227659586	-2.135049886	Down		0.238673276	-2.066891056	Down		0.260486906	-1.940717241	Down
NC5G0159460	0.31151189	-1.682640866	Down		0.475682365	-1.071929555	Down		0.338832439	-1.561356094	Down		0.201677995	-2.309874412	Down
NC5G0159640	0.035924135	-4.798902776	Down		0.048375451	-4.369581092	Down		0.066595643	-3.908428393	Down		0.059040121	-4.082160517	Down
NC5G0159760	0.254394256	-1.974861999	Down		0.253832981	-1.978048562	Down		0.256127821	-1.965064128	Down		0.198312586	-2.334151856	Down
NC5G0159810	0		Down		0		Down		0		Down		0		Down
NC5G0160110	26.14730794	4.708590513	Up		254.6433161	7.99233404	Up		Inf	Inf	Up		Inf	Inf	Up
NC5G0160160	0.32631315	-1.615670967	Down		0.347967604	-1.522975098	Down		0.352600109	-1.503895174	Down		0.18524096	-2.432524953	Down
NC5G0160360	0		Down		0		Down		0		Down		0		Down
NC5G0160510	0		Down		0		Down		0		Down		0		Down
NC5G0160530	0.411049633	-1.282615489	Down		0.401362231	-1.317023232	Down		0.354086688	-1.497825489	Down		0.309975958	-1.689771773	Down
NC5G0160650	0.187446414	-2.415449867	Down		0.193202546	-2.371813986	Down		0.20442305	-2.290370213	Down		0.18910582	-2.402734334	Down
NC5G0160670	0.135953004	-2.878820061	Down		0.08981003	-3.476979613	Down		0.166348773	-2.587716866	Down		0.200386357	-2.319143807	Down
NC5G0160740	Inf	Inf	Up		Inf	Inf	Up		180.2472857	7.493833724	Up		Inf	Inf	Up
NC5G0161080	54.37311457	5.764821565	Up		81.69135286	6.35211147	Up		323.3276671	8.336853154	Up		Inf	Inf	Up
NC5G0161200	8.546516861	3.095336568	Up		15.19494883	3.925519912	Up		22.5701148	4.496341851	Up		43.04375398	5.427732	Up
NC5G0161300	13.37754066	3.741741009	Up		11.93323694	3.576913528	Up		24.4659515	4.612703486	Up		7.746366853	2.953519826	Up
NC5G0161540	0		Down		0		Down		0		Down		0		Down
NC5G0161560	0		Down		0.034023024	-4.877344807	Down		0.135237536	-2.886432459	Down		0.033096876	-4.917161153	Down
NC5G0161650	0.212595424	-2.233817553	Down		0.165131566	-2.598312171	Down		0.261084098	-1.937413504	Down		0.122642712	-3.027466588	Down
NC5G0161680	0.373940354	-1.419119927	Down		0.385660778	-1.374595664	Down		0.428646057	-1.222141222	Down		0.352024057	-1.506254072	Down
NC5G0161710	0.152061454	-2.717273601	Down		0.129505176	-2.948918331	Down		0.158832019	-2.654426319	Down		0		Down
NC5G0161740	296.8550715	8.21361495	Up		273.7864165	8.096907061	Up		Inf	Inf	Up		71.00594297	6.149867873	Up
NC5G0161750	0.164837494	-2.600883659	Down		0.157686681	-2.664867284	Down		0.174181848	-2.521333812	Down		0.108456584	-3.204810457	Down
NC5G0161870	0.065815415	-3.925430674	Down		0.083561201	-3.581022954	Down		0		Down		0		Down
NC5G0161890	0		Down		0		Down		0		Down		0		Down
NC5G0161900	0.032908989	-4.92537449	Down		0.165972545	-2.590983487	Down		0.083317242	-3.585241115	Down		0.181934005	-2.458512879	Down
NC5G0161970	0.049972875	-4.322710965	Down		0.120123814	-3.057405909	Down		0.119731812	-3.062121574	Down		0.039985214	-4.644389571	Down
NC5G0183270	0.046584489	-4.424006515	Down		0		Down		0		Down		0.12239777	-3.030350817	Down
NC5G0183380	4.629524095	2.210863895	Up		8.108450537	3.019426253	Up		4.600491759	2.201788083	Up		10.16042863	3.34488936	Up
NC5G0183390	0.28414443	-1.815303658	Down		0.479180911	-1.061357658	Down		0.41870995	-1.255976892	Down		0.345242079	-1.53431978	Down
NC5G0183580	0.071697736	-3.801928617	Down		0.065142128	-3.940265342	Down		0.036273822	-4.784927421	Down		0.046907597	-4.414034587	Down
NC5G0183600	Inf	Inf	Up		Inf	Inf	Up		Inf	Inf	Up		Inf	Inf	Up
NC5G0183660	0.139330839	-2.843413484	Down		0.109715845	-3.188156203	Down		0.147667999	-2.759570875	Down		0.188234613	-2.409396153	Down
NC5G0194100	0		Down		0		Down		0		Down		0		Down
NC5G0194140	0		Down		0		Down		0		Down		0		Down
NC5G0194230	2.792218845	1.48141202	Up		3.402349657	1.766531413	Up		2.170780088	1.11821358	Up		2.443220347	1.288783982	Up
NC5G0194410	124.5509555	6.960592279	Up		241.0096665	7.912947202	Up		Inf	Inf	Up		Inf	Inf	Up
NC5G0200760	Inf	Inf	Up		Inf	Inf	Up		Inf	Inf	Up		Inf	Inf	Up
NC5G0200830	Inf	Inf	Up		Inf	Inf	Up		Inf	Inf	Up		Inf	Inf	Up
NC5G0201040	89.13564529	6.477930575	Up		Inf	Inf	Up		Inf	Inf	Up		Inf	Inf	Up
NC5G0201140	0		Down		0		Down		0		Down		0		Down
NC5G0201150	Inf	Inf	Up		Inf	Inf	Up		109.7424651	6.777978077	Up		16.81051843	4.071292312	Up
NC5G0201370	0.268005215	-1.899667021	Down		0.198981823	-2.329291446	Down		0.187273129	-2.416784189	Down		0.417541397	-1.260008853	Down
NC5G0250810	0.185373531	-2.431492834	Down		0.247757408	-2.012999901	Down		0.24331781	-2.039086168	Down		0.41476683	-1.269627572	Down
NC5G0250970	0		Down		0		Down		0		Down		0		Down
NC5G0250990	0.064555811	-3.953309215	Down		0		Down		0		Down		0.014615274	-6.0963793	Down
NC5G0251200	10.62808964	3.409810396	Up		14.35408805	3.843389771	Up		15.42376074	3.947082672	Up		19.5513863	4.289199001	Up
NC5G0251650	2.151492786	1.105338003	Up		4.182827455	2.064478487	Up		3.843037023	1.942246875	Up		3.65813235	1.871107272	Up
NC5G0261140	5.025196513	2.329180015	Up		7.253106836	2.858599099	Up		21.20621386	4.406415161	Up		9.63237141	3.267891021	Up
NC5G0261170	0		Down		0		Down		0		Down		0		Down
NC5G0261190	0		Down		0		Down		0		Down		0		Down
NC5G0261250	0.3419826	-1.54800517	Down		0.241388014	-2.050574055	Down		0.29499789	-1.761223461	Down		0.449237144	-1.154450876	Down
NC5G0261520	0.043599658	-4.51953938	Down		0		Down		0		Down		0.013027683	-6.262275687	Down
NC5G0261640	0.22843543	-2.130141669	Down		0.341537375	-1.549884633	Down		0.180789931	-2.467613767	Down		0.231795494	-2.109075574	Down
NC5G0262070	590.0083824	9.204591641	Up		Inf	Inf	Up		Inf	Inf	Up		Inf	Inf	Up
NC5G0262210	0.182031667	-2.457738643	Down		0.029012676	-5.107172829	Down		0.128484898	-2.960329295	Down		0.199951657	-2.322276855	Down
NC5G0262220	0.386792696	-1.370367543	Down		0.361569674	-1.467654415	Down		0.40309381	-1.310812465	Down		0.299184213	-1.740894042	Down
NC5G0262410	0.209657974	-2.253890393	Down		0.202908531	-2.30109857	Down		0.249871365	-2.000742517	Down		0.222698908	-2.166833612	Down
NC5G0262460	6.088757974	2.606147967	Up		3.598115393	1.847241455	Up		5.532469955	2.467923711	Up		2.062229748	1.044205069	Up
NC5G0262470	0.139915097	-2.837376452	Down		0.109597792	-3.189709357	Down		0.132249373	-2.918667212	Down		0.04931353	-4.341872673	Down
NC5G0262480	0		Down		0		Down		0		Down		0		Down
NC5G0262500	15.70003548	3.972695915	Up		49.42864936	5.62727558	Up		6.665719937	2.736760703	Up		6.743077816	2.753407247	Up
NC5G0262520	0.035681087	-4.808696609	Down		0.044624834	-4.486009393	Down		0.014954703	-6.063256889	Down		0.051424693	-4.281394902	Down
NC5G0262630	0.28199854	-1.826240402	Down		0.490935893	-1.026393447	Down		0.276970533	-1.852195601	Down		0.306493118	-1.706073415	Down
NC5G0262650	0.463347158	-1.109834572	Down		0.34109986	-1.551733932	Down		0.358364723	-1.480499466	Down		0.236061443	-2.082765679	Down
NC5G0262700	11.38079279	3.508529154	Up		5.8837218	2.556729033	Up		11.08772937	3.470892044	Up		0		Down
NC5G0262770	14.8088767	3.888390306	Up		27.9775621	4.80619835	Up		15.53103982	3.957082518	Up		149.9860188	7.228684213	Up
NC5G0262960	0		Down		0		Down		0		Down		0		Down
NC5G0262970	0		Down		0		Down		0		Down		0		Down
NC5G0263230	0.431786466	-1.211610071	Down		0.481563378	-1.054202414	Down		0.473965175	-1.077147036	Down		0.462732489	-1.1117497	Down
NC5G0263280	0		Down		0		Down		0		Down		0		Down
NC5G0263410	0.213582592	-2.22713403	Down		0.356165281	-1.489381206	Down		0.467518937	-1.096903292	Down		0.324785908	-1.622439058	Down
NC5G0263790	0		Down		0		Down		0		Down		0		Down
NC5G0263820	0		Down		0		Down		0		Down		0		Down
NC5G0263830	0.010455514	-6.579592147	Down		0.007459366	-7.066731344	Down		0		Down		0.015821917	-5.981931746	Down
NC5G0266870	0.180949323	-2.466342388	Down		0.217772406	-2.199106934	Down		0.2904426	-1.783675022	Down		0.246637009	-2.019538798	Down
NC5G0266920	0		Down		0		Down		0		Down		0		Down
NC5G0266940	0		Down		0		Down		0		Down		0		Down
NC5G0266950	0.042674318	-4.550488078	Down		0.088713745	-3.494698549	Down		0.12308778	-3.022240554	Down		0.4798276	-1.05941195	Down
NC5G0267150	0.314563222	-1.668578089	Down		0.414651615	-1.270028384	Down		0.419090723	-1.254665509	Down		0.250529156	-1.996949586	Down
NC5G0267160	0		Down		0		Down		0		Down		0		Down
NC5G0267320	0.381457397	-1.390406154	Down		0.443548526	-1.172836147	Down		0.46628164	-1.10072647	Down		0.440695007	-1.182147543	Down
NC5G0267350	2.644237844	1.40285195	Up		3.329318431	1.735226863	Up		2.617990245	1.388459722	Up		2.837358504	1.504548448	Up
NC5G0267410	0.113418132	-3.140276792	Down		0.165146302	-2.598183434	Down		0.097476697	-3.358798831	Down		0.08286986	-3.593008711	Down
NC5G0267480	29.87540815	4.900886518	Up		160.1205859	7.323014989	Up		11.25267616	3.492196245	Up		20.03282529	4.324293998	Up
NC5G0267500	19.30774974	4.271108127	Up		Inf	Inf	Up		123.6982323	6.950681074	Up		76.78562614	6.262764366	Up
NC5G0267600	2.594307981	1.375349758	Up		3.068448662	1.617509446	Up		2.569909561	1.36171759	Up		2.083144373	1.058762829	Up
NC5G0267630	51.06003325	5.674122572	Up		56.49108025	5.819951184	Up		Inf	Inf	Up		32.34374274	5.015414729	Up
NC5G0267660	2.655492159	1.408979269	Up		3.466100613	1.793313533	Up		3.835044916	1.939243475	Up		4.918955591	2.29835203	Up
NC5G0267680	56.3364465	5.815996661	Up		383.5128148	8.583130975	Up		Inf	Inf	Up		687.3762255	9.424956143	Up
NC5G0267740	0.18760898	-2.414199207	Down		0.162221112	-2.62396651	Down		0.069283603	-3.851342222	Down		0.006147916	-7.345686776	Down
NC5G0267750	0.084065161	-3.572348162	Down		0.039990815	-4.644187498	Down		0		Down		0.00498296	-7.648781384	Down
NC5G0304750	Inf	Inf	Up		Inf	Inf	Up		Inf	Inf	Up		52.20021098	5.705983733	Up
NC5G0311220	73.9581977	6.208638163	Up		Inf	Inf	Up		49.77923763	5.63747223	Up		156.7358247	7.29219116	Up
NC6G0013190	0.047330934	-4.401072787	Down		0.118595798	-3.075875205	Down		0.029185004	-5.098628932	Down		0.031164827	-5.003937498	Down
NC6G0013270	0.10915951	-3.195490268	Down		0.09266865	-3.431774828	Down		0.029620551	-5.077257706	Down		0.05973565	-4.065264002	Down
NC6G0013280	0		Down		0		Down		0		Down		0		Down
NC6G0013400	45.65703335	5.512765216	Up		Inf	Inf	Up		Inf	Inf	Up		Inf	Inf	Up
NC6G0013570	4.191299903	2.067397755	Up		34.74480456	5.118725361	Up		Inf	Inf	Up		70.39109944	6.137321115	Up
NC6G0013590	150.0472028	7.229272614	Up		Inf	Inf	Up		Inf	Inf	Up		Inf	Inf	Up
NC6G0024140	201.4705306	7.654425019	Up		Inf	Inf	Up		Inf	Inf	Up		Inf	Inf	Up
NC6G0024190	Inf	Inf	Up		Inf	Inf	Up		51.91125541	5.697975473	Up		Inf	Inf	Up
NC6G0024490	0		Down		0		Down		0		Down		0		Down
NC6G0024500	0.075833068	-3.721029104	Down		0.02877605	-5.118987596	Down		0.032906937	-4.925464427	Down		0.010118621	-6.626843436	Down
NC6G0024700	0		Down		0		Down		0		Down		0		Down
NC6G0024710	0.023763035	-5.395137106	Down		0.044495619	-4.490192878	Down		0.07834149	-3.674079613	Down		0.265243619	-1.914610048	Down
NC6G0024750	0.261059016	-1.937552112	Down		0.297275989	-1.750125154	Down		0.195826159	-2.352354599	Down		0.182346921	-2.455242255	Down
NC6G0024770	0		Down		0		Down		0		Down		0		Down
NC6G0039230	0.099779488	-3.325112923	Down		0.088864131	-3.492254988	Down		0.038197849	-4.710364805	Down		0.072014467	-3.795569429	Down
NC6G0039460	9.418050417	3.235428446	Up		9.208141318	3.202909975	Up		5.118291868	2.355662419	Up		3.912827425	1.968211481	Up
NC6G0039480	0.372713855	-1.423859646	Down		0.341192958	-1.551340223	Down		0.276333165	-1.855519374	Down		0.23942091	-2.062378936	Down
NC6G0039520	0.08091738	-3.627406585	Down		0.083259105	-3.586248139	Down		0.028339818	-5.141025697	Down		0.031652533	-4.981535252	Down
NC6G0039680	3.790574043	1.922416346	Up		2.092978461	1.065557465	Up		3.691846837	1.884342701	Up		2.930127077	1.550963235	Up
NC6G0039900	0		Down		0.001647306	-9.245675638	Down		0		Down		0.009441652	-6.726744985	Down
NC6G0039970	0.37083955	-1.431132981	Down		0.459970571	-1.120386536	Down		0.412373025	-1.277978131	Down		0.301870741	-1.727997166	Down
NC6G0040110	0.341190139	-1.551352142	Down		0.448104836	-1.158091797	Down		0.413619488	-1.273623933	Down		0.495649497	-1.012607828	Down
NC6G0040150	0		Down		0		Down		0		Down		0		Down
NC6G0040180	0.126223044	-2.985952779	Down		0.136711407	-2.870794466	Down		0.0913129	-3.453037509	Down		0.078238295	-3.675981263	Down
NC6G0040190	0.016243394	-5.944003116	Down		0.026551628	-5.235055844	Down		0.015829845	-5.981209036	Down		0.009643626	-6.696208515	Down
NC6G0040220	0		Down		0		Down		0		Down		0		Down
NC6G0040440	0.387474626	-1.367826257	Down		0.449222855	-1.154496767	Down		0.300426605	-1.734915513	Down		0.215816521	-2.212122783	Down
NC6G0040510	0.293893748	-1.766633427	Down		0.213100281	-2.230395599	Down		0.26543597	-1.913564207	Down		0.285606266	-1.807900465	Down
NC6G0040830	0		Down		0		Down		0		Down		0		Down
NC6G0040990	0		Down		0		Down		0		Down		0		Down
NC6G0041130	0.007028843	-7.152497152	Down		0.022849712	-5.451680236	Down		0.058695528	-4.090605605	Down		0.054560925	-4.195988079	Down
NC6G0041180	0.211633485	-2.240360183	Down		0.153658091	-2.702204364	Down		0.265263954	-1.91449945	Down		0.363232405	-1.461035179	Down
NC6G0041390	0.201651672	-2.310062727	Down		0.215304795	-2.215547648	Down		0.167599629	-2.576909137	Down		0.183418418	-2.446789582	Down
NC6G0041550	0.166759799	-2.584156557	Down		0.192311879	-2.378480213	Down		0.08370104	-3.578610644	Down		0.146491173	-2.771114361	Down
NC6G0041690	0		Down		0		Down		0		Down		0		Down
NC6G0041840	0.012674965	-6.301874414	Down		0.094863418	-3.398004337	Down		0.074907378	-3.738748363	Down		0.106188634	-3.235298747	Down
NC6G0097670	0		Down		0		Down		0.00568789	-7.457890611	Down		0		Down
NC6G0097680	4.692041202	2.230215682	Up		6.993409051	2.805995892	Up		5.469012913	2.451280468	Up		4.041027416	2.014722139	Up
NC6G0097880	0.093003572	-3.426570069	Down		0.058879549	-4.086089571	Down		0.06299104	-3.988709568	Down		0.044205123	-4.499642608	Down
NC6G0098340	0.141875381	-2.817303829	Down		0.216443456	-2.20793791	Down		0.397049444	-1.33260942	Down		0.299555884	-1.739102922	Down
NC6G0098350	Inf	Inf	Up		Inf	Inf	Up		Inf	Inf	Up		Inf	Inf	Up
NC6G0098380	0.110157832	-3.182356028	Down		0.186518257	-2.42261124	Down		0.263237791	-1.925561474	Down		0.138635241	-2.850634062	Down
NC6G0098390	0.151090268	-2.726517354	Down		0.082368073	-3.601770959	Down		0.26329248	-1.925261779	Down		0.090679778	-3.463075335	Down
NC6G0098430	0		Down		0		Down		0		Down		0		Down
NC6G0098440	0.048422487	-4.368179006	Down		0.049624202	-4.332812279	Down		0.084146679	-3.570949854	Down		0.051576362	-4.277146164	Down
NC6G0098700	0.061183731	-4.030708094	Down		0.064059342	-3.9644472	Down		0.085905436	-3.541106762	Down		0.066127602	-3.918603614	Down
NC6G0098710	0.149965384	-2.737298571	Down		0.177532842	-2.493842164	Down		0.340048453	-1.556187767	Down		0.271831717	-1.879214299	Down
NC6G0098720	0.022348668	-5.48366732	Down		0.013025742	-6.262490665	Down		0.051615923	-4.276039988	Down		0.01116398	-6.485004681	Down
NC6G0098780	0		Down		0		Down		0		Down		0		Down
NC6G0098790	0.012737715	-6.294749744	Down		0.017491297	-5.837218879	Down		0.015914839	-5.973483668	Down		0.026193864	-5.254627268	Down
NC6G0098820	0		Down		0		Down		0		Down		0		Down
NC6G0098890	0.196612209	-2.346575184	Down		0.269791459	-1.890083418	Down		0.198723899	-2.331162712	Down		0.312269619	-1.679135881	Down
NC6G0115160	0		Down		0		Down		0.003250882	-8.264953089	Down		0		Down
NC6G0115170	0		Down		0		Down		0		Down		0		Down
NC6G0115380	0.034645634	-4.851182629	Down		0.058837147	-4.087128907	Down		0.033356404	-4.90589241	Down		0.015616449	-6.000789779	Down
NC6G0115450	0.391539981	-1.352768462	Down		0.34288092	-1.54422047	Down		0.351996344	-1.506367649	Down		0.378347081	-1.402217782	Down
NC6G0115470	0		Down		0		Down		0		Down		0		Down
NC6G0153990	Inf	Inf	Up		Inf	Inf	Up		Inf	Inf	Up		Inf	Inf	Up
NC6G0154070	4.263334093	2.091982116	Up		4.189908635	2.066918785	Up		6.079433274	2.603936842	Up		2.861140148	1.516590167	Up
NC6G0154340	8.528613203	3.092311171	Up		14.25290662	3.833184255	Up		17.61794937	4.138974107	Up		12.78600419	3.676493567	Up
NC6G0154350	0.095837266	-3.383269441	Down		0.143954473	-2.796315475	Down		0.110864237	-3.173134049	Down		0.23661955	-2.079358819	Down
NC6G0154430	Inf	Inf	Up		Inf	Inf	Up		Inf	Inf	Up		Inf	Inf	Up
NC6G0154540	0.001961013	-8.994185392	Down		0		Down		0		Down		0		Down
NC6G0154590	2.930848437	1.551318364	Up		8.147980556	3.026442538	Up		4.063225808	2.022625543	Up		10.38418743	3.376316423	Up
NC6G0154660	0		Down		0		Down		0		Down		0		Down
NC6G0154690	0.063631661	-3.974111418	Down		0.088535265	-3.497603973	Down		0.125395771	-2.995439403	Down		0.040183983	-4.637235611	Down
NC6G0154700	0.048930407	-4.353124912	Down		0.091765539	-3.445903714	Down		0.024801757	-5.333413861	Down		0.011596426	-6.43017594	Down
NC6G0154710	10.83436671	3.437542923	Up		12.94523578	3.694349338	Up		5.183742119	2.373993949	Up		2.624542737	1.39206609	Up
NC6G0154740	0		Down		0.001919394	-9.025133394	Down		0.001987667	-8.974707871	Down		0.003265389	-8.258529455	Down
NC6G0154930	0.150782641	-2.729457752	Down		0.069475093	-3.847360325	Down		0.0996136	-3.327513468	Down		0.10614713	-3.235862734	Down
NC6G0155000	2.696669571	1.431178756	Up		4.402721765	2.138395675	Up		4.545540137	2.184451737	Up		4.191588227	2.067496996	Up
NC6G0155040	0		Down		0		Down		0		Down		0		Down
NC6G0155080	0.11440067	-3.127832588	Down		0.091750457	-3.446140843	Down		0.331638883	-1.59231493	Down		0.308237347	-1.697886419	Down
NC6G0155690	0.44297682	-1.174696888	Down		0.489320284	-1.031149007	Down		0.395229556	-1.339237256	Down		0.274085161	-1.867303871	Down
NC6G0155790	0.009120542	-6.776664694	Down		0.008606267	-6.860396714	Down		0		Down		0.013752369	-6.184176048	Down
NC6G0155840	0.204382265	-2.29065808	Down		0.275747006	-1.858582875	Down		0.292763456	-1.772192614	Down		0.45690063	-1.130047663	Down
NC6G0155860	3.060826572	1.613921303	Up		3.363187606	1.749829258	Up		5.286867835	2.402413262	Up		2.975913379	1.573332534	Up
NC6G0155930	0.066312189	-3.914582118	Down		0.081083919	-3.624440363	Down		0.024401961	-5.356859079	Down		0.022727723	-5.459403026	Down
NC6G0156030	0		Down		0		Down		0		Down		0		Down
NC6G0156060	0.107191124	-3.221742652	Down		0.187086979	-2.418218939	Down		0.076094832	-3.716057716	Down		0.187066565	-2.418376369	Down
NC6G0156070	0.051965234	-4.266309452	Down		0		Down		0.025847247	-5.273845536	Down		0.045033163	-4.472868369	Down
NC6G0156300	0		Down		0		Down		0		Down		0		Down
NC6G0156310	0		Down		0		Down		0		Down		0		Down
NC6G0156420	0		Down		0.018790533	-5.733850184	Down		0		Down		0		Down
NC6G0156620	0		Down		0.00417097	-7.905401217	Down		0.069407806	-3.848758254	Down		0		Down
NC6G0156630	0		Down		0		Down		0.039819963	-4.650364325	Down		0		Down
NC6G0156910	3.082067224	1.623898329	Up		2.400167561	1.263135127	Up		3.195557851	1.676067805	Up		2.318253522	1.213038347	Up
NC6G0156960	0		Down		0		Down		0		Down		0		Down
NC6G0251680	0.008418113	-6.892287369	Down		0.005237054	-7.577028793	Down		0.001148258	-9.766337639	Down		0		Down
NC6G0251710	0.001367863	-9.513860247	Down		0.001608503	-9.280065555	Down		0.003136462	-8.316646301	Down		0.00544387	-7.521151766	Down
NC6G0251720	0		Down		0		Down		0.007234193	-7.11095215	Down		0		Down
NC6G0251790	0.4193127	-1.253901568	Down		0.131372339	-2.928266556	Down		0.254879006	-1.972115552	Down		0.438262208	-1.190133817	Down
NC6G0251830	63.37102129	5.985751361	Up		250.3122624	7.967585158	Up		309.7993929	8.275190507	Up		1339.879833	10.3878879	Up
NC6G0251840	103.8118801	6.697827743	Up		Inf	Inf	Up		Inf	Inf	Up		Inf	Inf	Up
NC6G0251870	0.005062542	-7.625922388	Down		0.001166109	-9.744081545	Down		0.005011265	-7.640609445	Down		0.006868277	-7.185836086	Down
NC6G0251890	0.009449773	-6.725504632	Down		0.033206638	-4.91238452	Down		0		Down		0.010907848	-6.518489724	Down
NC6G0251910	0.060102078	-4.056441328	Down		0.314059715	-1.670889197	Down		0.376430577	-1.409544272	Down		5.792310089	2.534138839	Up
NC6G0252160	7.001386053	2.807640558	Up		4.845197335	2.276555425	Up		3.044919951	1.606404301	Up		2.002265261	1.001633116	Up
NC6G0252230	15.07812954	3.914385566	Up		2.580163329	1.367462394	Up		9.264689813	3.211742675	Up		11.75119421	3.554735472	Up
NC6G0252270	0		Down		0		Down		0		Down		0		Down
NC6G0252280	198.0123302	7.62944646	Up		68.20422105	6.091789123	Up		114.5389167	6.839694054	Up		Inf	Inf	Up
NC6G0252290	21.97259441	4.457633321	Up		30.96507616	4.95257009	Up		30.29949607	4.921221894	Up		29.73279014	4.893982948	Up
NC6G0252480	Inf	Inf	Up		Inf	Inf	Up		Inf	Inf	Up		4.13892483	2.049256047	Up
NC6G0252530	0.235945168	-2.083476468	Down		0.379139098	-1.399200857	Down		0.198998396	-2.329171296	Down		0.053712107	-4.218608874	Down
NC6G0252890	17.05002716	4.091702132	Up		Inf	Inf	Up		Inf	Inf	Up		Inf	Inf	Up
NC6G0252930	0.342147033	-1.54731166	Down		0.451899718	-1.145925438	Down		0.348992264	-1.518733037	Down		0.380841795	-1.39273628	Down
NC6G0252990	0.003744486	-8.06101653	Down		0.01567338	-5.995539811	Down		0.011605862	-6.429002465	Down		0		Down
NC6G0253050	0.337719964	-1.566100628	Down		0.292070286	-1.775612501	Down		0.466224086	-1.100904556	Down		0.441395331	-1.179856725	Down
NC6G0253070	0.437417998	-1.192915513	Down		0.394106695	-1.343341839	Down		0.298986863	-1.741845997	Down		0.240830972	-2.053907151	Down
NC6G0253080	13.70734817	3.776877589	Up		24.82654046	4.633811333	Up		177.3953295	7.470824217	Up		17.6135916	4.138617215	Up
NC6G0253350	12.64673448	3.660693009	Up		4.687666742	2.228870009	Up		22.59492676	4.497926975	Up		3.828240983	1.936681648	Up
NC6G0253640	0.487359971	-1.036940334	Down		0.420367166	-1.250278105	Down		0.485356579	-1.042883046	Down		0.386262537	-1.372346335	Down
NC6G0253740	3.157626215	1.658840402	Up		2.783768364	1.47703917	Up		4.219805219	2.077176408	Up		8.570367062	3.099356995	Up
NC6G0253910	0		Down		0		Down		0.00168167	-9.215889545	Down		0		Down
NC6G0253940	0		Down		0.012128267	-6.365482726	Down		0.005227916	-7.579548273	Down		0.007772986	-7.007315345	Down
NC6G0254110	43.30526804	5.436470633	Up		751.9610033	9.554514035	Up		561.6608547	9.133555447	Up		Inf	Inf	Up
NC6G0254280	0.498157117	-1.00532726	Down		0.388305329	-1.36473659	Down		0.370286549	-1.433285951	Down		0.245508735	-2.026153742	Down
NC6G0254460	0.07121243	-3.811727108	Down		0.085679715	-3.544902506	Down		0.074445831	-3.747665138	Down		0.10542895	-3.245657019	Down
NC6G0254470	0.169217694	-2.563047667	Down		0.128333123	-2.962034516	Down		0.144351964	-2.792337363	Down		0.087930126	-3.507498649	Down
NC6G0254680	0		Down		0		Down		0		Down		0		Down
NC6G0254820	2.87345549	1.522786702	Up		2.928264831	1.550046036	Up		4.7407752	2.245122984	Up		9.390761214	3.231242107	Up
NC6G0254890	0.178673622	-2.484601432	Down		0.141257705	-2.823598534	Down		0.07129434	-3.810068646	Down		0.17223466	-2.537552598	Down
NC6G0254900	0		Down		0		Down		0		Down		0		Down
NC6G0255110	0.088904337	-3.491602395	Down		0.098610666	-3.342112492	Down		0.047757599	-4.388125876	Down		0.03556717	-4.813310017	Down
NC6G0255120	0		Down		0.010796659	-6.533271235	Down		0.026350769	-5.246011101	Down		0		Down
NC6G0255230	31.84039477	4.992786318	Up		3556.623617	11.79629259	Up		3327.845612	11.70037279	Up		2338.487401	11.19135994	Up
NC6G0255240	87.60253756	6.452900756	Up		Inf	Inf	Up		Inf	Inf	Up		Inf	Inf	Up
NC6G0255250	93.85664225	6.552386943	Up		Inf	Inf	Up		Inf	Inf	Up		Inf	Inf	Up
NC6G0255260	0		Down		0		Down		0		Down		0		Down
NC6G0255350	0.080614305	-3.632820315	Down		0.128282656	-2.96260196	Down		0.100962352	-3.308110664	Down		0.18022164	-2.47215584	Down
NC6G0255370	3.518748744	1.815062502	Up		2.821931103	1.496682765	Up		3.356244945	1.74684801	Up		3.216953055	1.685694883	Up
NC6G0255490	0		Down		0		Down		0		Down		0		Down
NC6G0255570	174.3286198	7.445665628	Up		Inf	Inf	Up		52.9643658	5.726950142	Up		30.16351736	4.914732765	Up
NC6G0255580	0.123001083	-3.023257075	Down		0.060050532	-4.057679173	Down		0.143763989	-2.798225752	Down		0.132998448	-2.910518683	Down
NC6G0255670	0.31899392	-1.648399169	Down		0.380830237	-1.392780066	Down		0.20573318	-2.281153611	Down		0.113238026	-3.142569586	Down
NC6G0255890	3.352783687	1.745359407	Up		3.143660324	1.652445341	Up		3.688817378	1.883158368	Up		2.264556985	1.179228844	Up
NC6G0256000	6.037332886	2.59391135	Up		7.664585944	2.938207857	Up		2.604639652	1.381083792	Up		4.255625154	2.08937108	Up
NC6G0256240	0		Down		0		Down		0.013149206	-6.248880513	Down		0.02233615	-5.48447565	Down
NC6G0256250	0.399328722	-1.324351253	Down		0.450880783	-1.149182072	Down		0.297621727	-1.748448245	Down		0.227177744	-2.138106592	Down
NC6G0256400	0.21932462	-2.188860326	Down		0.19728502	-2.341646677	Down		0.262408729	-1.930112384	Down		0.090373244	-3.467960482	Down
NC6G0256410	0.224643923	-2.154288061	Down		0.449572367	-1.153374732	Down		0.130349616	-2.939541761	Down		0.029562311	-5.080097146	Down
NC6G0256590	0.218992697	-2.191045337	Down		0.242462545	-2.044166191	Down		0.314390972	-1.669368303	Down		0.256888382	-1.960786448	Down
NC6G0256740	0.432556597	-1.209039183	Down		0.433143182	-1.207084086	Down		0.334055264	-1.581841304	Down		0.358987627	-1.477993974	Down
NC6G0256830	0.144338715	-2.792469778	Down		0.219228724	-2.189491259	Down		0.064134972	-3.962744926	Down		0.115280461	-3.116780083	Down
NC6G0257000	0.241692122	-2.048757644	Down		0.154556	-2.693798437	Down		0.118283357	-3.079680997	Down		0.119810563	-3.061172991	Down
NC6G0257060	Inf	Inf	Up		Inf	Inf	Up		Inf	Inf	Up		Inf	Inf	Up
NC6G0257230	0.264806715	-1.916988387	Down		0.187966506	-2.411452487	Down		0.24924855	-2.004342985	Down		0.156948271	-2.671638958	Down
NC6G0257400	2.210121832	1.1441259	Up		2.135487595	1.094565517	Up		3.422103309	1.774883313	Up		3.18192202	1.66989848	Up
NC6G0257460	11.7449757	3.553971823	Up		29.53857916	4.884528527	Up		6.716904771	2.747796575	Up		3.879821722	1.955990362	Up
NC6G0257470	0		Down		0		Down		0		Down		0		Down
NC6G0257630	0.041635934	-4.58602699	Down		0.04844318	-4.367562622	Down		0.098952526	-3.337119651	Down		0.047260083	-4.403234018	Down
NC6G0257840	82.13672479	6.359955516	Up		297.1015507	8.214812325	Up		Inf	Inf	Up		309.7931636	8.275161497	Up
NC6G0257850	13.80578913	3.787201449	Up		Inf	Inf	Up		Inf	Inf	Up		Inf	Inf	Up
NC6G0258130	0.073425247	-3.767579972	Down		0.21928433	-2.189125374	Down		0.11170282	-3.162262491	Down		0.388961551	-1.362300545	Down
NC6G0258300	0.367245131	-1.445184731	Down		0.258264194	-1.953080454	Down		0.242029491	-2.046745249	Down		0.275761134	-1.85850896	Down
NC6G0258620	4.079845918	2.028514667	Up		8.666666485	3.115477187	Up		8.341530492	3.060312112	Up		5.309009337	2.408442679	Up
NC6G0258630	0.458050093	-1.126422713	Down		0.41628562	-1.26435437	Down		0.405541505	-1.302078522	Down		0.406988208	-1.296941102	Down
NC6G0258670	0		Down		0		Down		0.002568895	-8.604636196	Down		0		Down
NC6G0258900	0.176818208	-2.499661249	Down		0.268770928	-1.895550999	Down		0.278780312	-1.842799414	Down		0.187094815	-2.418158516	Down
NC6G0258920	0.371999581	-1.4266271	Down		0.40004814	-1.321754476	Down		0.493823201	-1.017933475	Down		0.485171044	-1.043434646	Down
NC6G0259030	3.77438985	1.916243444	Up		4.276072101	2.096286179	Up		3.483069716	1.80035935	Up		2.446336701	1.290622983	Up
NC6G0259190	Inf	Inf	Up		Inf	Inf	Up		60.5121265	5.919152379	Up		Inf	Inf	Up
NC6G0259410	0.062054807	-4.010313216	Down		0.021925573	-5.511241669	Down		0		Down		0.006498012	-7.265785882	Down
NC6G0259420	0		Down		0		Down		0		Down		0		Down
NC6G0259430	0.063192762	-3.984096864	Down		0.021368685	-5.54835807	Down		0.016681646	-5.905594582	Down		0.010107798	-6.628387476	Down
NC6G0265190	0		Down		0		Down		0		Down		0		Down
NC6G0265220	0.099392618	-3.330717489	Down		0.111806273	-3.160926961	Down		0.100312175	-3.317431381	Down		0.13974931	-2.839086931	Down
NC6G0265240	18.96339781	4.24514558	Up		67.97796446	6.086995257	Up		360.7469439	8.494843363	Up		633.7343379	9.307734378	Up
NC6G0265340	0		Down		0.022871832	-5.450284242	Down		0		Down		0.016011399	-5.964756849	Down
NC6G0265380	6.848657199	2.77582115	Up		24.26686842	4.600916039	Up		28.39830972	4.827733157	Up		12.68441143	3.664984674	Up
NC6G0265580	0.466814784	-1.099077842	Down		0.380199033	-1.395173233	Down		0.369532628	-1.436226343	Down		0.327310154	-1.611269737	Down
NC6G0265600	0.006974172	-7.163762247	Down		0.013193112	-6.244071333	Down		0.051346559	-4.283588585	Down		0.042351688	-4.561436709	Down
[truncated: 8,961 more rows]
