# Supplementary material for: Transcriptomic Insight into Viviparous Growth in Water Lily
Source: Biomed Res Int. 2022 Jul 7;2022:8445484. doi: 10.1155/2022/8445484 (PMC9283058; doi:10.1155/2022/8445484)
Supplement: Supplementary Materials — Additional Figure 1: list of top enriched Gene Ontology (GO) terms between two Nymphaea species N. micrantha and N. colorata, at four developmental stages. Additional Figure 2: list of top twenty enriched KEGG pathways between two Nymphaea species N. micrantha and N. colorata, at four developmental stages. Additional Table S1: list of unique differentially expressed genes among four developmental stages of N. micrantha (X) and N. colorata (L) species. Available at https://figshare.com/articles/dataset/Additional_information_tables_xlsx/19688034). Additional Table S2: list of unique Gene Ontology (GO) terms annotated to the differentially expressed genes among four developmental stages of N. micrantha (X) and N. colorata (L) species. Available at https://figshare.com/articles/dataset/Additional_information_tables_xlsx/19688034. Additional Table S3: list of highly conserved KEGG pathways annotated to the differentially expressed genes among four developmental stages of N. micrantha (X) and N. colorata (L) species. Available at https://figshare.com/articles/dataset/Additional_information_tables_xlsx/19688034. Additional Table S4: primer sequences of the genes used in the qRT-PCR. Available at https://figshare.com/articles/dataset/Additional_information_tables_xlsx/19688034. [file 8445484.f1.zip › table S2 (1).txt]

Additional Table S2: List of unique gene ontological (GO) terms annotated to the differentially expressed genes among four developmental stages of N. micrantha (X) and N. colorata (L) species
id	term	category	PopHits	PopTotal	pval	padj	Enrichment_score	Gene
GO:0005634	nucleus	cellular_component	4736	19018	0.211040825	0.355779296	1.017502184	NC4G0237800; NC12G0096060; NC12G0096030; NC5G0099550; NC8G0212690; NC3G0205690; NC6G0013400; NC10G0043250; NC4G0022170; NC10G0043230; NC14G0281980; NC13G0025630; NC1G0148520; NC9G0170440; NC13G0025670; NC10G0266110; NC10G0266080; NC9G0271670; NC9G0271710; NC1G0259740; NC12G0185260; NC14G0282060; NC10G0043100; NC9G0170310; NC4G0237620; NC8G0212530; NC11G0302360; NC8G0212490; NC1G0259700; NC11G0302…
GO:0016021	integral component of membrane	cellular_component	3909	19018	0.230654282	0.373956611	1.01809638	NC6G0269400; NC6G0269410; NC10G0167580; NC13G0242810; NC4G0022180; NC4G0022190; NC10G0043200; NC13G0025590; NC6G0269580; NC9G0271680; NC8G0212600; NC1G0103480; NC9G0113480; NC9G0113540; NC2G0001230; NC2G0000130; NC3G0142280; NC6G0269620; NC9G0271750; NC9G0271760; NC9G0113620; NC10G0042980; NC13G0025800; NC6G0251890; NC1G0148320; NC1G0148300; NC6G0251830; NC12G0095780; NC12G0095730; NC9G0271890; N…
GO:0005524	ATP binding	molecular_function	3123	19018	1	1	0.803441035	NC6G0269400; NC6G0269410; NC12G0096060; NC12G0096030; NC5G0099550; NC2G0190230; NC6G0013400; NC10G0043250; NC10G0043230; NC9G0170460; NC1G0148520; NC10G0266130; NC9G0271680; NC9G0271710; NC4G0151090; NC9G0113540; NC10G0043100; NC1G0148440; NC1G0148430; NC1G0148390; NC11G0302380; NC6G0013570; NC1G0103320; NC1G0103310; NC6G0251890; NC6G0251830; NC1G0148270; NC1G0103270; NC2G0298090; NC1G0182780; NC…
GO:0046872	metal ion binding	molecular_function	2793	19018	0.975294274	0.995668489	0.938528528	NC11G0302200; NC11G0302210; NC10G0167580; NC4G0022180; NC13G0025630; NC2G0042440; NC1G0259740; NC10G0043100; NC9G0170390; NC4G0237660; NC4G0237620; NC12G0095870; NC12G0095840; NC11G0302380; NC8G0212490; NC2G0068540; NC6G0013590; NC9G0113620; NC8G0212420; NC4G0151280; NC1G0103270; NC2G0001070; NC9G0113770; NC9G0170150; NC2G0298060; NC10G0142910; NC10G0142930; NC12G0189180; NC6G0154070; NC2G0000880…
GO:0005829	cytosol	cellular_component	2682	19018	0.993008107	1	0.921610145	NC9G0271570; NC13G0025600; NC13G0025630; NC9G0271700; NC1G0103480; NC9G0113540; NC4G0237610; NC12G0095840; NC8G0212540; NC11G0302380; NC3G0142350; NC10G0163730; NC4G0237460; NC4G0237380; NC8G0212300; NC2G0001000; NC13G0026040; NC1G0148130; NC10G0143020; NC1G0182670; NC9G0113940; NC8G0212140; NC9G0272190; NC9G0272370; NC12G0188760; NC2G0286970; NC6G0154740; NC6G0154700; NC6G0039640; NC6G0039680; N…
GO:0005737	cytoplasm	cellular_component	2463	19018	0.446331172	0.553774278	1.003555993	NC5G0099550; NC2G0190230; NC4G0022130; NC13G0025630; NC9G0170470; NC10G0266110; NC10G0266080; NC1G0018250; NC10G0043100; NC1G0259700; NC11G0302420; NC1G0103320; NC1G0103310; NC9G0113670; NC9G0271870; NC8G0212420; NC1G0018020; NC1G0017970; NC10G0163700; NC10G0163730; NC10G0163750; NC2G0001020; NC1G0182780; NC1G0182770; NC1G0148130; NC9G0272120; NC4G0046990; NC2G0287360; NC2G0287330; NC5G0267680; N…
GO:0005886	plasma membrane	cellular_component	2457	19018	0.034695675	0.132859836	1.06011124	NC9G0271570; NC8G0212720; NC4G0022140; NC4G0022160; NC14G0281930; NC4G0022190; NC10G0043200; NC9G0170460; NC8G0212580; NC2G0001230; NC6G0269620; NC8G0212540; NC8G0212490; NC1G0103320; NC1G0103310; NC3G0142350; NC12G0095730; NC8G0212420; NC4G0151270; NC10G0163750; NC4G0237460; NC12G0189170; NC13G0026030; NC10G0143020; NC9G0272050; NC1G0178020; NC4G0046950; NC5G0267740; NC5G0267750; NC9G0272180; NC…
GO:0009507	chloroplast	cellular_component	1886	19018	0.577161786	0.676928323	0.991196774	NC12G0185360; NC1G0018250; NC8G0212600; NC12G0185240; NC1G0103480; NC10G0043180; NC4G0237610; NC12G0095840; NC8G0212540; NC11G0302380; NC10G0163680; NC4G0022340; NC9G0170280; NC9G0170250; NC2G0298060; NC1G0017960; NC9G0272020; NC8G0212260; NC1G0182670; NC1G0192520; NC8G0137200; NC9G0272190; NC12G0188840; NC4G0018690; NC8G0052990; NC4G0018810; NC7G0030870; NC7G0030880; NC6G0039760; NC5G0159830; NC…
GO:0003677	DNA binding	molecular_function	1366	19018	0.202062081	0.343883665	1.037033377	NC12G0096060; NC12G0096030; NC8G0212690; NC3G0205690; NC4G0022170; NC1G0148520; NC1G0259740; NC14G0282060; NC4G0237660; NC4G0237620; NC11G0302410; NC10G0163630; NC9G0113670; NC1G0182830; NC9G0113760; NC9G0113770; NC6G0153930; NC6G0153970; NC12G0095590; NC1G0017950; NC8G0212300; NC3G0224140; NC6G0154020; NC6G0154030; NC4G0151460; NC4G0237220; NC9G0272150; NC1G0017760; NC1G0017750; NC1G0017590; NC1…
GO:0005739	mitochondrion	cellular_component	1152	19018	0.948557884	0.977612381	0.91594689	NC8G0212720; NC9G0170470; NC13G0025910; NC2G0298090; NC2G0298060; NC3G0142450; NC8G0137200; NC4G0237120; NC8G0216020; NC1G0177610; NC1G0111230; NC11G0121580; NC3G0224880; NC2G0004230; NC2G0004220; NC8G0220050; NC2G0004200; NC2G0004190; NC2G0004160; NC9G0276670; NC5G0159460; NC8G0215330; NC2G0037840; NC1G0130620; NC2G0037940; NC14G0114910; NC12G0183980; NC9G0169020; NC2G0038060; NC5G0262630; NC2G0…
GO:0003700	DNA-binding transcription factor activity	molecular_function	1062	19018	7.10358E-07	5.71769E-06	1.259564494	NC3G0205690; NC4G0022170; NC9G0170440; NC13G0025670; NC1G0259740; NC4G0237620; NC1G0259700; NC10G0163630; NC10G0163650; NC9G0113670; NC9G0170290; NC1G0182830; NC10G0163740; NC11G0117170; NC12G0095590; NC1G0017950; NC3G0224140; NC13G0026040; NC4G0151460; NC9G0272150; NC1G0017760; NC1G0017590; NC9G0272350; NC6G0039700; NC2G0009190; NC10G0164390; NC10G0164400; NC8G0215800; NC7G0236680; NC6G0039830; …
GO:0004190	aspartic-type endopeptidase activity	molecular_function	1001	19018	1	1	0.352755589	NC10G0266210; NC9G0271610; NC11G0302200; NC12G0095870; NC6G0013590; NC4G0151280; NC12G0189110; NC8G0137080; NC8G0137270; NC10G0164120; NC2G0000330; NC1G0177510; NC2G0004250; NC9G0174040; NC5G0262960; NC11G0017300; NC14G0114960; NC3G0207060; NC2G0037960; NC14G0114870; NC3G0230520; NC066250; NC5G0194140; NC11G0058000; NC7G0175780; NC7G0176030; NC5G0049760; NC7G0293110; NC11G0242110; NC11G0209840; N…
GO:0005576	extracellular region	cellular_component	877	19018	0.000286273	0.002200655	1.203159426	NC12G0096000; NC2G0042440; NC12G0095980; NC12G0095940; NC3G0142450; NC10G0142910; NC10G0142930; NC1G0017960; NC6G0251710; NC6G0251680; NC6G0039180; NC1G0017850; NC1G0017810; NC8G0212140; NC9G0272180; NC6G0039350; NC6G0039360; NC6G0039420; NC1G0131560; NC2G0287000; NC12G0095140; NC1G0131470; NC3G0229170; NC1G0131400; NC5G0140690; NC3G0229640; NC5G0140680; NC1G0177420; NC5G0140530; NC11G0121620; NC…
GO:0005794	Golgi apparatus	cellular_component	816	19018	0.248482628	0.376947962	1.038553954	NC4G0151270; NC13G0026030; NC4G0237290; NC4G0151530; NC5G0267830; NC1G0017630; NC2G0000550; NC1G0111340; NC10G0164360; NC1G0182140; NC10G0164470; NC12G0188360; NC5G0159810; NC5G0263350; NC3G0229920; NC13G0061510; NC9G0276670; NC3G0230250; NC3G0221280; NC2G0037840; NC5G0100730; NC313240; NC10G0233170; NC3G0221420; NC1G0306660; NC11G0118370; NC11G0058170; NC9G0168890; NC10G0232830; NC11G0058160; NC…
GO:0003676	nucleic acid binding	molecular_function	795	19018	1	1	0.48073944	NC10G0266210; NC9G0271610; NC11G0302200; NC10G0043100; NC12G0095870; NC2G0068540; NC6G0013590; NC4G0151280; NC1G0182740; NC13G0026040; NC8G0137080; NC12G0095410; NC8G0137270; NC10G0164120; NC2G0000330; NC1G0177510; NC8G0215800; NC11G0121700; NC2G0004250; NC9G0174040; NC5G0262960; NC11G0017300; NC3G0221300; NC14G0114960; NC2G0037960; NC14G0114870; NC3G0230520; NC066250; NC5G0194140; NC10G0046220; …
GO:0003723	RNA binding	molecular_function	784	19018	0.99919751	1	0.805409189	NC11G0302360; NC12G0095700; NC10G0042960; NC8G0212260; NC2G0287280; NC1G0017620; NC9G0272380; NC1G0131380; NC10G0164510; NC7G0310610; NC1G0131070; NC1G0177200; NC11G0017230; NC11G0017270; NC2G0003810; NC3G0207060; NC7G0277940; NC5G0159050; NC10G0233010; NC11G0058000; NC13G0196310; NC2G0034460; NC3G0207710; NC6G0115420; NC2G0034560; NC2G0034570; NC1G0101040; NC10G0144700; NC6G0254460; NC1G0101200;…
GO:0003964	RNA-directed DNA polymerase activity	molecular_function	768	19018	1	1	0.346184651	NC10G0266210; NC9G0271610; NC11G0302200; NC12G0095870; NC6G0013590; NC4G0151280; NC8G0137080; NC8G0137270; NC10G0164120; NC2G0000330; NC1G0177510; NC2G0004250; NC9G0174040; NC5G0262960; NC11G0017300; NC14G0114960; NC3G0207060; NC2G0037960; NC14G0114870; NC3G0230520; NC066250; NC5G0194140; NC11G0058000; NC7G0175780; NC7G0176030; NC7G0293110; NC11G0242110; NC3G0243200; NC2G0056890; NC11G0210090; NC…
GO:0015074	DNA integration	biological_process	766	19018	1	1	0.352511786	NC10G0266210; NC9G0271610; NC11G0302200; NC12G0095870; NC6G0013590; NC4G0151280; NC8G0137080; NC8G0137270; NC10G0164120; NC2G0000330; NC1G0177510; NC2G0004250; NC9G0174040; NC5G0262960; NC11G0017300; NC14G0114960; NC3G0207060; NC2G0037960; NC14G0114870; NC3G0230520; NC066250; NC5G0194140; NC11G0058000; NC7G0175780; NC7G0176030; NC7G0293110; NC11G0242110; NC3G0243200; NC2G0056890; NC11G0210090; NC…
GO:0005789	endoplasmic reticulum membrane	cellular_component	742	19018	0.875156474	0.920214479	0.923781145	NC13G0242810; NC10G0043200; NC2G0000050; NC2G0001230; NC3G0142280; NC4G0151270; NC10G0143070; NC10G0143090; NC5G0267830; NC12G0188760; NC12G0095140; NC1G0131430; NC1G0177610; NC10G0164470; NC5G0159880; NC5G0159810; NC2G0004230; NC2G0004220; NC2G0004200; NC2G0004190; NC2G0004160; NC9G0276670; NC2G0037840; NC3G0230340; NC2G0126710; NC2G0293730; NC9G0173350; NC4G0023870; NC6G0115210; NC1G0193890; NC…
GO:0006310	DNA recombination	biological_process	735	19018	1	1	0.395639601	NC11G0302200; NC10G0043100; NC12G0095870; NC6G0013590; NC4G0151280; NC9G0113760; NC2G0000930; NC10G0164120; NC2G0000330; NC1G0177510; NC2G0004250; NC9G0174040; NC5G0262960; NC2G0003820; NC12G0184030; NC3G0207060; NC2G0037960; NC14G0114870; NC3G0230520; NC5G0194100; NC066250; NC5G0194140; NC11G0058000; NC1G0180930; NC7G0176030; NC11G0241710; NC7G0293110; NC11G0242110; NC7G0301040; NC11G0209930; NC…
GO:0005783	endoplasmic reticulum	cellular_component	733	19018	0.425577891	0.553774278	1.008800021	NC2G0190230; NC10G0043200; NC2G0000050; NC2G0001230; NC4G0151270; NC3G0142450; NC1G0017880; NC1G0017870; NC9G0113850; NC9G0113870; NC12G0188760; NC9G0114180; NC4G0018720; NC12G0095140; NC1G0131430; NC6G0154740; NC1G0177610; NC2G0009020; NC2G0008990; NC6G0259640; NC5G0263350; NC2G0008840; NC2G0008820; NC3G0229920; NC2G0004230; NC2G0004220; NC4G0303440; NC3G0230100; NC2G0004200; NC2G0004190; NC2G00…
GO:0008270	zinc ion binding	molecular_function	728	19018	0.99179164	1	0.84453838	NC10G0266210; NC9G0271610; NC12G0095700; NC10G0163740; NC6G0153930; NC6G0153970; NC1G0182740; NC8G0137080; NC6G0154020; NC6G0154030; NC12G0095410; NC8G0137270; NC1G0017650; NC3G0229010; NC9G0272370; NC7G0031030; NC6G0039700; NC12G0188540; NC2G0004140; NC11G0017300; NC2G0037940; NC14G0114960; NC12G0184070; NC3G0207060; NC2G0003550; NC1G0134300; NC11G0118520; NC7G0278380; NC11G0118680; NC10G0045940…
GO:0004519	endonuclease activity	molecular_function	724	19018	1	1	0.390174966	NC10G0266210; NC9G0271610; NC11G0302200; NC12G0095870; NC6G0013590; NC4G0151280; NC8G0137080; NC8G0137270; NC10G0164120; NC2G0000330; NC1G0177510; NC2G0004250; NC9G0174040; NC5G0262960; NC11G0017300; NC14G0114960; NC2G0037960; NC14G0114870; NC3G0230520; NC066250; NC5G0194140; NC11G0058000; NC7G0175780; NC1G0101040; NC7G0176030; NC2G0054510; NC7G0293110; NC3G0243200; NC2G0056890; NC11G0210090; NC9…
GO:0009535	chloroplast thylakoid membrane	cellular_component	696	19018	0.999953796	1	0.74608761	NC13G0025590; NC8G0212600; NC1G0103480; NC4G0237610; NC10G0042980; NC1G0148360; NC1G0017960; NC9G0272190; NC2G0000640; NC4G0018810; NC3G0229110; NC7G0030870; NC7G0030880; NC7G0310740; NC6G0259500; NC1G0306220; NC9G0276670; NC3G0221180; NC1G0306410; NC1G0306430; NC2G0037840; NC3G0221430; NC9G0169010; NC14G0114720; NC1G0106560; NC2G0293860; NC3G0221840; NC1G0106350; NC9G0168510; NC8G0210700; NC11G0…
GO:0006952	defense response	biological_process	693	19018	0.824623013	0.881760216	0.935148149	NC8G0212720; NC10G0167580; NC1G0148440; NC1G0148430; NC1G0148390; NC9G0170260; NC12G0095590; NC1G0017950; NC13G0026040; NC8G0212200; NC2G0287000; NC1G0131470; NC9G0114350; NC7G0236670; NC5G0263450; NC7G0310630; NC4G0019180; NC12G0094090; NC12G0188220; NC7G0310770; NC4G0019330; NC9G0174170; NC9G0173960; NC9G0173930; NC14G0114990; NC9G0168910; NC12G0183730; NC12G0183720; NC12G0183710; NC11G0058080;…
GO:0009570	chloroplast stroma	cellular_component	687	19018	0.998449201	1	0.804236832	NC1G0018250; NC12G0095840; NC8G0212260; NC1G0182670; NC8G0052990; NC11G0121640; NC3G0224970; NC6G0259550; NC7G0236450; NC7G0310740; NC1G0306280; NC2G0037680; NC12G0038750; NC5G0262670; NC9G0169020; NC3G0221530; NC14G0114720; NC1G0106560; NC2G0293840; NC9G0168830; NC8G0210960; NC8G0210950; NC1G0089760; NC13G0027410; NC8G0210700; NC8G0210680; NC11G0118880; NC9G0091820; NC7G0247280; NC1G0133680; NC8…
GO:0009506	plasmodesma	cellular_component	680	19018	0.003677008	0.022974307	1.179064194	NC14G0281930; NC4G0022190; NC10G0043100; NC8G0212390; NC10G0163750; NC10G0163770; NC6G0153930; NC6G0153970; NC6G0154020; NC6G0154030; NC8G0137180; NC5G0267740; NC5G0267750; NC6G0039420; NC1G0131560; NC12G0188760; NC12G0188600; NC1G0182140; NC7G0236670; NC12G0188360; NC5G0263350; NC7G0236410; NC2G0286400; NC6G0259280; NC8G0215330; NC3G0221280; NC10G0046600; NC2G0003840; NC8G0215130; NC1G0090040; N…
GO:0004674	protein serine/threonine kinase activity	molecular_function	639	19018	0.999847903	1	0.754129944	NC6G0269400; NC6G0269410; NC5G0099550; NC9G0170460; NC9G0271680; NC4G0151090; NC1G0103320; NC1G0103310; NC6G0251890; NC6G0251830; NC1G0103270; NC9G0272200; NC4G0237100; NC12G0095210; NC4G0151950; NC10G0164550; NC12G0094120; NC10G0046600; NC10G0046570; NC10G0046550; NC12G0184080; NC9G0168910; NC9G0173440; NC309190; NC1G0089550; NC6G0254420; NC2G0285290; NC2G0054520; NC6G0041590; NC2G0284990; NC3G0…
GO:0043565	sequence-specific DNA binding	molecular_function	595	19018	0.005870274	0.035127513	1.179936929	NC4G0022130; NC9G0170440; NC13G0025670; NC12G0185260; NC9G0170310; NC1G0259700; NC10G0163650; NC9G0170290; NC11G0117170; NC12G0095660; NC13G0026040; NC9G0272150; NC2G0009190; NC10G0164390; NC10G0164400; NC7G0236680; NC6G0039830; NC8G0215720; NC1G0305960; NC12G0188340; NC4G0019210; NC1G0306250; NC5G0159420; NC1G0130770; NC5G0159410; NC2G0037820; NC14G0115110; NC2G0008460; NC14G0114950; NC10G004640…
GO:0006355	regulation of transcription, DNA-templated	biological_process	588	19018	0.002659553	0.01801562	1.20104879	NC9G0271710; NC1G0259740; NC12G0185260; NC9G0170310; NC11G0302420; NC10G0163630; NC1G0182830; NC10G0163740; NC6G0039700; NC2G0009190; NC10G0164390; NC11G0121560; NC8G0215800; NC8G0215720; NC12G0188340; NC2G0286580; NC2G0286500; NC2G0004140; NC9G0173930; NC9G0173860; NC9G0173790; NC3G0207030; NC5G0159030; NC4G0023700; NC2G0293950; NC14G0114610; NC2G0003370; NC6G0254890; NC11G0118690; NC4G0199580; …
GO:0009536	plastid	cellular_component	581	19018	0.821513022	0.881001869	0.929514726	NC2G0000130; NC12G0095840; NC11G0302380; NC8G0212490; NC4G0151270; NC3G0142450; NC1G0148130; NC4G0237120; NC4G0018690; NC12G0095140; NC1G0131470; NC8G0271200; NC1G0182140; NC9G0114390; NC7G0236670; NC10G0164510; NC3G0224950; NC3G0229920; NC1G0306280; NC2G0037680; NC3G0221180; NC12G0038750; NC1G0306340; NC10G0046600; NC1G0090020; NC3G0230610; NC2G0038060; NC1G0134450; NC11G0118380; NC10G0232740; N…
GO:0000139	Golgi membrane	cellular_component	476	19018	0.118579942	0.257006686	1.090918019	NC1G0148320; NC1G0148300; NC13G0026030; NC4G0237290; NC3G0224440; NC12G0188760; NC2G0000550; NC13G0061510; NC2G0037600; NC9G0174000; NC3G0230250; NC5G0100730; NC1G0130680; NC4G0023500; NC3G0221420; NC1G0306660; NC11G0118370; NC11G0057990; NC2G0003360; NC11G0118640; NC11G0118700; NC11G0118710; NC11G0118720; NC10G0144910; NC8G0219000; NC8G0218950; NC1G0101470; NC3G0226380; NC2G0054440; NC12G0186480…
GO:0003735	structural constituent of ribosome	molecular_function	472	19018	0.999999791	1	0.607290024	NC9G0170280; NC2G0287190; NC3G0229010; NC9G0114390; NC3G0224950; NC1G0107190; NC2G0286400; NC1G0306280; NC5G0159500; NC10G0232740; NC8G0210680; NC1G0089390; NC14G0157560; NC10G0145110; NC4G0153630; NC12G0186910; NC6G0041680; NC10G0031840; NC6G0257550; NC13G0059090; NC1G0260580; NC10G0165930; NC1G0128900; NC11G0124120; NC9G0171740; NC1G0157980; NC3G0202790; NC9G0146800; NC10G0248570; NC9G0112580; …
GO:0005618	cell wall	cellular_component	456	19018	0.000927557	0.00671538	1.257196891	NC11G0302210; NC12G0185370; NC9G0170180; NC3G0142450; NC12G0189050; NC6G0039420; NC1G0131560; NC12G0188760; NC2G0287000; NC1G0131470; NC1G0131400; NC5G0140690; NC5G0140680; NC2G0037460; NC9G0174170; NC2G0286400; NC7G0236270; NC13G0061670; NC8G0215330; NC2G0037810; NC1G0306490; NC5G0159290; NC1G0306520; NC1G0306530; NC9G0173770; NC3G0207010; NC1G0306620; NC8G0210980; NC1G0134250; NC9G0173310; NC11…
GO:0020037	heme binding	molecular_function	455	19018	0.008238973	0.046843471	1.196048949	NC2G0042440; NC10G0163770; NC10G0142910; NC10G0142930; NC11G0117270; NC8G0212140; NC1G0182570; NC6G0154940; NC4G0018720; NC3G0229640; NC2G0009020; NC7G0310630; NC5G0140530; NC8G0215660; NC12G0094170; NC5G0060410; NC7G0277620; NC7G0277700; NC7G0277710; NC14G0115000; NC2G0008370; NC10G0046420; NC1G0306790; NC066240; NC3G0221710; NC3G0221790; NC3G0221800; NC3G0221810; NC3G0207620; NC10G0144520; NC10…
GO:0016020	membrane	cellular_component	453	19018	0.000147244	0.001138296	1.302204516	NC9G0113540; NC3G0142350; NC10G0163750; NC6G0154070; NC10G0163890; NC10G0143070; NC10G0143090; NC4G0151610; NC6G0154700; NC5G0140690; NC5G0140680; NC10G0164510; NC6G0259640; NC5G0263350; NC4G0019250; NC5G0159470; NC2G0003750; NC2G0003720; NC3G0221540; NC2G0293790; NC9G0173440; NC4G0023840; NC1G0106350; NC10G0045920; NC9G0168480; NC5G0050330; NC2G0034560; NC2G0034570; NC11G0241460; NC11G0241470; N…
GO:0005773	vacuole	cellular_component	445	19018	0.068037913	0.165219983	1.120237973	NC9G0271570; NC8G0212540; NC8G0212490; NC9G0271910; NC4G0151270; NC10G0143020; NC4G0151610; NC1G0131430; NC9G0114390; NC12G0188320; NC3G0229920; NC2G0037460; NC7G0236410; NC9G0276670; NC5G0159500; NC6G0259280; NC2G0037840; NC8G0215190; NC1G0306490; NC1G0306520; NC1G0306530; NC1G0306620; NC2G0003750; NC2G0003720; NC1G0090040; NC11G0118370; NC9G0168890; NC11G0118490; NC10G0232740; NC1G0134160; NC6G…
GO:0048046	apoplast	cellular_component	440	19018	0.019322201	0.085196171	1.170733548	NC12G0185370; NC8G0212540; NC9G0271910; NC9G0170180; NC12G0189110; NC1G0148090; NC1G0148080; NC12G0189050; NC1G0148060; NC6G0039220; NC6G0039230; NC9G0276480; NC2G0037460; NC8G0215330; NC9G0168890; NC2G0293840; NC1G0134250; NC9G0173310; NC1G0106330; NC10G0045990; NC4G0024060; NC1G0100900; NC5G0050430; NC7G0247280; NC7G0247260; NC1G0133680; NC5G0049990; NC5G0049920; NC5G0049910; NC6G0254120; NC6G0…
GO:0006412	translation	biological_process	419	19018	0.999999888	1	0.575046581	NC9G0170280; NC2G0287190; NC3G0229010; NC9G0114390; NC3G0224950; NC1G0107190; NC2G0286400; NC5G0159500; NC10G0232740; NC8G0210680; NC1G0089390; NC14G0157560; NC10G0145110; NC4G0153630; NC12G0186910; NC6G0041680; NC10G0031840; NC13G0059090; NC10G0165930; NC11G0123940; NC11G0124120; NC9G0171740; NC3G0202790; NC10G0248570; NC9G0112580; NC1G0102750; NC6G0265540; NC4G0150470; NC6G0252350; NC3G0228090;…
GO:0005730	nucleolus	cellular_component	416	19018	0.892357857	0.933377322	0.888762518	NC1G0148520; NC5G0267680; NC12G0095410; NC2G0037500; NC2G0004140; NC2G0286400; NC1G0306340; NC5G0159340; NC13G0290790; NC13G0309890; NC3G0221280; NC13G0311630; NC5G0159050; NC11G0058180; NC2G0003450; NC7G0278380; NC5G0050430; NC2G0034460; NC1G0089390; NC11G0118970; NC11G0241450; NC11G0119070; NC8G0299220; NC7G0293060; NC8G0099310; NC10G0031840; NC13G0059300; NC14G0174530; NC14G0174670; NC4G005197…
GO:0016567	protein ubiquitination	biological_process	415	19018	0.964917873	0.989010704	0.840853322	NC10G0167580; NC4G0022180; NC9G0170390; NC9G0170150; NC4G0237160; NC9G0114380; NC5G0140610; NC1G0305940; NC7G0277580; NC10G0046700; NC7G0277770; NC11G0058180; NC11G0058080; NC8G0211010; NC13G0196490; NC5G0050530; NC10G0045940; NC11G0118760; NC10G0232410; NC3G0226090; NC2G0035010; NC7G0235120; NC4G0052740; NC2G0054480; NC6G0041550; NC7G0292950; NC10G0038070; NC10G0031790; NC9G0273760; NC1G0129210;…
GO:0005506	iron ion binding	molecular_function	411	19018	0.220747057	0.369579161	1.061296011	NC10G0163770; NC11G0117270; NC10G0143070; NC10G0143090; NC1G0182570; NC4G0046890; NC6G0154940; NC4G0018720; NC1G0111230; NC2G0009020; NC7G0310630; NC12G0094170; NC7G0277620; NC7G0277700; NC7G0277710; NC10G0046420; NC066240; NC3G0221710; NC3G0221790; NC3G0221800; NC3G0221810; NC6G0115210; NC10G0144520; NC10G0144530; NC14G0260870; NC3G0207680; NC3G0207720; NC3G0207750; NC9G0168480; NC10G0144590; NC…
GO:0005774	vacuolar membrane	cellular_component	407	19018	0.295460816	0.432783872	1.041105683	NC9G0113540; NC7G0296570; NC4G0151270; NC3G0142450; NC4G0237290; NC1G0178020; NC1G0111500; NC5G0140690; NC5G0140680; NC3G0229770; NC12G0188320; NC2G0008860; NC12G0188220; NC2G0037460; NC9G0276670; NC5G0159500; NC3G0221280; NC2G0037840; NC2G0003750; NC2G0003720; NC3G0221540; NC11G0118490; NC11G0057990; NC10G0046050; NC5G0050430; NC7G0247300; NC7G0247290; NC8G0218950; NC6G0254060; NC4G0153640; NC7G…
GO:0042742	defense response to bacterium	biological_process	395	19018	0.934480021	0.966013721	0.862394169	NC4G0022350; NC4G0151270; NC10G0164550; NC2G0008990; NC2G0008960; NC7G0310650; NC2G0008840; NC2G0008820; NC13G0148770; NC2G0008510; NC2G0008420; NC2G0037890; NC8G0215130; NC2G0008380; NC2G0008340; NC2G0126710; NC5G0194330; NC5G0050430; NC11G0241450; NC4G0199950; NC1G0133680; NC5G0049930; NC10G0145070; NC12G0187040; NC2G0054460; NC6G0257760; NC4G0020540; NC12G0012600; NC5G0057610; NC8G0299590; NC1…
GO:0009941	chloroplast envelope	cellular_component	380	19018	0.543004744	0.642187978	0.983893219	NC9G0271670; NC12G0095840; NC10G0042980; NC1G0017960; NC8G0137200; NC9G0272190; NC4G0237120; NC12G0188320; NC7G0236450; NC6G0259500; NC1G0306280; NC3G0221180; NC2G0038060; NC14G0114720; NC1G0106560; NC2G0293840; NC8G0210960; NC1G0134090; NC8G0210700; NC8G0210680; NC1G0101040; NC6G0254470; NC7G0247280; NC10G0145110; NC2G0054460; NC11G0123400; NC13G0059090; NC3G0243280; NC9G0274340; NC11G0124120; N…
GO:0009651	response to salt stress	biological_process	362	19018	0.029925799	0.121947441	1.170524898	NC1G0178020; NC4G0046950; NC9G0272200; NC9G0272380; NC10G0164210; NC6G0039700; NC8G0271130; NC7G0310770; NC2G0037570; NC12G0038750; NC8G0215320; NC8G0215190; NC10G0046550; NC12G0183980; NC9G0173410; NC5G0050630; NC9G0173160; NC6G0115420; NC10G0144700; NC11G0241450; NC1G0101200; NC12G0187130; NC3G0226320; NC2G0284700; NC12G0186380; NC3G0202190; NC2G0006810; NC4G0052140; NC7G0289210; NC1G0260250; N…
GO:0000287	magnesium ion binding	molecular_function	358	19018	0.999999934	1	0.53378192	NC4G0018690; NC9G0114180; NC5G0140780; NC3G0224970; NC1G0306310; NC1G0306330; NC8G0210950; NC10G0232730; NC8G0210820; NC7G0175740; NC1G0181030; NC11G0123420; NC1G0260410; NC1G0260360; NC3G0202800; NC6G0257070; NC6G0257060; NC12G0249150; NC6G0265190; NC1G0018490; NC3G0231840; NC2G0287840; NC10G0233840; NC6G0155080; NC11G0120990; NC10G0167640; NC5G0263800; NC250170; NC250180; NC3G0206580; NC4G01521…
GO:0016887	ATPase activity	molecular_function	358	19018	0.122985148	0.266273224	1.102375705	NC10G0266130; NC9G0113540; NC2G0298090; NC2G0000930; NC4G0046900; NC3G0224640; NC6G0154650; NC6G0154640; NC6G0154590; NC6G0039770; NC3G0229770; NC1G0131080; NC4G0019250; NC5G0262740; NC5G0262730; NC5G0262690; NC5G0262680; NC6G0254830; NC2G0126320; NC5G0050450; NC5G0050440; NC5G0050430; NC6G0254640; NC1G0101040; NC11G0242120; NC3G0226800; NC1G0129080; NC6G0257440; NC8G0240740; NC9G0274370; NC8G021…
GO:0043531	ADP binding	molecular_function	358	19018	0.430495283	0.553774278	1.009544067	NC1G0148440; NC1G0148430; NC1G0148390; NC8G0212200; NC6G0154650; NC11G0121520; NC5G0263450; NC2G0008990; NC2G0008960; NC7G0310650; NC2G0008870; NC2G0008840; NC2G0008820; NC5G0159640; NC5G0159560; NC13G0148770; NC2G0008580; NC2G0008570; NC2G0008530; NC2G0008520; NC2G0008510; NC2G0008420; NC2G0037890; NC2G0008380; NC2G0008340; NC2G0008310; NC13G0315740; NC13G0311900; NC7G0296770; NC7G0296760; NC7G0…
GO:0015031	protein transport	biological_process	357	19018	0.999695404	1	0.686551073	NC9G0271570; NC13G0242810; NC10G0143020; NC8G0137180; NC6G0039370; NC2G0287120; NC6G0154700; NC13G0061510; NC2G0037600; NC4G0023500; NC2G0038060; NC3G0221530; NC2G0003550; NC2G0003360; NC8G0099220; NC8G0240400; NC3G0242960; NC3G0202300; NC11G0123950; NC1G0128670; NC1G0260240; NC10G0248390; NC11G0210410; NC10G0166430; NC10G0166440; NC6G0265690; NC6G0252520; NC1G0132390; NC2G0010110; NC3G0231510; N…
GO:0009737	response to abscisic acid	biological_process	352	19018	0.001757772	0.012147562	1.274588943	NC13G0025630; NC9G0170290; NC12G0095700; NC9G0272150; NC9G0272180; NC1G0017590; NC3G0224490; NC9G0272380; NC12G0095140; NC12G0188600; NC6G0039700; NC9G0174110; NC2G0037570; NC12G0038750; NC7G0277770; NC8G0215190; NC1G0306490; NC1G0306520; NC1G0306530; NC1G0306620; NC10G0233120; NC10G0233100; NC5G0194230; NC10G0144430; NC10G0045920; NC9G0173160; NC1G0193890; NC6G0115420; NC10G0144700; NC1G0101200;…
GO:0046983	protein dimerization activity	molecular_function	350	19018	0.000416333	0.003153226	1.317479873	NC4G0022170; NC10G0163630; NC1G0182830; NC9G0113760; NC9G0113770; NC3G0224140; NC4G0151460; NC9G0272150; NC1G0182580; NC1G0182310; NC1G0182300; NC1G0182280; NC1G0305960; NC7G0277470; NC9G0173910; NC2G0037820; NC11G0122130; NC11G0122150; NC11G0122220; NC11G0122260; NC5G0194100; NC2G0003370; NC6G0254900; NC4G0199580; NC2G0034540; NC6G0254710; NC6G0254680; NC6G0254670; NC4G0240280; NC13G0196130; NC4…
GO:0071555	cell wall organization	biological_process	334	19018	0.02726526	0.113628316	1.181588331	NC12G0185370; NC9G0170180; NC13G0026030; NC12G0189050; NC9G0272180; NC1G0017630; NC3G0224440; NC6G0039420; NC1G0131560; NC1G0131470; NC12G0188220; NC1G0130680; NC10G0233170; NC3G0221420; NC1G0306660; NC7G0278330; NC11G0118640; NC10G0144430; NC11G0118700; NC11G0118710; NC11G0118720; NC4G0024060; NC9G0168590; NC6G0115260; NC3G0207680; NC3G0207720; NC3G0207750; NC4G0240210; NC10G0144770; NC2G0034700…
GO:0007275	multicellular organism development	biological_process	333	19018	0.114406141	0.249012306	1.110285908	NC9G0272120; NC4G0151460; NC3G0224490; NC1G0131430; NC7G0236680; NC2G0003810; NC5G0100810; NC11G0118320; NC11G0118610; NC3G0207620; NC13G0027500; NC9G0168550; NC14G0260840; NC1G0133970; NC8G0059960; NC6G0041040; NC2G0035030; NC1G0180450; NC14G0157210; NC4G0052740; NC8G0099220; NC2G0284800; NC9G0273780; NC12G0186410; NC10G0166170; NC3G0209110; NC1G0102570; NC1G0102580; NC2G0002250; NC3G0223180; NC…
GO:0005623	cell	cellular_component	326	19018	0.253717794	0.383190414	1.057668444	NC9G0170470; NC10G0266110; NC2G0298060; NC3G0142450; NC1G0178020; NC1G0182400; NC2G0286970; NC2G0008920; NC3G0229920; NC4G0019240; NC7G0277870; NC1G0134490; NC3G0207620; NC1G0100930; NC10G0144630; NC13G0027730; NC7G0247300; NC7G0247290; NC7G0235040; NC8G0099200; NC8G0099220; NC5G0183390; NC5G0183380; NC2G0056900; NC2G0056960; NC9G0171690; NC1G0109230; NC10G0044340; NC4G0021080; NC4G0238810; NC2G0…
GO:0005525	GTP binding	molecular_function	325	19018	0.99961275	1	0.677456733	NC13G0025910; NC1G0192520; NC9G0114070; NC4G0151960; NC2G0286390; NC2G0008640; NC5G0159340; NC1G0134160; NC11G0119070; NC9G0091660; NC14G0157220; NC12G0186620; NC1G0260560; NC13G0148970; NC10G0162640; NC10G0162660; NC6G0252910; NC14G0281230; NC1G0102990; NC4G0150470; NC5G0062780; NC7G0031280; NC2G0190610; NC2G0287960; NC5G0267500; NC2G0004940; NC3G0229360; NC1G0107890; NC11G0016440; NC1G0192560; …
GO:0051301	cell division	biological_process	286	19018	0.005523766	0.033394784	1.263695021	NC12G0096060; NC12G0096030; NC9G0271570; NC10G0043250; NC14G0281930; NC10G0043230; NC9G0271670; NC10G0143020; NC1G0182580; NC10G0164130; NC3G0312720; NC9G0114380; NC7G0310710; NC2G0037360; NC4G0019280; NC9G0174080; NC2G0004180; NC6G0259330; NC1G0306690; NC4G0023700; NC9G0168960; NC1G0306880; NC14G0114610; NC1G0134090; NC4G0240320; NC7G0175920; NC3G0226230; NC6G0041590; NC9G0234310; NC11G0123690; …
GO:0005768	endosome	cellular_component	279	19018	0.825975992	0.882976939	0.893379745	NC1G0148320; NC1G0148300; NC4G0237290; NC5G0267830; NC12G0188760; NC2G0000550; NC10G0164470; NC5G0159810; NC3G0230250; NC5G0100730; NC10G0233170; NC11G0118370; NC11G0057990; NC8G0218950; NC3G0226380; NC2G0007150; NC12G0186480; NC12G0186420; NC8G0218190; NC13G0148970; NC8G0213930; NC1G0157920; NC8G0299940; NC3G0231070; NC9G0146470; NC4G0150420; NC13G0293590; NC2G0001880; NC8G0136830; NC2G0287660; …
GO:0044212	transcription regulatory region DNA binding	molecular_function	279	19018	0.860610415	0.91004785	0.878490083	NC13G0025670; NC10G0163650; NC9G0272150; NC10G0164390; NC10G0164400; NC2G0286500; NC3G0207130; NC13G0196410; NC13G0027500; NC8G0059960; NC4G0199950; NC1G0180450; NC14G0157210; NC2G0035260; NC14G0174460; NC13G0058960; NC10G0166090; NC10G0166170; NC1G0260290; NC10G0162650; NC10G0162670; NC8G0213350; NC4G0238110; NC3G0223580; NC8G0216850; NC2G0010000; NC9G0275540; NC10G0167650; NC1G0136170; NC3G0229…
GO:0009793	embryo development ending in seed dormancy	biological_process	273	19018	0.848488324	0.902109445	0.882580649	NC10G0164090; NC10G0164210; NC10G0164370; NC4G0018900; NC9G0114400; NC11G0121560; NC12G0188380; NC2G0004230; NC2G0004220; NC2G0286500; NC2G0004200; NC2G0004190; NC2G0004160; NC5G0194230; NC8G0211010; NC1G0089590; NC13G0027500; NC11G0241560; NC10G0144910; NC12G0186660; NC9G0273780; NC5G0183230; NC5G0183220; NC13G0059090; NC2G0056910; NC6G0154340; NC6G0268380; NC2G0002210; NC6G0155910; NC4G0047830;…
GO:0009414	response to water deprivation	biological_process	267	19018	0.651467154	0.738953486	0.949090504	NC9G0170290; NC12G0189170; NC4G0046950; NC1G0017650; NC9G0272380; NC10G0164210; NC11G0121560; NC6G0259280; NC8G0215320; NC14G0114950; NC11G0118520; NC4G0023920; NC4G0023930; NC4G0023940; NC11G0118680; NC10G0045920; NC9G0173160; NC6G0115420; NC10G0144700; NC1G0101200; NC1G0180760; NC3G0226320; NC14G0157260; NC12G0186380; NC1G0129030; NC4G0052140; NC1G0260250; NC9G0171690; NC9G0171370; NC4G0238220;…
GO:0005802	trans-Golgi network	cellular_component	262	19018	0.110967976	0.242170943	1.125760774	NC1G0148320; NC1G0148300; NC13G0026030; NC4G0237290; NC6G0039370; NC5G0267830; NC1G0017630; NC2G0000550; NC10G0164470; NC5G0159810; NC3G0230250; NC5G0100730; NC10G0233170; NC11G0118370; NC11G0057990; NC11G0118640; NC11G0118700; NC11G0118710; NC11G0118720; NC9G0168590; NC8G0218950; NC3G0226380; NC8G0218600; NC2G0007150; NC12G0186480; NC12G0186420; NC2G0284700; NC8G0218190; NC8G0213930; NC1G0157920…
GO:0009409	response to cold	biological_process	258	19018	0.006357869	0.037715393	1.272027323	NC3G0224140; NC4G0046950; NC9G0272200; NC12G0095140; NC1G0177610; NC4G0019100; NC6G0259550; NC8G0220050; NC8G0215320; NC8G0215190; NC2G0037930; NC10G0046550; NC12G0183980; NC1G0090040; NC10G0233120; NC1G0306790; NC9G0168790; NC10G0045920; NC5G0050430; NC2G0055120; NC6G0254440; NC7G0247280; NC6G0097700; NC6G0097740; NC3G0226320; NC2G0284890; NC1G0129310; NC12G0186420; NC14G0174460; NC2G0006960; NC…
GO:0005975	carbohydrate metabolic process	biological_process	254	19018	0.359752851	0.484191952	1.030376364	NC8G0212720; NC9G0272020; NC1G0131470; NC12G0094090; NC1G0306140; NC11G0118490; NC13G0196510; NC1G0106350; NC1G0106330; NC10G0144770; NC1G0180540; NC13G0059040; NC14G0141670; NC4G0238990; NC6G0154340; NC6G0268380; NC13G0029250; NC2G0002210; NC7G0245790; NC13G0029340; NC2G0191060; NC2G0191040; NC2G0190880; NC2G0190840; NC6G0268910; NC6G0268960; NC2G0190810; NC12G0248980; NC9G0146060; NC12G0189820;…
GO:0006397	mRNA processing	biological_process	253	19018	0.86405876	0.911314433	0.870250744	NC10G0042960; NC10G0042950; NC8G0212260; NC9G0272380; NC5G0159460; NC11G0017230; NC11G0017270; NC7G0139720; NC7G0139740; NC3G0207710; NC6G0115420; NC1G0133870; NC10G0144700; NC1G0101200; NC6G0097700; NC6G0097740; NC2G0285290; NC1G0180510; NC2G0054620; NC14G0157260; NC11G0123400; NC12G0186380; NC4G0020880; NC1G0259840; NC9G0171300; NC7G0031700; NC12G0249150; NC7G0031260; NC10G0234040; NC5G0048520;…
GO:0006508	proteolysis	biological_process	253	19018	0.999741558	1	0.623953363	NC12G0189110; NC9G0168890; NC8G0210700; NC5G0049760; NC12G0198710; NC12G0198870; NC12G0198880; NC12G0198920; NC1G0109880; NC11G0209840; NC1G0109670; NC7G0295560; NC8G0213330; NC1G0178950; NC12G0189660; NC12G0189650; NC12G0189620; NC2G0037030; NC2G0037040; NC2G0037260; NC9G0275520; NC3G0228580; NC9G0275680; NC11G0117580; NC6G0255870; NC1G0135040; NC2G0033810; NC1G0181520; NC1G0181310; NC11G0241420…
GO:0006886	intracellular protein transport	biological_process	249	19018	0.998709018	1	0.667343906	NC9G0272000; NC12G0188360; NC9G0174000; NC1G0090020; NC1G0134160; NC1G0089400; NC8G0218600; NC7G0234900; NC12G0186620; NC8G0240470; NC1G0260560; NC13G0148970; NC1G0157960; NC13G0029180; NC5G0062780; NC6G0265200; NC2G0001420; NC3G0231760; NC12G0093160; NC3G0204000; NC3G0229360; NC1G0107760; NC10G0065770; NC1G0182050; NC10G0164890; NC6G0040410; NC8G0219710; NC7G0175590; NC4G0152850; NC9G0272810; NC…
GO:0045893	positive regulation of transcription, DNA-templated	biological_process	247	19018	0.223399771	0.369579161	1.076396001	NC9G0170440; NC1G0259740; NC10G0163650; NC9G0272130; NC9G0272150; NC10G0143230; NC9G0272350; NC11G0121560; NC1G0131160; NC1G0305960; NC2G0004140; NC5G0159420; NC5G0100630; NC1G0130770; NC5G0159410; NC14G0115110; NC11G0118440; NC13G0027500; NC8G0305540; NC12G0250460; NC1G0180400; NC14G0174460; NC13G0059100; NC1G0157810; NC4G0021220; NC10G0044120; NC2G0010000; NC13G0242900; NC5G0099790; NC3G0229380…
GO:0003729	mRNA binding	molecular_function	242	19018	0.846826362	0.900575703	0.875475234	NC9G0272380; NC2G0287040; NC9G0114390; NC2G0286400; NC11G0017230; NC11G0017270; NC7G0139720; NC7G0139740; NC1G0106430; NC10G0232740; NC1G0089540; NC1G0089390; NC6G0115420; NC1G0133870; NC10G0144700; NC1G0101200; NC1G0101370; NC1G0180510; NC12G0186380; NC5G0183100; NC1G0109730; NC4G0020880; NC9G0171760; NC9G0171750; NC1G0157980; NC10G0044410; NC7G0031700; NC12G0249150; NC2G0001790; NC7G0031260; NC…
GO:0003924	GTPase activity	molecular_function	239	19018	0.999944276	1	0.573594652	NC1G0192520; NC4G0151960; NC2G0008640; NC1G0134160; NC9G0091660; NC12G0186620; NC13G0148970; NC10G0162640; NC10G0162660; NC6G0252910; NC14G0281230; NC4G0150470; NC5G0062780; NC2G0190610; NC5G0267500; NC11G0016440; NC1G0192560; NC1G0182050; NC1G0181770; NC1G0181730; NC10G0164890; NC6G0255230; NC8G0219710; NC1G0130220; NC9G0272810; NC4G0019710; NC10G0045320; NC9G0111860; NC10G0248120; NC9G0112090; …
GO:0004842	ubiquitin-protein transferase activity	molecular_function	237	19018	0.963832367	0.988144822	0.788775155	NC4G0022180; NC4G0237160; NC1G0305940; NC7G0277770; NC11G0118680; NC10G0045940; NC10G0232410; NC12G0186730; NC14G0157160; NC3G0014040; NC4G0011770; NC9G0273760; NC11G0123690; NC9G0273880; NC2G0006810; NC3G0202270; NC7G0301040; NC4G0020740; NC11G0210200; NC10G0044490; NC13G0029230; NC13G0042280; NC13G0029410; NC2G0036370; NC9G0112750; NC4G0238430; NC4G0238220; NC3G0205870; NC5G0160220; NC5G0160160…
GO:0007165	signal transduction	biological_process	235	19018	0.001492803	0.010386369	1.343491072	NC8G0212200; NC9G0272200; NC2G0009190; NC5G0140610; NC11G0121520; NC2G0008960; NC7G0310650; NC2G0008870; NC5G0159640; NC5G0159560; NC13G0148770; NC10G0046700; NC2G0008580; NC2G0008570; NC2G0008530; NC2G0008520; NC1G0130620; NC2G0008420; NC2G0037890; NC2G0008380; NC2G0008340; NC2G0008310; NC13G0315740; NC13G0311900; NC7G0296770; NC7G0296760; NC7G0296750; NC7G0278360; NC10G0144390; NC11G0241520; NC…
GO:0009734	auxin-activated signaling pathway	biological_process	232	19018	0.000606476	0.004559677	1.378769904	NC3G0205690; NC4G0022190; NC2G0001230; NC1G0182820; NC12G0189170; NC9G0272120; NC5G0159960; NC5G0159950; NC2G0286730; NC2G0286690; NC2G0286670; NC1G0305990; NC2G0286660; NC2G0286630; NC2G0286620; NC2G0286610; NC12G0188220; NC2G0286560; NC2G0286530; NC2G0286500; NC3G0230100; NC2G0037660; NC11G0118320; NC9G0173350; NC6G0254890; NC4G0023920; NC4G0023930; NC4G0023940; NC11G0241560; NC9G0168130; NC11G…
GO:0030163	protein catabolic process	biological_process	231	19018	0.999999772	1	0.449590456	NC12G0189110; NC2G0037570; NC14G0114780; NC5G0049760; NC11G0209840; NC8G0299720; NC8G0213330; NC1G0178950; NC12G0189660; NC12G0189650; NC2G0037030; NC2G0037040; NC3G0228580; NC9G0275680; NC7G0277150; NC7G0277250; NC1G0181520; NC11G0241420; NC7G0278770; NC2G0191580; NC10G0162570; NC3G0227490; NC11G0015290; NC12G0185980; NC12G0185540
GO:0005509	calcium ion binding	molecular_function	228	19018	0.00870783	0.049440723	1.275417136	NC1G0103240; NC4G0237380; NC1G0182670; NC3G0224260; NC10G0164160; NC6G0154650; NC8G0215880; NC5G0159830; NC1G0305950; NC8G0215320; NC3G0230250; NC1G0306410; NC1G0306430; NC8G0215190; NC3G0221470; NC1G0090040; NC2G0126710; NC2G0293730; NC5G0262610; NC9G0173440; NC1G0306880; NC13G0196440; NC9G0091830; NC11G0123300; NC2G0284890; NC3G0226760; NC5G0261190; NC6G0257010; NC1G0260000; NC8G0213600; NC1G01…
GO:0046686	response to cadmium ion	biological_process	228	19018	0.580436499	0.67728591	0.965672974	NC12G0095840; NC6G0039700; NC5G0263350; NC1G0100900; NC5G0050430; NC1G0180930; NC11G0241450; NC6G0254460; NC7G0247260; NC1G0133680; NC1G0180760; NC3G0226310; NC4G0052740; NC6G0257870; NC6G0257840; NC14G0141640; NC6G0257070; NC6G0257060; NC13G0194680; NC3G0231170; NC13G0029290; NC13G0029330; NC14G0281230; NC7G0031260; NC2G0190610; NC11G0120850; NC10G0167650; NC5G0263800; NC9G0092470; NC8G0214530; …
GO:0006468	protein phosphorylation	biological_process	225	19018	0.598005163	0.696005442	0.960085433	NC6G0013400; NC6G0013570; NC1G0103320; NC1G0103310; NC3G0142350; NC10G0163750; NC4G0046950; NC10G0164130; NC4G0019280; NC10G0046550; NC9G0168960; NC309190; NC7G0175920; NC2G0034850; NC13G0028040; NC13G0028070; NC3G0226230; NC1G0180600; NC14G0157260; NC14G0157240; NC5G0201040; NC10G0248350; NC3G0231280; NC4G0238760; NC8G0213590; NC12G0096840; NC10G0163160; NC1G0178840; NC11G0115700; NC8G0125660; N…
GO:0006511	ubiquitin-dependent protein catabolic process	biological_process	223	19018	0.99920097	1	0.633378196	NC2G0001020; NC9G0272420; NC2G0000510; NC7G0277770; NC11G0058180; NC10G0232610; NC10G0232590; NC1G0100870; NC4G0011770; NC8G0299620; NC13G0029230; NC2G0036350; NC13G0029760; NC12G0189750; NC6G0252290; NC6G0252280; NC9G0275620; NC10G0233710; NC10G0233700; NC3G0206280; NC9G0012990; NC4G0152250; NC2G0126840; NC4G0152820; NC8G0214290; NC4G0138070; NC7G0300910; NC9G0200110; NC7G0292450; NC6G0256330; N…
GO:0006979	response to oxidative stress	biological_process	215	19018	0.082062067	0.197112222	1.159316041	NC2G0042440; NC3G0142450; NC10G0142910; NC10G0142930; NC4G0046950; NC8G0212140; NC3G0229640; NC11G0121560; NC5G0140530; NC8G0215660; NC5G0263350; NC5G0060410; NC1G0306790; NC6G0254660; NC13G0027930; NC13G0027940; NC1G0101370; NC3G0226320; NC3G0226510; NC1G0129030; NC4G0052140; NC1G0128970; NC4G0051830; NC4G0051810; NC2G0006380; NC3G0202930; NC9G0146780; NC3G0223250; NC2G0036640; NC4G0238150; NC2G…
GO:0019843	rRNA binding	molecular_function	215	19018	0.999999834	1	0.425082548	NC5G0267680; NC2G0287190; NC9G0114390; NC3G0224950; NC1G0306280; NC2G0008430; NC10G0145110; NC12G0186910; NC3G0014310; NC13G0059090; NC10G0165930; NC9G0171740; NC10G0248570; NC1G0102750; NC2G0010240; NC2G0287960; NC7G0310520; NC9G0276740; NC5G0262300; NC10G0045140; NC1G0180000; NC7G0296030
GO:0005874	microtubule	cellular_component	211	19018	0.031115136	0.126463003	1.22067005	NC10G0266130; NC9G0271670; NC1G0182580; NC6G0154650; NC6G0154640; NC4G0151960; NC6G0154590; NC12G0188380; NC1G0134090; NC2G0034740; NC9G0091660; NC6G0253920; NC8G0218640; NC3G0226800; NC2G0284700; NC6G0257440; NC8G0240740; NC1G0105110; NC8G0213970; NC3G0209050; NC1G0260160; NC9G0171680; NC10G0162640; NC10G0162660; NC10G0248710; NC6G0252740; NC5G0062630; NC14G0281330; NC9G0112900; NC11G0115860; NC…
GO:0022857	transmembrane transporter activity	molecular_function	209	19018	0.025717801	0.107397327	1.232351103	NC9G0114280; NC12G0188220; NC1G0306220; NC4G0023460; NC2G0003750; NC2G0003720; NC3G0221540; NC13G0196550; NC4G0153130; NC1G0180920; NC9G0091490; NC11G0241790; NC6G0254060; NC3G0014270; NC3G0014280; NC9G0273820; NC12G0199030; NC11G0123810; NC2G0006660; NC2G0006620; NC2G0006560; NC2G0006550; NC2G0006540; NC9G0274310; NC12G0189720; NC13G0298380; NC13G0298390; NC13G0298440; NC5G0048230; NC13G0298490;…
GO:0048038	quinone binding	molecular_function	207	19018	1	1	0.100343377	NC1G0148360; NC10G0031860; NC7G0289730; NC10G0166530; NC1G0090830
GO:0009555	pollen development	biological_process	203	19018	0.271390973	0.402610545	1.0641341	NC2G0001230; NC3G0142460; NC10G0164370; NC8G0215720; NC2G0037570; NC3G0206950; NC313240; NC11G0058170; NC11G0058160; NC6G0115260; NC6G0254600; NC2G0055120; NC11G0241560; NC6G0041180; NC11G0241810; NC8G0218310; NC2G0284710; NC9G0273950; NC4G0020630; NC1G0260290; NC8G0299720; NC10G0248340; NC4G0238810; NC6G0265680; NC8G0213360; NC6G0013190; NC9G0275730; NC1G0131780; NC3G0229520; NC7G0139410; NC1G01…
GO:0009908	flower development	biological_process	202	19018	0.258095212	0.388701785	1.069402091	NC4G0237620; NC11G0121560; NC2G0286580; NC2G0286500; NC5G0100630; NC11G0118690; NC6G0254610; NC8G0059970; NC6G0097670; NC10G0145200; NC14G0157260; NC1G0129030; NC5G0183100; NC9G0274350; NC8G0213980; NC1G0157900; NC4G0238760; NC6G0268760; NC5G0048250; NC3G0229460; NC5G0160160; NC7G0277150; NC7G0277250; NC13G0026560; NC2G0033610; NC2G0000260; NC12G0094660; NC12G0188110; NC11G0241060; NC11G0241080; …
GO:0009738	abscisic acid-activated signaling pathway	biological_process	201	19018	0.155231162	0.272667488	1.11605798	NC8G0212490; NC9G0170290; NC12G0095700; NC9G0272150; NC1G0017590; NC2G0287060; NC6G0039680; NC10G0164390; NC7G0310770; NC7G0277770; NC11G0118440; NC5G0050630; NC14G0114450; NC8G0060080; NC12G0186590; NC1G0064930; NC9G0273940; NC2G0006810; NC9G0172020; NC7G0289730; NC3G0202600; NC7G0246190; NC9G0171370; NC11G0244790; NC1G0104330; NC14G0281210; NC13G0042280; NC9G0112750; NC4G0238140; NC3G0223580; N…
GO:0009733	response to auxin	biological_process	199	19018	0.057032756	0.147902995	1.189901012	NC14G0281930; NC9G0170440; NC7G0030990; NC6G0039700; NC11G0121560; NC2G0008990; NC1G0305950; NC1G0305990; NC2G0008840; NC2G0008820; NC2G0286500; NC3G0230100; NC2G0037570; NC2G0008510; NC3G0207030; NC2G0126560; NC9G0173350; NC9G0168710; NC11G0241450; NC11G0241560; NC11G0119100; NC2G0054430; NC11G0123340; NC8G0240460; NC1G0129030; NC1G0109810; NC8G0240640; NC8G0299720; NC8G0213350; NC6G0252470; NC7…
GO:0005777	peroxisome	cellular_component	198	19018	0.57161037	0.670992442	0.965120846	NC9G0170430; NC10G0266050; NC10G0163680; NC5G0140610; NC6G0259640; NC4G0303440; NC10G0046700; NC9G0173890; NC7G0175800; NC12G0265780; NC1G0133680; NC5G0049930; NC12G0250420; NC3G0226480; NC3G0226550; NC1G0260650; NC11G0123960; NC11G0123980; NC10G0166120; NC4G0239050; NC1G0104590; NC9G0112960; NC1G0179030; NC13G0025130; NC9G0275910; NC13G0026520; NC2G0285930; NC8G0219410; NC2G0285850; NC11G0122520…
GO:0005516	calmodulin binding	molecular_function	193	19018	0.424646075	0.553739561	1.011648411	NC4G0237100; NC6G0154650; NC6G0154640; NC6G0154590; NC1G0182150; NC9G0173370; NC1G0260250; NC7G0061980; NC5G0250810; NC1G0288210; NC6G0252740; NC2G0036580; NC9G0146100; NC11G0115700; NC8G0216900; NC1G0178280; NC3G0204050; NC10G0233390; NC5G0263730; NC9G0139070; NC3G0220840; NC3G0220900; NC9G0169230; NC4G0270600; NC4G0270580; NC6G0040530; NC4G0270560; NC12G0187550; NC9G0091870; NC8G0214650; NC8G02…
GO:0008137	NADH dehydrogenase (ubiquinone) activity	molecular_function	189	19018	1	1	0.065939934	NC7G0293050; NC10G0248610; NC12G0249570
GO:0050832	defense response to fungus	biological_process	189	19018	0.000491651	0.003709977	1.428698561	NC12G0189110; NC9G0272180; NC1G0017590; NC5G0140690; NC2G0009190; NC5G0140680; NC7G0236680; NC9G0174070; NC10G0065530; NC9G0173960; NC8G0215190; NC2G0003550; NC9G0168890; NC5G0194330; NC11G0118610; NC10G0144430; NC9G0173170; NC5G0050430; NC11G0241450; NC4G0199950; NC4G0153390; NC11G0123490; NC3G0231070; NC1G0104330; NC8G0213330; NC2G0001880; NC13G0029760; NC12G0189480; NC12G0189440; NC10G0233650;…
GO:0004672	protein kinase activity	molecular_function	187	19018	0.271480143	0.402610545	1.066322776	NC9G0170460; NC1G0103320; NC1G0103310; NC5G0140540; NC10G0046600; NC10G0046570; NC10G0046550; NC7G0063300; NC309190; NC6G0115230; NC2G0034850; NC2G0285290; NC3G0029920; NC3G0029880; NC6G0257760; NC4G0020540; NC2G0056910; NC10G0248350; NC1G0104360; NC1G0104350; NC14G0281210; NC13G0042280; NC1G0104260; NC9G0112750; NC12G0096300; NC7G0062300; NC7G0062260; NC7G0176710; NC5G0263730; NC3G0204530; NC6G0…
GO:0009626	plant-type hypersensitive response	biological_process	185	19018	0.003699217	0.023077944	1.347313237	NC3G0142350; NC11G0121520; NC2G0008870; NC5G0159640; NC5G0159560; NC13G0148770; NC2G0008580; NC2G0008570; NC2G0008530; NC2G0008520; NC2G0008310; NC13G0315740; NC2G0126710; NC13G0311900; NC7G0296770; NC7G0296760; NC7G0296750; NC7G0278360; NC11G0241520; NC1G0180880; NC11G0123520; NC11G0123580; NC5G0183100; NC1G0109810; NC2G0057030; NC13G0149000; NC10G0044490; NC7G0246090; NC7G0061980; NC11G0138420;…
GO:0030154	cell differentiation	biological_process	182	19018	0.257440922	0.388242096	1.072791996	NC13G0025670; NC4G0237620; NC11G0121560; NC2G0286580; NC1G0130920; NC4G0023700; NC7G0268060; NC1G0180450; NC2G0035260; NC14G0157050; NC9G0273780; NC14G0174460; NC1G0129030; NC13G0058960; NC1G0260290; NC8G0213350; NC2G0036710; NC6G0155760; NC8G0216850; NC12G0189470; NC9G0275540; NC5G0160680; NC5G0048380; NC1G0136170; NC3G0229380; NC3G0229460; NC3G0229580; NC2G0000260; NC6G0039940; NC3G0225370; NC1…
GO:0005840	ribosome	cellular_component	181	19018	0.994596131	1	0.665592589	NC9G0170280; NC2G0287190; NC3G0224950; NC3G0230610; NC8G0210680; NC12G0186910; NC13G0059090; NC3G0202790; NC10G0248570; NC3G0228090; NC2G0010240; NC9G0275650; NC1G0107970; NC1G0091200; NC3G0206150; NC7G0310520; NC9G0169750; NC11G0117790; NC3G0206760; NC11G0117810; NC3G0197230; NC5G0051010; NC7G0235540; NC7G0235530; NC10G0045140; NC9G0172180; NC1G0180000; NC6G0256890; NC1G0108890
GO:0009706	chloroplast inner membrane	cellular_component	181	19018	0.999127825	1	0.596738183	NC11G0121650; NC12G0094140; NC2G0038060; NC3G0221530; NC3G0242960; NC5G0261140; NC6G0154340; NC6G0268380; NC6G0265690; NC6G0265670; NC3G0229310; NC9G0169760; NC2G0126860; NC1G0193390; NC1G0193400; NC14G0282770; NC4G0270580; NC2G0008070; NC1G0105500; NC1G0105470; NC12G0245640; NC2G0054130; NC5G0162010; NC12G0011860; NC7G0295720; NC12G0185640
GO:0004497	monooxygenase activity	molecular_function	180	19018	0.007815164	0.045376592	1.315501675	NC4G0022140; NC10G0163770; NC1G0017710; NC6G0154940; NC4G0018720; NC7G0310630; NC8G0215190; NC3G0221710; NC3G0221790; NC3G0221800; NC10G0232730; NC3G0221810; NC3G0207620; NC3G0207680; NC3G0207720; NC3G0207750; NC2G0034700; NC7G0247280; NC6G0041040; NC12G0198560; NC9G0273720; NC9G0273740; NC2G0284500; NC4G0020890; NC10G0166370; NC8G0299740; NC1G0259860; NC3G0223750; NC8G0216640; NC2G0287460; NC2G0…
GO:0042803	protein homodimerization activity	molecular_function	179	19018	0.01649892	0.073140463	1.276435027	NC8G0137180; NC8G0137200; NC1G0017650; NC10G0164090; NC6G0154650; NC2G0004280; NC9G0173930; NC1G0106420; NC11G0118520; NC2G0003350; NC3G0207600; NC13G0027500; NC4G0240210; NC1G0101040; NC11G0241450; NC2G0034850; NC11G0123400; NC12G0186590; NC2G0284700; NC1G0109880; NC3G0243280; NC1G0109670; NC1G0105090; NC2G0056910; NC1G0105020; NC1G0105010; NC4G0020880; NC8G0213840; NC1G0104360; NC1G0104350; NC7…
GO:0016491	oxidoreductase activity	molecular_function	178	19018	0.006040562	0.035884961	1.330282592	NC4G0022350; NC9G0113620; NC1G0017970; NC1G0017960; NC10G0142960; NC4G0046890; NC10G0164360; NC6G0039640; NC6G0154650; NC6G0154640; NC6G0154590; NC11G0121620; NC7G0236540; NC2G0037730; NC1G0134520; NC1G0106360; NC9G0168480; NC2G0055180; NC3G0226030; NC5G0049990; NC12G0187130; NC6G0041180; NC5G0049920; NC5G0049910; NC6G0041280; NC5G0057710; NC10G0044390; NC3G0223140; NC10G0266660; NC13G0025130; NC…
GO:0006281	DNA repair	biological_process	172	19018	0.137881462	0.269141144	1.135163624	NC10G0043100; NC8G0212530; NC3G0142460; NC2G0000930; NC13G0026080; NC7G0031030; NC1G0131160; NC2G0286580; NC14G0115060; NC12G0184030; NC11G0118690; NC3G0207590; NC1G0101040; NC2G0284990; NC10G0031840; NC9G0273950; NC7G0301040; NC11G0209930; NC9G0274370; NC2G0006380; NC6G0256970; NC2G0001850; NC2G0287840; NC1G0136400; NC9G0276090; NC2G0297760; NC9G0276410; NC14G0011010; NC11G0117760; NC3G0197310; …
GO:0005743	mitochondrial inner membrane	cellular_component	170	19018	0.996616711	1	0.635350654	NC8G0216020; NC3G0221350; NC1G0133960; NC12G0186530; NC8G0218370; NC5G0200720; NC2G0190970; NC10G0248860; NC9G0113280; NC2G0036950; NC10G0163470; NC13G0026180; NC1G0135180; NC6G0255710; NC6G0040640; NC11G0122790; NC9G0172980; NC1G0089240; NC3G0208130; NC6G0258920; NC6G0258740; NC2G0053520; NC5G0049130; NC5G0251260; NC5G0048680; NC7G0292190
GO:0009505	plant-type cell wall	cellular_component	170	19018	0.020562968	0.089894551	1.270701308	NC8G0212140; NC9G0272180; NC6G0039420; NC1G0131560; NC12G0095140; NC1G0182140; NC8G0271130; NC7G0236410; NC8G0215330; NC3G0221280; NC1G0306790; NC11G0058050; NC10G0144430; NC7G0247260; NC10G0144870; NC3G0226310; NC2G0054600; NC2G0054570; NC2G0007000; NC3G0226960; NC6G0257510; NC3G0202930; NC10G0166420; NC4G0150420; NC2G0036640; NC1G0178760; NC6G0252230; NC12G0189660; NC12G0189650; NC2G0009870; NC…
GO:0045892	negative regulation of transcription, DNA-templated	biological_process	170	19018	0.524232224	0.630427956	0.977462545	NC4G0046990; NC4G0046970; NC6G0039700; NC11G0121560; NC9G0173930; NC10G0233120; NC13G0027500; NC11G0241450; NC4G0199950; NC1G0101500; NC3G0226320; NC2G0035260; NC9G0273780; NC1G0129030; NC6G0257610; NC4G0020430; NC4G0052140; NC4G0020470; NC13G0058960; NC10G0166090; NC8G0213980; NC1G0109290; NC3G0230980; NC13G0293570; NC8G0216850; NC1G0132110; NC7G0176470; NC13G0026210; NC2G0033610; NC11G0302550; …
GO:0040008	regulation of growth	biological_process	166	19018	0.117607983	0.255574786	1.151168238	NC10G0042960; NC10G0042950; NC12G0189110; NC9G0272120; NC1G0131430; NC2G0000500; NC2G0286670; NC2G0286660; NC2G0286630; NC2G0286620; NC2G0286610; NC12G0094120; NC2G0286560; NC2G0286530; NC11G0118320; NC4G0199580; NC2G0034540; NC9G0168130; NC2G0035030; NC3G0226430; NC12G0186410; NC13G0059100; NC4G0051990; NC3G0202830; NC2G0191350; NC2G0191150; NC12G0096540; NC3G0230690; NC1G0132160; NC2G0009310; N…
GO:0046777	protein autophosphorylation	biological_process	165	19018	0.829777594	0.886579132	0.856020228	NC9G0170460; NC4G0237100; NC10G0046600; NC8G0060080; NC2G0285290; NC3G0014090; NC2G0007000; NC2G0056910; NC2G0036580; NC8G0216900; NC1G0178150; NC7G0176490; NC3G0204050; NC3G0205910; NC5G0263730; NC9G0139070; NC4G0236820; NC1G0182070; NC11G0302530; NC3G0225030; NC11G0240970; NC5G0141020; NC6G0098310; NC9G0111690; NC7G0246460; NC2G0035580; NC9G0112160; NC8G0217780; NC12G0249410; NC2G0006010; NC1G0…
GO:0006351	transcription, DNA-templated	biological_process	163	19018	0.999999744	1	0.356803812	NC4G0022130; NC9G0271710; NC9G0173840; NC11G0241450; NC6G0097670; NC5G0183500; NC10G0032080; NC4G0021220; NC10G0143520; NC1G0111180; NC8G0214310; NC5G0141480; NC3G0227020; NC11G0244480
GO:0031225	anchored component of membrane	cellular_component	160	19018	0.176655712	0.306756217	1.1164455	NC8G0212720; NC8G0212710; NC8G0212540; NC1G0131470; NC1G0182140; NC8G0271130; NC12G0094090; NC5G0050630; NC1G0106330; NC10G0144770; NC2G0034820; NC4G0153390; NC2G0054810; NC11G0209840; NC9G0146060; NC12G0189790; NC2G0037030; NC2G0037040; NC3G0228580; NC12G0189210; NC9G0275680; NC1G0136200; NC5G0100210; NC4G0022920; NC4G0022930; NC4G0023110; NC4G0023350; NC1G0193480; NC1G0307020; NC7G0278620; NC9G…
GO:0042802	identical protein binding	molecular_function	160	19018	0.568707103	0.66777536	0.960662407	NC9G0170430; NC5G0267680; NC2G0009290; NC10G0164370; NC2G0286500; NC2G0008640; NC11G0122130; NC11G0122150; NC11G0122220; NC11G0122260; NC1G0101370; NC12G0186590; NC2G0284700; NC1G0109880; NC1G0109670; NC8G0213840; NC13G0029220; NC7G0031400; NC2G0287840; NC1G0132250; NC8G0216520; NC1G0135950; NC3G0206490; NC8G0279610; NC9G0169270; NC3G0225030; NC5G0305460; NC5G0262500; NC11G0122810; NC3G0222670; N…
GO:0016042	lipid catabolic process	biological_process	157	19018	4.86937E-07	3.92707E-06	1.719898267	NC6G0251710; NC6G0251680; NC6G0039180; NC1G0017850; NC1G0017810; NC6G0039220; NC6G0039230; NC6G0039350; NC6G0039360; NC3G0229170; NC1G0177420; NC7G0236270; NC8G0215280; NC1G0090040; NC1G0134450; NC2G0003440; NC3G0222000; NC11G0119140; NC13G0027910; NC13G0027960; NC13G0028050; NC13G0028080; NC3G0197640; NC1G0180560; NC2G0284890; NC3G0226760; NC2G0007080; NC7G0289520; NC11G0209780; NC8G0213600; NC1…
GO:0003899	DNA-directed 5'-3' RNA polymerase activity	molecular_function	156	19018	0.999997018	1	0.399443828	NC6G0153930; NC6G0153970; NC6G0154020; NC6G0154030; NC9G0173840; NC7G0278380; NC2G0004390; NC7G0279310; NC7G0279340; NC6G0040850; NC5G0262380; NC13G0028630; NC13G0028670; NC2G0036040; NC2G0264790
GO:0008017	microtubule binding	molecular_function	156	19018	0.01419259	0.064518917	1.304849839	NC10G0266130; NC9G0271670; NC1G0182580; NC6G0154650; NC6G0154640; NC6G0154590; NC2G0286550; NC1G0134090; NC2G0034740; NC3G0226800; NC6G0257440; NC8G0240740; NC1G0105110; NC8G0213970; NC3G0209050; NC10G0162640; NC10G0162660; NC6G0252740; NC5G0062630; NC14G0281330; NC9G0112900; NC11G0115860; NC9G0146100; NC12G0189370; NC3G0229000; NC9G0276160; NC10G0143300; NC10G0143410; NC1G0181770; NC1G0181730; N…
GO:0099503	secretory vesicle	cellular_component	156	19018	0.005466125	0.033095047	1.358109016	NC8G0212540; NC9G0271910; NC3G0142450; NC6G0039220; NC6G0039230; NC4G0018900; NC6G0259640; NC3G0229920; NC2G0037460; NC1G0306490; NC1G0306520; NC1G0306530; NC1G0306620; NC9G0168890; NC9G0173310; NC2G0285290; NC12G0250500; NC2G0007000; NC3G0226960; NC311510; NC8G0213500; NC2G0036730; NC1G0178950; NC3G0228220; NC2G0287730; NC11G0120720; NC11G0120730; NC2G0005160; NC1G0178150; NC7G0176490; NC9G02757…
GO:0016787	hydrolase activity	molecular_function	155	19018	0.00049309	0.003714007	1.474076579	NC1G0182620; NC9G0272180; NC4G0046890; NC2G0009030; NC7G0310560; NC5G0263350; NC14G0114780; NC7G0278070; NC1G0134210; NC10G0144430; NC1G0193890; NC1G0133870; NC11G0119070; NC13G0027960; NC13G0028050; NC13G0028080; NC10G0145270; NC7G0246150; NC8G0213900; NC7G0246010; NC4G0238810; NC10G0044160; NC9G0112880; NC12G0189730; NC10G0266750; NC11G0015960; NC11G0015970; NC2G0009370; NC2G0004710; NC9G016977…
GO:0043231	intracellular membrane-bounded organelle	cellular_component	155	19018	0.00779396	0.04531757	1.340069618	NC9G0170470; NC6G0039370; NC2G0008990; NC2G0008840; NC2G0008820; NC2G0008510; NC8G0215190; NC5G0194230; NC4G0023840; NC1G0133980; NC1G0134000; NC2G0126130; NC2G0126100; NC2G0126090; NC2G0054580; NC1G0180380; NC6G0258040; NC3G0231100; NC2G0002060; NC13G0293590; NC2G0190680; NC7G0277000; NC3G0206030; NC14G0010850; NC14G0010860; NC6G0255910; NC042350; NC8G0211600; NC11G0117900; NC9G0169270; NC12G029…
GO:0004252	serine-type endopeptidase activity	molecular_function	146	19018	0.972804185	0.99446333	0.711338324	NC5G0159470; NC8G0210700; NC10G0144870; NC11G0119100; NC9G0168160; NC1G0180500; NC1G0109880; NC1G0109670; NC10G0166500; NC7G0295560; NC14G0281300; NC2G0190690; NC2G0037260; NC8G0216100; NC11G0016610; NC11G0117580; NC11G0117890; NC6G0040210; NC7G0236050; NC9G0272590; NC11G0241320; NC1G0129890; NC3G0220350; NC3G0220300; NC1G0105290
GO:0009658	chloroplast organization	biological_process	146	19018	0.0786406	0.189448159	1.195048385	NC11G0121650; NC9G0168950; NC2G0293840; NC8G0210660; NC10G0232380; NC10G0232360; NC3G0226480; NC12G0186780; NC3G0226550; NC13G0059090; NC7G0289210; NC9G0274340; NC6G0154340; NC6G0268380; NC6G0256950; NC2G0191150; NC4G0047830; NC8G0216880; NC10G0234040; NC1G0178500; NC11G0121100; NC042320; NC2G0033520; NC2G0033610; NC11G0302580; NC5G0050990; NC7G0236030; NC8G0219560; NC14G0282920; NC2G0008060; NC4…
GO:0009055	electron transfer activity	molecular_function	145	19018	0.30212723	0.437780543	1.060041277	NC8G0212540; NC2G0298060; NC2G0287330; NC1G0182400; NC3G0229920; NC2G0008370; NC9G0168830; NC10G0144630; NC13G0027730; NC1G0101390; NC1G0128960; NC2G0056960; NC3G0202820; NC10G0044390; NC4G0238680; NC8G0213610; NC12G0096600; NC2G0036490; NC10G0163130; NC6G0155220; NC9G0275740; NC12G0184680; NC12G0184650; NC12G0184350; NC1G0193130; NC7G0235860; NC1G0307020; NC8G0219120; NC9G0273300; NC5G0201310; N…
GO:0061630	ubiquitin protein ligase activity	molecular_function	145	19018	0.996894394	1	0.601645049	NC4G0237160; NC7G0277580; NC7G0277770; NC1G0134300; NC10G0232610; NC10G0232590; NC11G0118760; NC5G0050080; NC2G0054480; NC10G0166130; NC3G0202940; NC3G0223180; NC1G0091180; NC1G0107410; NC9G0012990; NC2G0033650; NC6G0258250; NC2G0035920; NC4G0137370; NC12G0249360; NC7G0292450
GO:0035556	intracellular signal transduction	biological_process	144	19018	0.999975549	1	0.432730814	NC5G0099550; NC4G0237100; NC6G0041590; NC2G0036580; NC8G0216900; NC3G0204050; NC5G0263730; NC9G0139070; NC1G0192730; NC5G0141020; NC6G0098310; NC10G0145870; NC12G0249410; NC12G0185930; NC8G0212920
GO:0008380	RNA splicing	biological_process	143	19018	0.963493439	0.988044108	0.726261506	NC12G0095700; NC5G0159460; NC7G0139720; NC7G0139740; NC10G0232530; NC10G0232510; NC1G0101370; NC2G0285290; NC1G0180510; NC2G0054620; NC10G0044410; NC1G0259840; NC9G0146210; NC9G0146160; NC5G0048520; NC4G0022570; NC6G0255750; NC7G0139680; NC13G0026970; NC5G0305460; NC3G0225730; NC2G0056470; NC4G0239160; NC9G0147140; NC8G0124970
GO:0031969	chloroplast membrane	cellular_component	143	19018	0.117575288	0.255574786	1.16201841	NC4G0237610; NC9G0272190; NC4G0046890; NC3G0224550; NC8G0215190; NC1G0106560; NC13G0027410; NC1G0180920; NC6G0254470; NC7G0247280; NC2G0285360; NC7G0293180; NC6G0041530; NC11G0123810; NC7G0031400; NC9G0113070; NC2G0287810; NC5G0048500; NC12G0184530; NC6G0255710; NC4G0152680; NC4G0152720; NC11G0241320; NC5G0262490; NC5G0262470; NC1G0130190; NC10G0045500; NC4G0020030; NC9G0147780; NC13G0195340; NC2…
GO:0009408	response to heat	biological_process	141	19018	0.136478998	0.269141144	1.149038417	NC6G0154070; NC2G0037570; NC8G0215320; NC10G0046550; NC5G0050430; NC14G0260840; NC12G0250440; NC9G0273820; NC1G0109480; NC8G0299720; NC7G0246010; NC9G0146770; NC9G0146760; NC9G0146690; NC10G0043850; NC3G0230780; NC11G0115740; NC3G0228220; NC7G0277150; NC9G0276350; NC7G0277250; NC4G0237060; NC10G0143710; NC6G0255490; NC13G0026780; NC8G0219360; NC7G0278660; NC6G0258840; NC7G0247030; NC4G0137670; NC…
GO:0009873	ethylene-activated signaling pathway	biological_process	141	19018	5.49338E-05	0.000431998	1.590976269	NC3G0205690; NC10G0163650; NC9G0113670; NC12G0095590; NC1G0017760; NC1G0017590; NC10G0164210; NC7G0236680; NC3G0229980; NC3G0221040; NC5G0159420; NC1G0130770; NC5G0159410; NC14G0114950; NC3G0207030; NC11G0118610; NC8G0060080; NC13G0027700; NC12G0250460; NC4G0052740; NC10G0032050; NC4G0020430; NC10G0166090; NC3G0202670; NC13G0029220; NC10G0044120; NC5G0062480; NC3G0230860; NC6G0268800; NC4G0238110…
GO:0042626	ATPase-coupled transmembrane transporter activity	molecular_function	141	19018	0.136478998	0.269141144	1.149038417	NC9G0113540; NC6G0039770; NC1G0131080; NC1G0306360; NC5G0262740; NC5G0262730; NC5G0262690; NC5G0262680; NC6G0254830; NC2G0126320; NC11G0242120; NC8G0213910; NC4G0238960; NC4G0238900; NC4G0238870; NC14G0013890; NC1G0018550; NC6G0252160; NC8G0125740; NC12G0185120; NC10G0233370; NC1G0136550; NC14G0010850; NC8G0211960; NC14G0010860; NC6G0255910; NC12G0187490; NC4G0270040; NC9G0172640; NC1G0101540; NC…
GO:0005887	integral component of plasma membrane	cellular_component	139	19018	0.115789381	0.251889459	1.165571344	NC8G0212390; NC8G0212380; NC4G0151610; NC1G0017630; NC4G0151760; NC10G0164370; NC12G0188600; NC6G0259510; NC8G0060080; NC11G0241790; NC1G0180460; NC2G0054540; NC4G0153750; NC9G0274010; NC2G0265050; NC1G0128770; NC2G0006430; NC5G0048500; NC1G0135990; NC9G0169570; NC13G0027150; NC4G0152680; NC4G0152720; NC4G0270060; NC11G0122820; NC1G0129890; NC1G0105780; NC3G0208130; NC2G0192280; NC11G0209730; NC1…
GO:0030246	carbohydrate binding	molecular_function	138	19018	0.145945965	0.269141144	1.1439145	NC6G0269400; NC6G0269410; NC4G0237580; NC2G0037460; NC2G0126710; NC2G0293730; NC7G0063300; NC1G0106350; NC6G0115230; NC7G0247260; NC3G0029920; NC3G0029880; NC13G0059040; NC5G0057610; NC13G0029250; NC13G0029340; NC10G0162720; NC1G0104260; NC6G0252530; NC12G0248980; NC9G0113460; NC7G0062300; NC7G0062260; NC7G0176710; NC3G0228950; NC3G0220820; NC6G0024190; NC14G0283130; NC2G0294440; NC1G0105720; NC6…
GO:0048364	root development	biological_process	138	19018	0.252965678	0.382195108	1.083708473	NC3G0205690; NC1G0259740; NC12G0189110; NC3G0224640; NC2G0286500; NC8G0060080; NC2G0284710; NC8G0218190; NC13G0059100; NC7G0289210; NC3G0231180; NC4G0238760; NC13G0029220; NC10G0043890; NC10G0043880; NC13G0293590; NC8G0125740; NC3G0231630; NC10G0143300; NC9G0169670; NC7G0139410; NC9G0169400; NC4G0199200; NC3G0220530; NC3G0222080; NC9G0273410; NC5G0261640; NC9G0172400; NC9G0111540; NC5G0201290; NC…
GO:0051082	unfolded protein binding	molecular_function	138	19018	0.319512305	0.461180735	1.05360546	NC6G0154070; NC6G0259640; NC4G0019250; NC2G0126710; NC2G0293730; NC5G0050450; NC5G0050440; NC5G0050430; NC2G0285290; NC12G0250440; NC1G0128880; NC9G0146770; NC9G0146760; NC9G0146690; NC3G0230780; NC8G0213060; NC2G0037100; NC9G0275560; NC9G0284070; NC10G0168050; NC9G0276340; NC9G0012990; NC12G0187630; NC7G0235690; NC7G0278480; NC6G0258840; NC11G0209490; NC4G0137670; NC11G0116820; NC5G0048840; NC4G…
GO:0005507	copper ion binding	molecular_function	137	19018	0.007415475	0.04334318	1.364523443	NC11G0121620; NC2G0037730; NC1G0134430; NC10G0045920; NC9G0168510; NC7G0247280; NC1G0133680; NC5G0049990; NC5G0049920; NC5G0049910; NC6G0254120; NC8G0218920; NC6G0254110; NC6G0254100; NC8G0099080; NC9G0273500; NC7G0289730; NC1G0158120; NC10G0044390; NC10G0044160; NC9G0146100; NC11G0120630; NC10G0233850; NC12G0189210; NC7G0176630; NC7G0176610; NC7G0139410; NC1G0193100; NC8G0215020; NC8G0215010; NC…
GO:0007049	cell cycle	biological_process	136	19018	0.061647739	0.154835087	1.221828181	NC9G0271570; NC14G0281930; NC10G0143020; NC1G0182580; NC3G0224490; NC9G0114380; NC9G0114400; NC2G0037360; NC4G0019280; NC1G0306690; NC1G0306880; NC4G0240320; NC6G0041590; NC2G0284990; NC11G0123690; NC2G0056630; NC1G0109450; NC12G0096840; NC2G0036380; NC2G0010060; NC10G0167920; NC5G0099990; NC5G0160110; NC10G0065770; NC12G0184430; NC4G0023210; NC5G0050790; NC11G0240970; NC4G0152840; NC3G0225820; N…
GO:0016740	transferase activity	molecular_function	136	19018	0.801884939	0.866931176	0.855279727	NC10G0167580; NC9G0170390; NC9G0170150; NC11G0058080; NC8G0211010; NC14G0114450; NC5G0050530; NC7G0292950; NC11G0116970; NC3G0202190; NC6G0257540; NC3G0202670; NC10G0233710; NC10G0233700; NC10G0233650; NC8G0216330; NC5G0160390; NC210120; NC9G0276420; NC2G0056040; NC2G0055810; NC6G0254980; NC9G0272730; NC11G0057880; NC10G0145650; NC9G0199980; NC10G0032500; NC5G0251530
GO:0055114	oxidation-reduction process	biological_process	136	19018	0.001145834	0.008068006	1.466193817	NC9G0271700; NC4G0018660; NC7G0310630; NC2G0038020; NC5G0262610; NC3G0221840; NC3G0207620; NC11G0119000; NC6G0041040; NC2G0284700; NC3G0243260; NC4G0020890; NC3G0202820; NC4G0021080; NC8G0216640; NC3G0204140; NC2G0009470; NC2G0009440; NC8G0216090; NC12G0093690; NC13G0026180; NC1G0305930; NC2G0297700; NC10G0143430; NC10G0143460; NC10G0065590; NC5G0051190; NC2G0055870; NC11G0122520; NC2G0007870; NC…
GO:0009611	response to wounding	biological_process	135	19018	0.00095238	0.006882958	1.477054512	NC12G0185360; NC9G0272150; NC9G0272200; NC11G0121560; NC7G0310630; NC7G0310770; NC1G0306340; NC9G0169010; NC1G0106560; NC6G0254820; NC9G0173170; NC7G0175800; NC4G0199950; NC12G0187040; NC3G0226320; NC1G0129030; NC1G0109880; NC4G0052140; NC11G0209920; NC1G0109670; NC4G0239050; NC3G0231150; NC1G0104420; NC2G0001730; NC3G0228020; NC3G0228030; NC3G0228500; NC8G0216520; NC1G0136170; NC13G0026520; NC5G…
GO:0016192	vesicle-mediated transport	biological_process	135	19018	0.999889528	1	0.461579535	NC6G0039370; NC6G0154700; NC12G0188380; NC12G0188360; NC7G0234900; NC8G0240400; NC1G0260560; NC10G0166430; NC10G0166440; NC2G0001420; NC3G0229360; NC5G0051090; NC8G0190050; NC10G0166930; NC12G0185830
GO:0006970	response to osmotic stress	biological_process	133	19018	0.029369561	0.12008172	1.28062292	NC13G0026040; NC9G0272180; NC1G0017590; NC10G0164210; NC14G0114610; NC10G0144430; NC1G0089550; NC1G0180400; NC9G0273820; NC2G0284700; NC3G0202190; NC7G0246190; NC2G0191270; NC9G0171370; NC10G0248610; NC11G0244790; NC1G0178170; NC8G0216330; NC1G0136170; NC5G0048080; NC9G0276350; NC4G0237060; NC4G0152070; NC1G0182070; NC10G0143710; NC13G0026780; NC11G0302530; NC11G0118210; NC5G0158920; NC8G0219360;…
GO:0015297	antiporter activity	molecular_function	133	19018	0.018669559	0.082407033	1.311857626	NC6G0269620; NC2G0003750; NC2G0003720; NC3G0221540; NC13G0196550; NC4G0153130; NC1G0180920; NC2G0285360; NC6G0254060; NC2G0054560; NC9G0273820; NC12G0199030; NC11G0123810; NC2G0006660; NC2G0006620; NC2G0006560; NC2G0006550; NC2G0006540; NC9G0274310; NC5G0048230; NC10G0143510; NC10G0143710; NC8G0219360; NC8G0219210; NC8G0219170; NC8G0219160; NC8G0219150; NC8G0219140; NC2G0294180; NC2G0294200; NC2G…
GO:0055085	transmembrane transport	biological_process	133	19018	0.095316573	0.215222516	1.186918804	NC9G0113540; NC1G0182820; NC1G0111500; NC4G0151760; NC6G0039770; NC1G0131080; NC5G0262740; NC5G0262730; NC5G0262690; NC5G0262680; NC9G0173350; NC10G0046050; NC6G0254830; NC2G0126320; NC11G0242120; NC3G0202300; NC9G0274010; NC8G0213910; NC4G0238960; NC4G0238900; NC4G0238870; NC14G0013890; NC1G0018550; NC6G0252160; NC10G0233370; NC1G0136550; NC8G0211960; NC4G0140260; NC12G0187490; NC4G0270040; NC9G…
GO:0015979	photosynthesis	biological_process	132	19018	0.434430902	0.553774278	1.007082622	NC13G0025630; NC1G0103240; NC1G0182670; NC12G0188840; NC3G0229110; NC5G0159830; NC1G0306410; NC14G0115000; NC9G0169010; NC1G0106560; NC3G0221840; NC13G0027410; NC7G0247280; NC3G0226320; NC4G0052140; NC1G0260080; NC6G0257010; NC11G0016310; NC1G0107750; NC1G0091060; NC9G0276390; NC2G0055840; NC12G0187860; NC9G0272660; NC9G0272770; NC1G0110990; NC14G0014370; NC3G0227410; NC1G0128500; NC14G0281710; N…
GO:0018298	protein-chromophore linkage	biological_process	132	19018	0.998997805	1	0.535012643	NC10G0042980; NC2G0000640; NC6G0259500; NC14G0115080; NC1G0105020; NC1G0105010; NC8G0213840; NC5G0266930; NC7G0277290; NC11G0117760; NC2G0033530; NC5G0051170; NC7G0235150; NC7G0246810; NC3G0227450; NC5G0049320; NC12G0011950
GO:0051539	4 iron, 4 sulfur cluster binding	molecular_function	131	19018	0.971521923	0.9936741	0.697654564	NC13G0026080; NC2G0287330; NC1G0111230; NC2G0008920; NC2G0004280; NC1G0134490; NC14G0260870; NC2G0284710; NC5G0261250; NC6G0257290; NC6G0257300; NC3G0202820; NC1G0157870; NC12G0097020; NC1G0102990; NC8G0216650; NC9G0169560; NC7G0139410; NC6G0040010; NC7G0236120; NC6G0040640; NC3G0225830
GO:0003887	DNA-directed DNA polymerase activity	molecular_function	130	19018	0.999999758	1	0.287599556	NC2G0004040; NC3G0207060; NC11G0058000; NC11G0242110; NC1G0157870; NC7G0031650; NC3G0223680; NC290230; NC7G0292680
GO:0009416	response to light stimulus	biological_process	130	19018	0.007422718	0.04334318	1.374086769	NC10G0042980; NC4G0237220; NC4G0237100; NC1G0177610; NC6G0259500; NC5G0100810; NC1G0106560; NC6G0254440; NC1G0129310; NC1G0157810; NC14G0281210; NC7G0031400; NC8G0217000; NC6G0252110; NC1G0108160; NC7G0277290; NC4G0236990; NC1G0135190; NC6G0255740; NC2G0033530; NC5G0051170; NC6G0039960; NC11G0241060; NC11G0241080; NC11G0241120; NC11G0122370; NC11G0241270; NC8G0214330; NC2G0007580; NC2G0007520; NC…
GO:0004601	peroxidase activity	molecular_function	129	19018	0.017655366	0.078182606	1.320332158	NC2G0042440; NC10G0266110; NC10G0142910; NC10G0142930; NC8G0212140; NC3G0229640; NC5G0140530; NC8G0215660; NC5G0060410; NC1G0306790; NC5G0262610; NC6G0254660; NC13G0027930; NC13G0027940; NC3G0226510; NC1G0128970; NC4G0051830; NC4G0051810; NC3G0202930; NC9G0146780; NC1G0288200; NC3G0223250; NC2G0036640; NC7G0031340; NC4G0238150; NC2G0288040; NC3G0228280; NC2G0009870; NC2G0009850; NC2G0009810; NC8G…
GO:0046658	anchored component of plasma membrane	cellular_component	129	19018	0.028053357	0.116675816	1.288128935	NC8G0212720; NC8G0212540; NC1G0131470; NC8G0271200; NC1G0182140; NC8G0271130; NC12G0094090; NC2G0003840; NC5G0050630; NC1G0106330; NC13G0196320; NC10G0144770; NC2G0034820; NC10G0145030; NC2G0002210; NC7G0245790; NC9G0146100; NC9G0146060; NC12G0189210; NC9G0275740; NC1G0136200; NC7G0310470; NC5G0100210; NC13G0026360; NC1G0193480; NC1G0307020; NC9G0273300; NC1G0110480; NC3G0208030; NC1G0110340; NC9…
GO:0005654	nucleoplasm	cellular_component	128	19018	0.219954308	0.369579161	1.103463576	NC9G0271670; NC5G0267680; NC2G0004180; NC13G0290790; NC13G0309890; NC13G0311630; NC1G0134090; NC8G0299220; NC1G0101500; NC2G0054620; NC3G0014310; NC10G0165810; NC7G0289740; NC1G0128670; NC2G0057080; NC2G0057090; NC8G0213750; NC7G0245930; NC9G0171220; NC2G0009770; NC10G0143410; NC3G0197310; NC3G0197320; NC5G0050930; NC5G0050900; NC7G0235660; NC5G0262410; NC9G0147810; NC5G0141450; NC2G0036040; NC3G…
GO:0019684	photosynthesis, light reaction	biological_process	128	19018	1	1	0.064909622	NC1G0306430; NC2G0035830
GO:0009705	plant-type vacuole membrane	cellular_component	126	19018	0.890509095	0.932535672	0.791279203	NC4G0151610; NC12G0188320; NC12G0188220; NC1G0306220; NC9G0173820; NC3G0230340; NC7G0277870; NC6G0254560; NC1G0180910; NC8G0218280; NC12G0186290; NC2G0053160; NC2G0001800; NC1G0135810; NC4G0023170; NC13G0027150; NC9G0091870; NC9G0234540; NC6G0253470; NC12G0097190; NC1G0133500; NC7G0292800; NC5G0161300; NC12G0185750
GO:0006364	rRNA processing	biological_process	124	19018	0.871434151	0.916770166	0.804041771	NC5G0267680; NC7G0310610; NC2G0003450; NC2G0054510; NC7G0293060; NC5G0183550; NC3G0014310; NC14G0174670; NC7G0031670; NC2G0190700; NC2G0287960; NC2G0009960; NC5G0267670; NC9G0169550; NC1G0192910; NC12G0095010; NC6G0040340; NC6G0040580; NC2G0055330; NC1G0089170; NC5G0141250; NC1G0101610; NC12G0250100; NC1G0108630
GO:0005615	extracellular space	cellular_component	123	19018	0.58596277	0.68315171	0.945675145	NC9G0170260; NC9G0113940; NC9G0113970; NC5G0263540; NC1G0134430; NC9G0168890; NC10G0144870; NC6G0041110; NC8G0059810; NC1G0109880; NC1G0109810; NC8G0218120; NC8G0218060; NC1G0109670; NC8G0299440; NC1G0102950; NC2G0001730; NC3G0223870; NC3G0228460; NC3G0228470; NC12G0185170; NC5G0263530; NC10G0164830; NC9G0272590; NC3G0222090; NC4G0030700; NC2G0264900; NC5G0251420
GO:0042744	hydrogen peroxide catabolic process	biological_process	123	19018	0.050280955	0.147902995	1.249642156	NC2G0042440; NC10G0142910; NC10G0142930; NC8G0212140; NC3G0229640; NC5G0140530; NC8G0215660; NC5G0060410; NC1G0306790; NC6G0254660; NC13G0027930; NC13G0027940; NC3G0226510; NC1G0128970; NC4G0051830; NC4G0051810; NC3G0202930; NC9G0146780; NC1G0288200; NC3G0223250; NC2G0036640; NC4G0238150; NC2G0288040; NC3G0228280; NC2G0009870; NC2G0009850; NC2G0009810; NC1G0090860; NC8G0211810; NC8G0211800; NC1G0…
GO:0009751	response to salicylic acid	biological_process	122	19018	0.010826095	0.059559228	1.362037972	NC10G0163650; NC1G0182400; NC6G0039700; NC8G0215190; NC10G0046400; NC4G0199920; NC4G0199930; NC4G0199940; NC11G0241450; NC4G0199950; NC4G0199960; NC10G0145070; NC12G0187040; NC2G0285290; NC2G0035260; NC6G0257610; NC13G0058960; NC10G0044490; NC10G0163060; NC4G0150920; NC7G0176470; NC10G0167650; NC5G0160220; NC4G0237000; NC11G0241060; NC11G0241080; NC11G0241120; NC1G0130510; NC11G0241270; NC11G0122…
GO:0051287	NAD binding	molecular_function	122	19018	0.398399367	0.519844056	1.021528479	NC8G0212420; NC6G0039760; NC9G0169020; NC2G0285280; NC12G0198700; NC2G0284700; NC9G0274390; NC4G0238990; NC14G0281190; NC7G0031620; NC7G0031400; NC7G0031390; NC13G0298580; NC9G0275910; NC250170; NC250180; NC3G0229520; NC6G0025030; NC9G0139160; NC3G0206710; NC1G0193150; NC1G0181460; NC14G0283160; NC13G0304540; NC12G0250190; NC12G0012310; NC1G0132830; NC8G0300170; NC3G0232040; NC6G0269140
GO:0006457	protein folding	biological_process	121	19018	0.174759064	0.303727267	1.132967949	NC9G0271870; NC3G0142450; NC1G0182780; NC6G0154070; NC12G0188590; NC2G0037770; NC2G0126710; NC2G0293730; NC12G0250440; NC1G0128880; NC9G0274340; NC9G0146770; NC9G0146760; NC9G0146690; NC3G0230780; NC2G0037100; NC1G0178280; NC9G0275560; NC9G0276340; NC9G0012900; NC12G0187630; NC7G0278480; NC9G0172980; NC6G0258840; NC13G0195440; NC13G0195430; NC11G0116820; NC5G0161950; NC5G0161930; NC5G0048840; NC3…
GO:0045944	positive regulation of transcription by RNA polymerase II	biological_process	120	19018	0.610228912	0.699327104	0.934698558	NC12G0095660; NC9G0272130; NC4G0019280; NC6G0254900; NC13G0027500; NC8G0059970; NC8G0059960; NC14G0157210; NC9G0273780; NC7G0301040; NC10G0166170; NC10G0162650; NC10G0162670; NC13G0293570; NC8G0216850; NC3G0228920; NC12G0184630; NC9G0169520; NC9G0169500; NC1G0182010; NC2G0000260; NC5G0051070; NC7G0235320; NC1G0110220; NC9G0111840; NC9G0274550; NC9G0274610
GO:0003724	RNA helicase activity	molecular_function	119	19018	0.866906454	0.913645954	0.802915662	NC1G0177200; NC2G0008430; NC7G0139720; NC7G0139740; NC5G0159050; NC2G0034460; NC1G0101480; NC7G0293060; NC5G0183550; NC7G0031670; NC6G0252680; NC2G0005050; NC14G0010590; NC2G0127300; NC7G0139680; NC6G0255370; NC11G0057880; NC1G0106170; NC11G0209330; NC5G0141250; NC2G0005780; NC1G0108720; NC1G0104000
GO:0009579	thylakoid	cellular_component	119	19018	5.99741E-05	0.000470734	1.6407407	NC4G0237610; NC1G0182670; NC7G0030870; NC6G0259500; NC10G0046570; NC14G0114720; NC1G0106560; NC2G0293840; NC9G0168510; NC1G0133910; NC7G0247280; NC1G0133680; NC8G0218920; NC12G0250500; NC2G0054460; NC3G0242960; NC11G0124120; NC6G0257010; NC1G0288200; NC9G0112580; NC7G0031700; NC14G0281300; NC1G0102960; NC12G0096470; NC11G0115830; NC8G0216990; NC12G0189240; NC2G0033530; NC5G0051170; NC1G0134730; N…
GO:0009534	chloroplast thylakoid	cellular_component	117	19018	0.002681277	0.018132852	1.455750841	NC1G0103480; NC1G0182670; NC9G0272190; NC6G0259500; NC3G0221180; NC1G0306430; NC10G0046570; NC14G0114720; NC1G0106560; NC8G0210700; NC1G0133910; NC1G0180560; NC10G0166530; NC1G0288200; NC1G0102960; NC11G0115830; NC8G0216990; NC12G0189240; NC1G0131740; NC1G0131690; NC1G0131660; NC2G0004700; NC1G0192950; NC2G0033530; NC1G0193000; NC5G0051170; NC1G0134730; NC4G0023370; NC11G0302580; NC7G0235690; NC9…
GO:0016705	oxidoreductase activity, acting on paired donors, with incorporation or reduction of molecular oxygen	molecular_function	117	19018	0.02402393	0.100733639	1.313726369	NC10G0163770; NC6G0154940; NC7G0310630; NC3G0221710; NC3G0207620; NC3G0207680; NC3G0207720; NC3G0207750; NC2G0034700; NC9G0273720; NC9G0273740; NC10G0166370; NC8G0299740; NC1G0259860; NC3G0223750; NC2G0287460; NC2G0009560; NC2G0009570; NC2G0009540; NC2G0009530; NC8G0216090; NC5G0051190; NC10G0143750; NC6G0040720; NC6G0040730; NC6G0040750; NC6G0040800; NC6G0040810; NC1G0307240; NC290210; NC2G00032…
GO:0016301	kinase activity	molecular_function	116	19018	0.696396597	0.775768801	0.895305132	NC1G0103320; NC1G0103310; NC4G0018690; NC10G0164550; NC3G0224970; NC10G0046550; NC14G0157260; NC2G0007000; NC4G0051970; NC1G0018490; NC1G0178150; NC7G0176490; NC11G0016310; NC3G0205910; NC1G0065420; NC3G0222700; NC2G0035580; NC2G0054010; NC6G0156590; NC3G0243760; NC3G0243780; NC12G0185930; NC3G0141870; NC10G0167470; NC10G0167480
GO:0016709	oxidoreductase activity, acting on paired donors, with incorporation or reduction of molecular oxygen, NAD(P)H as one donor, and incorporation of one atom of oxygen	molecular_function	116	19018	0.052280696	0.147902995	1.253427185	NC11G0117270; NC1G0182570; NC4G0018720; NC12G0094170; NC066240; NC3G0221790; NC3G0221800; NC3G0221810; NC10G0144520; NC10G0144530; NC10G0144590; NC6G0041040; NC2G0035030; NC2G0284500; NC6G0252470; NC6G0252480; NC6G0252270; NC3G0231450; NC2G0009510; NC10G0143810; NC4G0152260; NC10G0143920; NC4G0152340; NC10G0144060; NC10G0144280; NC8G0215000; NC2G0294040; NC14G0261110; NC4G0030180; NC4G0030200; NC…
GO:0045454	cell redox homeostasis	biological_process	116	19018	0.033685217	0.129594955	1.289239391	NC10G0266110; NC2G0298060; NC3G0142450; NC1G0182400; NC3G0229920; NC4G0019240; NC1G0134490; NC1G0100930; NC10G0144630; NC13G0027730; NC2G0056960; NC4G0021080; NC4G0238680; NC11G0244790; NC10G0248710; NC2G0287630; NC1G0178230; NC1G0090860; NC7G0235860; NC11G0244000; NC3G0222210; NC9G0172890; NC3G0207990; NC3G0222430; NC1G0110270; NC1G0065270; NC1G0110240; NC11G0209650; NC5G0201310; NC2G0003000; NC…
GO:0000398	mRNA splicing, via spliceosome	biological_process	113	19018	0.959284485	0.984958182	0.698496464	NC4G0237660; NC12G0095700; NC4G0019100; NC1G0305970; NC10G0232530; NC10G0232510; NC10G0144840; NC1G0101370; NC11G0123370; NC1G0109290; NC1G0018380; NC1G0178390; NC6G0255750; NC5G0305460; NC11G0057880; NC9G0172560; NC1G0088880; NC1G0133230; NC1G0104000
GO:0000790	nuclear chromatin	cellular_component	113	19018	0.850750779	0.90357877	0.80878538	NC6G0013400; NC6G0013570; NC1G0306340; NC14G0157260; NC14G0157240; NC13G0293570; NC2G0053110; NC11G0115760; NC8G0125660; NC8G0125680; NC5G0048090; NC1G0107950; NC9G0276010; NC9G0276090; NC10G0065700; NC3G0197310; NC3G0197320; NC1G0181660; NC1G0111180; NC1G0065240; NC3G0231920; NC6G0256090
GO:0005759	mitochondrial matrix	cellular_component	113	19018	0.898182946	0.93817837	0.772022408	NC2G0298060; NC2G0008920; NC13G0196510; NC11G0119000; NC13G0027810; NC9G0273500; NC4G0021010; NC10G0044390; NC1G0102990; NC1G0136340; NC7G0277280; NC1G0135040; NC11G0122520; NC9G0172980; NC11G0209490; NC2G0056440; NC5G0201310; NC1G0133590; NC12G0092800; NC4G0021660; NC3G0203780
GO:0080167	response to karrikin	biological_process	111	19018	0.068252231	0.165219983	1.235037134	NC10G0043200; NC12G0188600; NC10G0233120; NC1G0101400; NC6G0041800; NC1G0260650; NC10G0044670; NC9G0171760; NC9G0171750; NC13G0194800; NC1G0157880; NC4G0021180; NC8G0213500; NC9G0113330; NC2G0009740; NC2G0004910; NC1G0107750; NC1G0136450; NC042320; NC6G0024710; NC2G0033530; NC6G0024500; NC6G0024370; NC3G0225970; NC3G0225990; NC5G0261850; NC5G0261840; NC6G0253900; NC13G0028510; NC1G0102220; NC1G01…
GO:0016757	transferase activity, transferring glycosyl groups	molecular_function	110	19018	0.665246841	0.751882787	0.90637436	NC3G0224440; NC12G0188760; NC1G0130680; NC4G0023530; NC3G0226380; NC2G0285110; NC11G0116970; NC8G0218080; NC2G0002250; NC6G0265530; NC2G0190570; NC3G0205960; NC5G0051310; NC4G0023240; NC11G0117920; NC2G0286360; NC8G0211100; NC4G0152970; NC4G0152990; NC1G0102220; NC1G0102230; NC2G0191440; NC1G0179360; NC5G0049340
GO:0010337	regulation of salicylic acid metabolic process	biological_process	109	19018	0.999999962	1	0.190560358	NC1G0180880; NC1G0260250; NC10G0044490; NC5G0160220; NC12G0185980
GO:0009524	phragmoplast	cellular_component	108	19018	0.01842411	0.08149889	1.346273644	NC9G0271570; NC5G0099550; NC14G0281930; NC9G0271670; NC10G0143020; NC1G0182580; NC6G0154650; NC9G0168910; NC1G0134090; NC4G0052740; NC5G0261190; NC1G0105110; NC8G0299550; NC3G0209050; NC11G0115860; NC11G0115770; NC1G0131640; NC10G0065770; NC1G0090670; NC13G0026380; NC10G0143410; NC4G0023210; NC3G0206810; NC1G0181770; NC1G0181730; NC11G0057860; NC8G0214270; NC4G0011400; NC9G0112090; NC9G0199980; N…
GO:0031902	late endosome membrane	cellular_component	108	19018	0.958696145	0.98460037	0.692369302	NC4G0151760; NC2G0037600; NC2G0054440; NC9G0273820; NC13G0293590; NC6G0265190; NC3G0231840; NC11G0120990; NC13G0242830; NC1G0107460; NC4G0140030; NC10G0143710; NC4G0199200; NC8G0219360; NC14G0283150; NC6G0098780; NC9G0200000; NC7G0308670
GO:0006486	protein glycosylation	biological_process	107	19018	0.141549861	0.269141144	1.164733406	NC1G0148320; NC1G0148300; NC3G0224440; NC6G0259550; NC3G0230250; NC1G0130680; NC10G0233170; NC10G0144910; NC2G0285300; NC10G0038200; NC10G0165660; NC8G0218080; NC4G0020630; NC4G0021190; NC6G0265530; NC3G0205960; NC10G0233250; NC10G0143570; NC4G0023240; NC9G0272600; NC4G0152970; NC4G0152990; NC5G0158790; NC9G0172860; NC4G0239780; NC12G0097300; NC11G0244560; NC11G0244520; NC9G0170700; NC9G0170670
GO:0018105	peptidyl-serine phosphorylation	biological_process	107	19018	0.996465432	1	0.543542256	NC4G0237100; NC1G0130620; NC4G0051970; NC2G0036580; NC1G0132600; NC8G0216900; NC3G0204050; NC5G0263730; NC9G0139070; NC5G0141020; NC6G0098310; NC2G0035580; NC12G0249410; NC12G0185930
GO:0043621	protein self-association	molecular_function	106	19018	0.058702502	0.14967315	1.254102887	NC13G0026040; NC4G0046950; NC12G0188600; NC2G0008860; NC1G0106420; NC2G0003350; NC3G0207600; NC2G0284700; NC10G0165810; NC9G0146770; NC9G0146760; NC9G0146690; NC14G0281190; NC13G0042280; NC9G0112750; NC3G0230780; NC12G0189480; NC12G0189440; NC10G0167940; NC4G0023170; NC6G0255580; NC8G0219560; NC6G0258840; NC1G0105440; NC13G0195490; NC10G0145540; NC2G0002720; NC11G0116820; NC8G0217370; NC5G0048840…
GO:0046982	protein heterodimerization activity	molecular_function	105	19018	0.166339545	0.290439742	1.147354844	NC11G0302410; NC11G0016950; NC1G0306340; NC4G0023990; NC3G0226080; NC8G0305540; NC5G0057690; NC2G0001900; NC11G0115760; NC2G0010000; NC1G0108040; NC5G0048090; NC1G0107950; NC11G0117570; NC13G0026560; NC7G0139510; NC5G0051050; NC12G0188110; NC5G0050880; NC2G0286230; NC2G0286220; NC1G0110700; NC4G0239490; NC10G0145430; NC8G0124220; NC10G0032230; NC5G0161680; NC8G0217370; NC1G0109000
GO:0048366	leaf development	biological_process	102	19018	0.496970228	0.610614423	0.977462545	NC9G0113670; NC9G0272130; NC6G0039700; NC2G0037570; NC6G0041040; NC10G0145200; NC14G0157260; NC14G0157050; NC2G0056630; NC10G0032080; NC4G0020430; NC5G0261130; NC8G0299720; NC4G0021220; NC5G0062480; NC2G0010060; NC7G0277150; NC7G0277250; NC1G0181210; NC9G0272920; NC8G0214310; NC5G0161300; NC9G0170830; NC10G0167310
GO:0008289	lipid binding	molecular_function	101	19018	0.003136058	0.020830936	1.480710587	NC8G0212710; NC12G0185260; NC14G0282060; NC10G0163730; NC4G0237460; NC12G0095140; NC7G0310770; NC1G0130920; NC4G0023840; NC2G0034820; NC11G0241630; NC2G0054810; NC7G0289580; NC2G0006940; NC2G0006930; NC2G0006910; NC2G0006900; NC10G0044770; NC10G0044720; NC10G0044710; NC6G0258040; NC1G0288220; NC2G0190680; NC5G0160490; NC4G0022480; NC10G0167920; NC5G0099990; NC4G0022920; NC4G0022930; NC11G0117900;…
GO:0010310	regulation of hydrogen peroxide metabolic process	biological_process	101	19018	1	1	0.082261699	NC4G0046950; NC12G0185980
GO:0005681	spliceosomal complex	cellular_component	100	19018	0.722380264	0.800802318	0.872385321	NC4G0237660; NC12G0095700; NC4G0019100; NC7G0139720; NC7G0139740; NC10G0232530; NC10G0232510; NC10G0144840; NC1G0101370; NC10G0044410; NC1G0018380; NC5G0048520; NC6G0255750; NC7G0139680; NC13G0026970; NC5G0305460; NC3G0225730; NC2G0056470; NC4G0239160; NC1G0133230; NC8G0124970
GO:0015935	small ribosomal subunit	cellular_component	100	19018	0.999999999	1	0.083084316	NC1G0102750; NC6G0265540
GO:0016114	terpenoid biosynthetic process	biological_process	100	19018	0.999999994	1	0.124626474	NC11G0123420; NC1G0260360; NC9G0275390
GO:0016168	chlorophyll binding	molecular_function	100	19018	0.999717838	1	0.415421581	NC10G0042980; NC2G0000640; NC6G0259500; NC9G0169010; NC7G0277290; NC2G0033530; NC5G0051170; NC7G0235150; NC7G0246810; NC3G0227450
GO:0007623	circadian rhythm	biological_process	98	19018	0.020031126	0.08766287	1.356478633	NC11G0302420; NC3G0224140; NC7G0236450; NC4G0023700; NC3G0226310; NC2G0006960; NC1G0157810; NC3G0231170; NC12G0096850; NC10G0234120; NC12G0189470; NC13G0242900; NC8G0216290; NC5G0160160; NC4G0236990; NC042320; NC6G0039960; NC3G0225220; NC1G0181520; NC11G0241060; NC11G0241080; NC11G0241120; NC11G0241270; NC2G0007580; NC2G0007520; NC2G0294550; NC9G0147780; NC3G0208520; NC10G0162570; NC1G0133020; NC…
GO:0008233	peptidase activity	molecular_function	98	19018	0.976372798	0.996521715	0.635849359	NC12G0188380; NC3G0207060; NC9G0168890; NC9G0168560; NC5G0049760; NC11G0242110; NC8G0218310; NC9G0171210; NC9G0112950; NC6G0255870; NC9G0169370; NC1G0129890; NC290230; NC3G0232270; NC10G0167240
GO:0006869	lipid transport	biological_process	97	19018	0.029119771	0.119179121	1.327635982	NC4G0151760; NC12G0095140; NC6G0154700; NC4G0023840; NC2G0034820; NC11G0241630; NC2G0054810; NC7G0289580; NC8G0240400; NC2G0006940; NC2G0006930; NC2G0006910; NC2G0006900; NC10G0044770; NC10G0044720; NC10G0044710; NC6G0258040; NC1G0288220; NC2G0190680; NC5G0160490; NC14G0010850; NC14G0010860; NC6G0255910; NC4G0022920; NC4G0022930; NC11G0117900; NC3G0208130; NC8G0190050; NC10G0044790; NC2G0002720; …
GO:0009846	pollen germination	biological_process	97	19018	0.161269848	0.282790571	1.156328113	NC1G0148320; NC1G0148300; NC313240; NC11G0058170; NC2G0293790; NC11G0058160; NC6G0115260; NC2G0055120; NC4G0153520; NC10G0248340; NC6G0265680; NC8G0213360; NC4G0238330; NC6G0252520; NC6G0013190; NC1G0132390; NC9G0012850; NC2G0126810; NC12G0198410; NC12G0198430; NC4G0052750; NC4G0138080; NC9G0147300; NC7G0246270; NC4G0309120; NC3G0205450; NC14G0281830
GO:0009723	response to ethylene	biological_process	96	19018	0.065977901	0.163451589	1.254919361	NC10G0164210; NC6G0039700; NC3G0230100; NC5G0159420; NC5G0159410; NC3G0226430; NC6G0257610; NC4G0051990; NC10G0044120; NC8G0213350; NC4G0150920; NC10G0167650; NC9G0276370; NC4G0237000; NC4G0152070; NC11G0241060; NC11G0241080; NC11G0241120; NC11G0241270; NC8G0214330; NC2G0007580; NC2G0007520; NC10G0045550; NC6G0258890; NC1G0065150; NC5G0161710; NC8G0217390; NC9G0274870; NC6G0256330
GO:0010200	response to chitin	biological_process	96	19018	0.004361606	0.02648579	1.471284768	NC10G0167580; NC9G0272150; NC12G0184070; NC11G0058080; NC11G0118760; NC4G0199920; NC4G0199930; NC4G0199940; NC4G0199950; NC4G0199960; NC3G0226320; NC3G0202190; NC4G0052140; NC10G0166090; NC4G0238220; NC1G0018270; NC10G0167650; NC8G0216330; NC4G0237010; NC9G0169230; NC11G0302550; NC10G0165380; NC1G0110780; NC6G0258890; NC6G0258710; NC7G0246290; NC6G0253350; NC2G0035920; NC3G0227390; NC4G0030500; N…
GO:0030170	pyridoxal phosphate binding	molecular_function	95	19018	0.854049025	0.906612684	0.787114575	NC9G0170140; NC1G0106260; NC1G0180760; NC12G0250420; NC3G0231170; NC10G0163390; NC1G0132250; NC11G0120640; NC10G0143400; NC12G0187810; NC1G0111060; NC8G0214650; NC8G0214530; NC11G0123110; NC11G0123120; NC8G0300140; NC8G0217210; NC11G0015450
GO:0003777	microtubule motor activity	molecular_function	94	19018	0.240323949	0.373956611	1.104844632	NC10G0266130; NC6G0154650; NC6G0154640; NC6G0154590; NC3G0226800; NC6G0257440; NC8G0240740; NC8G0213970; NC3G0209050; NC5G0062630; NC14G0281330; NC9G0112900; NC11G0115860; NC3G0229000; NC9G0276160; NC10G0143300; NC2G0055830; NC3G0225130; NC5G0158850; NC3G0220140; NC4G0019940; NC1G0105610; NC3G0227040; NC7G0295650; NC10G0043630
GO:0008134	transcription factor binding	molecular_function	94	19018	0.599901058	0.697816334	0.928069491	NC4G0237800; NC1G0103320; NC1G0103310; NC13G0196410; NC10G0045940; NC13G0027500; NC8G0059960; NC14G0157210; NC14G0174530; NC10G0166170; NC8G0216850; NC12G0184630; NC9G0169500; NC1G0182010; NC2G0000260; NC5G0051070; NC7G0235320; NC1G0110220; NC1G0179250; NC9G0274550; NC9G0274610
GO:0043161	proteasome-mediated ubiquitin-dependent protein catabolic process	biological_process	94	19018	0.841049777	0.896057444	0.795488135	NC2G0037570; NC12G0186730; NC14G0157160; NC8G0299620; NC8G0299720; NC4G0238430; NC7G0277150; NC7G0277220; NC7G0277250; NC8G0279610; NC9G0012990; NC7G0235230; NC12G0245510; NC9G0200060; NC7G0308510; NC11G0015290; NC1G0108950; NC4G0021720
GO:0003682	chromatin binding	molecular_function	93	19018	0.480700731	0.594181422	0.98271772	NC13G0026040; NC7G0310710; NC1G0131020; NC8G0215590; NC9G0174080; NC6G0259520; NC2G0054830; NC9G0091280; NC7G0289740; NC8G0213840; NC10G0162650; NC10G0162670; NC2G0053110; NC1G0178700; NC12G0189410; NC9G0275730; NC9G0276090; NC3G0197310; NC3G0197320; NC1G0065240; NC5G0049320; NC12G0011950
GO:0010333	terpene synthase activity	molecular_function	93	19018	0.999992931	1	0.268013924	NC1G0306310; NC1G0306330; NC11G0123420; NC1G0260410; NC1G0260360; NC6G0155080
GO:0009753	response to jasmonic acid	biological_process	92	19018	0.007316716	0.042846104	1.444944631	NC10G0163650; NC9G0272150; NC6G0039700; NC7G0310560; NC5G0159420; NC5G0159410; NC10G0046400; NC11G0241450; NC12G0187040; NC2G0035260; NC11G0209920; NC13G0058960; NC7G0246010; NC10G0044120; NC8G0213350; NC4G0150920; NC10G0167650; NC1G0135160; NC6G0255840; NC11G0241060; NC11G0241080; NC11G0241120; NC2G0055490; NC11G0241270; NC11G0122740; NC2G0007580; NC2G0007520; NC6G0258890; NC9G0111700; NC9G02748…
GO:0009860	pollen tube growth	biological_process	92	19018	0.457281619	0.566598565	0.993399434	NC1G0148320; NC1G0148300; NC2G0293790; NC1G0089400; NC11G0118950; NC4G0153520; NC11G0241810; NC1G0102660; NC3G0230690; NC7G0277240; NC1G0181910; NC9G0012850; NC2G0126810; NC3G0222210; NC10G0045320; NC11G0209650; NC9G0147300; NC11G0116470; NC8G0300000; NC7G0292080; NC7G0292060; NC4G0021870
GO:0022625	cytosolic large ribosomal subunit	cellular_component	92	19018	0.457281619	0.566598565	0.993399434	NC9G0114390; NC1G0306280; NC5G0159500; NC10G0232740; NC1G0089390; NC14G0157560; NC10G0145110; NC4G0153630; NC6G0041680; NC6G0257550; NC1G0260580; NC1G0157980; NC9G0146800; NC5G0267070; NC11G0115600; NC2G0009420; NC12G0184300; NC6G0040280; NC8G0219770; NC1G0089010; NC10G0045380; NC14G0147990
GO:0022626	cytosolic ribosome	cellular_component	92	19018	0.063206846	0.15696558	1.264326552	NC9G0114390; NC2G0286400; NC10G0232740; NC5G0050430; NC1G0089390; NC7G0247280; NC14G0157560; NC10G0145110; NC10G0031840; NC6G0257550; NC9G0171740; NC1G0157980; NC9G0146800; NC6G0252350; NC5G0267070; NC11G0121210; NC10G0168050; NC6G0255740; NC3G0206760; NC6G0040280; NC8G0219880; NC8G0219770; NC10G0042570; NC14G0147990; NC7G0308510; NC11G0244610; NC11G0244570; NC14G0281640
GO:0045490	pectin catabolic process	biological_process	92	19018	0.27788412	0.411216407	1.083708473	NC1G0131400; NC5G0140690; NC5G0140680; NC13G0061670; NC5G0159300; NC5G0159290; NC11G0058060; NC11G0058050; NC11G0057990; NC11G0057970; NC6G0115260; NC4G0240270; NC10G0044030; NC10G0043950; NC10G0043940; NC12G0189680; NC8G0125760; NC3G0228950; NC12G0187760; NC10G0045000; NC4G0239210; NC1G0133560; NC11G0015680; NC11G0244230
GO:0006096	glycolytic process	biological_process	90	19018	0.848804174	0.902211583	0.784685209	NC3G0224970; NC2G0293840; NC8G0210950; NC4G0238990; NC2G0191270; NC1G0018490; NC10G0163370; NC11G0120850; NC8G0216270; NC3G0206710; NC7G0301750; NC1G0065420; NC3G0201800; NC2G0056440; NC1G0179320; NC1G0179300; NC2G0006290
GO:0010150	leaf senescence	biological_process	90	19018	0.410382062	0.535309299	1.015474977	NC1G0259740; NC8G0137180; NC6G0039700; NC2G0037570; NC2G0003840; NC10G0145070; NC11G0242030; NC10G0038130; NC10G0038110; NC1G0109810; NC8G0299720; NC4G0237060; NC2G0033430; NC10G0143550; NC9G0147780; NC7G0300940; NC5G0201290; NC7G0246510; NC8G0217780; NC12G0186170; NC5G0048900; NC6G0269080
GO:0009523	photosystem II	cellular_component	88	19018	0.988496058	1	0.566483975	NC10G0042980; NC2G0000640; NC3G0229110; NC6G0259500; NC9G0169010; NC1G0106560; NC1G0107750; NC5G0051170; NC7G0235150; NC7G0246810; NC3G0227450; NC9G0275080
GO:0009826	unidimensional cell growth	biological_process	88	19018	0.021657877	0.094157702	1.369002939	NC1G0177610; NC12G0188380; NC1G0305990; NC12G0188220; NC2G0286390; NC3G0221280; NC11G0241810; NC3G0226430; NC11G0123340; NC8G0240640; NC5G0261190; NC4G0051990; NC9G0274350; NC1G0157900; NC4G0238200; NC8G0217000; NC3G0204010; NC1G0107940; NC1G0107590; NC1G0107580; NC2G0004460; NC1G0107260; NC11G0302430; NC13G0195260; NC2G0002820; NC2G0054080; NC10G0166930; NC12G0185930; NC9G0170830
GO:0015986	ATP synthesis coupled proton transport	biological_process	88	19018	0.999920279	1	0.330448985	NC4G0153210; NC10G0233820; NC1G0134730; NC1G0089240; NC3G0222940; NC2G0005510; NC7G0292190
GO:0005856	cytoskeleton	cellular_component	87	19018	0.725733002	0.804212863	0.859492927	NC9G0271570; NC5G0099550; NC1G0017970; NC10G0143020; NC6G0154650; NC7G0277840; NC9G0168910; NC1G0306880; NC1G0090670; NC13G0026380; NC4G0023210; NC3G0206810; NC5G0051120; NC11G0240970; NC8G0214270; NC4G0011400; NC2G0054080; NC4G0021700
GO:0032541	cortical endoplasmic reticulum	cellular_component	87	19018	0.999999858	1	0.143248821	NC8G0216880; NC1G0178500; NC10G0032670
GO:0004523	RNA-DNA hybrid ribonuclease activity	molecular_function	86	19018	0.999607185	1	0.38643868	NC2G0068540; NC3G0207060; NC8G0210820; NC13G0196310; NC11G0242110; NC4G0047270; NC10G0233840; NC290230
GO:0009791	post-embryonic development	biological_process	86	19018	0.318662533	0.460115968	1.062706371	NC9G0113770; NC7G0277470; NC4G0199850; NC7G0292960; NC7G0301190; NC13G0194870; NC4G0150260; NC12G0249150; NC12G0096240; NC11G0120960; NC9G0139250; NC8G0219640; NC4G0270230; NC3G0220530; NC4G0052840; NC2G0192400; NC14G0147990; NC2G0191470; NC6G0098810; NC14G0175150; NC9G0283660; NC3G0243830
GO:0016788	hydrolase activity, acting on ester bonds	molecular_function	86	19018	1.62527E-07	1.31333E-06	2.028803072	NC6G0251710; NC6G0251680; NC6G0039180; NC1G0017850; NC1G0017810; NC6G0039220; NC6G0039230; NC3G0229170; NC7G0236270; NC8G0215280; NC10G0046540; NC3G0222000; NC11G0119140; NC13G0027910; NC5G0183460; NC5G0183450; NC5G0183430; NC13G0029310; NC4G0030790; NC2G0001730; NC1G0178870; NC2G0009880; NC1G0131740; NC9G0275850; NC1G0131690; NC1G0131660; NC2G0004700; NC11G0117530; NC12G0184380; NC2G0033780; NC6…
GO:1990904	ribonucleoprotein complex	cellular_component	85	19018	0.102092656	0.223992706	1.221828181	NC9G0272380; NC6G0115420; NC10G0144700; NC1G0101200; NC6G0041270; NC1G0110080; NC12G0186380; NC5G0183100; NC7G0031700; NC2G0001790; NC4G0047860; NC5G0048520; NC1G0178170; NC5G0048080; NC5G0048070; NC14G0010600; NC3G0225730; NC2G0285650; NC10G0045700; NC1G0088880; NC1G0088710; NC12G0249550; NC12G0249320; NC8G0124970; NC6G0269080
GO:0003697	single-stranded DNA binding	molecular_function	84	19018	0.034569378	0.132499811	1.335283655	NC1G0148270; NC1G0130830; NC4G0153740; NC9G0273950; NC6G0256970; NC10G0043850; NC3G0230760; NC2G0001720; NC12G0096200; NC10G0233810; NC1G0178170; NC5G0048080; NC9G0276010; NC1G0181280; NC3G0220570; NC11G0057940; NC11G0057850; NC11G0209160; NC3G0222370; NC11G0209370; NC1G0065240; NC1G0088760; NC1G0088700; NC10G0162320; NC5G0161210; NC4G0021910; NC1G0108370
GO:0008194	UDP-glycosyltransferase activity	molecular_function	84	19018	0.005731512	0.03439745	1.483648505	NC1G0133980; NC1G0134000; NC2G0126130; NC2G0126100; NC2G0126090; NC2G0054580; NC1G0180380; NC3G0231100; NC2G0002060; NC7G0277000; NC3G0206030; NC9G0169760; NC8G0211600; NC9G0169270; NC3G0225970; NC3G0225990; NC5G0158530; NC5G0158520; NC5G0261850; NC5G0261840; NC2G0003300; NC7G0246570; NC1G0128520; NC8G0300040; NC8G0300090; NC3G0203310; NC5G0048900; NC8G0300300; NC8G0300310; NC8G0280860
GO:0009624	response to nematode	biological_process	84	19018	0.010928323	0.059894214	1.434193555	NC8G0212580; NC11G0121560; NC2G0037660; NC10G0046400; NC5G0262690; NC5G0262680; NC12G0187050; NC8G0218640; NC9G0273820; NC1G0129030; NC1G0105110; NC3G0202540; NC2G0006550; NC2G0006540; NC1G0260160; NC9G0171680; NC10G0233390; NC9G0276380; NC4G0237010; NC10G0143710; NC2G0055620; NC9G0091870; NC8G0219360; NC1G0088670; NC12G0245640; NC9G0234540; NC8G0217740; NC7G0308670; NC3G0203100
GO:0016607	nuclear speck	cellular_component	84	19018	0.932360529	0.964065484	0.692369302	NC11G0302360; NC10G0042960; NC2G0008860; NC1G0101370; NC10G0044490; NC10G0044410; NC6G0268780; NC5G0048520; NC5G0160220; NC13G0026970; NC5G0305460; NC10G0145540; NC9G0147140; NC9G0147060
GO:0050660	flavin adenine dinucleotide binding	molecular_function	84	19018	0.888700342	0.930879026	0.741824253	NC8G0215570; NC4G0303440; NC1G0129050; NC3G0202800; NC10G0044390; NC13G0025130; NC4G0150920; NC1G0091150; NC3G0225190; NC3G0220490; NC9G0172700; NC2G0053590; NC1G0132850; NC4G0237950; NC6G0256000
GO:0051603	proteolysis involved in cellular protein catabolic process	biological_process	84	19018	0.462807547	0.573099541	0.989099004	NC9G0113940; NC9G0113970; NC7G0236410; NC9G0168890; NC10G0038190; NC1G0109810; NC3G0231250; NC1G0104590; NC1G0102950; NC9G0112960; NC3G0223870; NC1G0107520; NC5G0262370; NC2G0056170; NC2G0056190; NC2G0056210; NC8G0124870; NC5G0250980; NC10G0167120; NC5G0251420
GO:0007018	microtubule-based movement	biological_process	83	19018	0.080499011	0.193470985	1.251269824	NC10G0266130; NC6G0154650; NC6G0154640; NC6G0154590; NC3G0226800; NC6G0257440; NC8G0240740; NC8G0213970; NC3G0209050; NC5G0062630; NC14G0281330; NC9G0112900; NC11G0115860; NC3G0229000; NC9G0276160; NC10G0143300; NC2G0055830; NC3G0225130; NC5G0158850; NC3G0220140; NC4G0019940; NC1G0105610; NC3G0227040; NC7G0295650; NC10G0043630
GO:0010468	regulation of gene expression	biological_process	82	19018	0.974085477	0.994929306	0.607934022	NC4G0151950; NC11G0118950; NC11G0118960; NC6G0041590; NC1G0102660; NC1G0107950; NC5G0160160; NC8G0124220; NC9G0147140; NC1G0133020; NC10G0043740; NC8G0212920
GO:0046933	proton-transporting ATP synthase activity, rotational mechanism	molecular_function	82	19018	0.999929617	1	0.303967011	NC10G0233820; NC1G0134730; NC1G0089240; NC3G0222940; NC2G0005510; NC7G0292190
GO:0004386	helicase activity	molecular_function	81	19018	0.062221426	0.154835087	1.282165375	NC12G0096060; NC12G0096030; NC1G0182740; NC1G0017620; NC3G0312720; NC10G0233010; NC10G0046230; NC1G0180930; NC3G0014040; NC9G0234310; NC4G0051750; NC10G0248360; NC12G0097040; NC13G0194680; NC6G0265240; NC3G0228020; NC3G0228030; NC1G0018410; NC3G0228500; NC2G0005030; NC12G0094430; NC3G0225840; NC290120; NC4G0138050; NC3G0205240
GO:0006633	fatty acid biosynthetic process	biological_process	81	19018	0.851795846	0.90445472	0.769299225	NC3G0142280; NC9G0271890; NC1G0177610; NC6G0115210; NC6G0254440; NC1G0129310; NC1G0128870; NC8G0217000; NC2G0010040; NC1G0108160; NC6G0255740; NC11G0209300; NC6G0256860; NC2G0010320; NC6G0269140
GO:0009809	lignin biosynthetic process	biological_process	81	19018	0.000652143	0.00489405	1.64117168	NC4G0022350; NC4G0018720; NC5G0263350; NC1G0133980; NC4G0240280; NC4G0240250; NC5G0049990; NC5G0049920; NC5G0049910; NC10G0145150; NC10G0145160; NC10G0145170; NC8G0305650; NC1G0180380; NC3G0226660; NC3G0226690; NC2G0284500; NC4G0051830; NC4G0051810; NC4G0020870; NC2G0288040; NC10G0233850; NC2G0009810; NC12G0185010; NC8G0211800; NC3G0225220; NC9G0272860; NC6G0258560; NC4G0030280; NC6G0256900; NC2G…
GO:0005635	nuclear envelope	cellular_component	80	19018	0.966470355	0.990107513	0.623132372	NC2G0054510; NC10G0165810; NC2G0057080; NC7G0031260; NC3G0206790; NC3G0197400; NC2G0055620; NC2G0055330; NC8G0214910; NC7G0300650; NC9G0170700; NC9G0170670
GO:0006888	endoplasmic reticulum to Golgi vesicle-mediated transport	biological_process	80	19018	0.938714511	0.969658547	0.67506007	NC2G0003360; NC1G0134160; NC8G0218600; NC11G0123950; NC11G0210410; NC6G0265200; NC3G0231760; NC1G0107760; NC4G0152850; NC1G0307060; NC263960; NC1G0128530; NC3G0141790
GO:0042910	xenobiotic transmembrane transporter activity	molecular_function	80	19018	0.002433594	0.016512238	1.557830931	NC6G0269620; NC2G0003750; NC2G0003720; NC3G0221540; NC2G0285360; NC6G0254060; NC9G0273820; NC12G0199030; NC2G0006660; NC2G0006620; NC2G0006560; NC2G0006550; NC2G0006540; NC9G0274310; NC10G0143710; NC8G0219360; NC8G0219210; NC8G0219170; NC8G0219160; NC8G0219150; NC8G0219140; NC2G0294180; NC2G0294200; NC2G0294210; NC4G0269850; NC1G0065040; NC6G0098350; NC4G0011550; NC9G0200260; NC7G0308670
GO:0004222	metalloendopeptidase activity	molecular_function	79	19018	0.340912713	0.469858373	1.051700206	NC11G0121650; NC12G0198710; NC1G0104590; NC9G0112960; NC12G0189790; NC12G0189620; NC9G0275520; NC5G0160430; NC13G0026180; NC9G0139150; NC1G0135040; NC4G0023350; NC2G0033810; NC1G0181310; NC3G0220640; NC8G0214580; NC5G0162010; NC8G0124870; NC9G0274520; NC11G0015170
GO:0010008	endosome membrane	cellular_component	79	19018	0.885479057	0.927741585	0.736190144	NC12G0188760; NC1G0260240; NC5G0200760; NC4G0150420; NC11G0115700; NC7G0277240; NC4G0237000; NC1G0182050; NC7G0175590; NC9G0111860; NC2G0002400; NC8G0217340; NC5G0161300; NC8G0217170
GO:0010228	vegetative to reproductive phase transition of meristem	biological_process	79	19018	0.17812799	0.309181987	1.156870227	NC10G0163700; NC1G0111290; NC2G0009190; NC10G0233120; NC11G0118690; NC11G0118920; NC4G0020470; NC9G0171760; NC9G0171750; NC9G0171370; NC6G0268760; NC2G0033610; NC3G0225730; NC3G0222670; NC3G0222840; NC9G0147060; NC3G0227260; NC8G0124970; NC9G0274610; NC10G0032700; NC7G0292260; NC6G0256090
GO:0004722	protein serine/threonine phosphatase activity	molecular_function	78	19018	0.520077978	0.630427956	0.958665188	NC1G0103270; NC6G0039680; NC9G0173160; NC13G0027490; NC7G0234980; NC10G0031880; NC9G0112790; NC2G0036560; NC4G0238200; NC1G0132370; NC5G0099710; NC11G0302470; NC8G0211330; NC8G0219600; NC4G0020180; NC3G0208340; NC6G0098340; NC1G0108860
GO:0009553	embryo sac development	biological_process	78	19018	0.873501691	0.918709824	0.74562848	NC1G0017620; NC10G0164370; NC4G0238810; NC2G0005030; NC1G0131780; NC9G0169670; NC12G0095010; NC7G0139410; NC13G0059500; NC13G0059460; NC10G0045330; NC3G0227260; NC2G0053590; NC9G0274550
GO:0000977	RNA polymerase II regulatory region sequence-specific DNA binding	molecular_function	77	19018	0.390186938	0.511635329	1.02506624	NC6G0254900; NC13G0027500; NC8G0059970; NC8G0059960; NC14G0157210; NC10G0166170; NC8G0216850; NC3G0228920; NC9G0169520; NC9G0169500; NC1G0182010; NC2G0000260; NC5G0051070; NC1G0130130; NC7G0235320; NC9G0111840; NC1G0179250; NC9G0274550; NC9G0274610
GO:0009816	defense response to bacterium, incompatible interaction	biological_process	77	19018	0.145191272	0.269141144	1.186918804	NC3G0142350; NC10G0164210; NC2G0008960; NC7G0310650; NC2G0008420; NC2G0037890; NC2G0008380; NC2G0008340; NC2G0285290; NC7G0289740; NC11G0138380; NC11G0120720; NC11G0120730; NC4G0152070; NC10G0165380; NC2G0008200; NC2G0008160; NC2G0008140; NC2G0008110; NC1G0110480; NC7G0247030; NC6G0156860
GO:0055072	iron ion homeostasis	biological_process	77	19018	1.15136E-05	9.17735E-05	1.888279916	NC8G0212370; NC4G0018660; NC1G0134430; NC5G0049990; NC5G0049920; NC5G0049910; NC6G0254120; NC6G0254110; NC6G0254100; NC8G0099220; NC9G0273820; NC1G0158120; NC14G0281010; NC3G0223420; NC11G0120630; NC2G0009950; NC10G0233850; NC12G0189210; NC10G0143550; NC10G0143710; NC8G0215020; NC8G0215010; NC8G0219360; NC2G0008010; NC3G0222090; NC3G0208030; NC9G0147780; NC6G0258560; NC2G0192000; NC1G0179250; NC4…
GO:0051321	meiotic cell cycle	biological_process	76	19018	0.575782948	0.675504144	0.929232485	NC10G0043250; NC10G0043230; NC7G0031030; NC8G0218640; NC8G0299550; NC1G0260160; NC9G0146210; NC9G0146160; NC12G0096200; NC10G0167870; NC2G0297760; NC12G0184580; NC5G0050900; NC2G0055620; NC5G0141450; NC8G0217740; NC8G0217630
GO:0005871	kinesin complex	cellular_component	75	19018	0.025121651	0.105121689	1.384738605	NC10G0266130; NC6G0154650; NC6G0154640; NC6G0154590; NC3G0226800; NC6G0257440; NC8G0240740; NC8G0213970; NC3G0209050; NC5G0062630; NC14G0281330; NC9G0112900; NC11G0115860; NC3G0229000; NC9G0276160; NC10G0143300; NC2G0055830; NC3G0225130; NC5G0158850; NC3G0220140; NC4G0019940; NC1G0105610; NC3G0227040; NC7G0295650; NC10G0043630
GO:0022627	cytosolic small ribosomal subunit	cellular_component	75	19018	0.966883867	0.990284001	0.609284986	NC3G0229010; NC1G0107190; NC2G0286400; NC10G0031840; NC9G0171740; NC9G0112580; NC6G0252350; NC9G0276740; NC3G0206760; NC8G0219880; NC13G0028190
GO:0005096	GTPase activator activity	molecular_function	74	19018	0.316456518	0.457091487	1.066622979	NC8G0212490; NC9G0272000; NC7G0310770; NC10G0144390; NC12G0250360; NC7G0234900; NC8G0240470; NC1G0109740; NC9G0171900; NC3G0202600; NC4G0238590; NC2G0001420; NC2G0287660; NC3G0204000; NC6G0040410; NC10G0045690; NC2G0294500; NC2G0003020; NC1G0102490
GO:0006629	lipid metabolic process	biological_process	74	19018	0.102957652	0.225649312	1.235037134	NC1G0017880; NC1G0017870; NC1G0177930; NC12G0095140; NC8G0271200; NC2G0008620; NC9G0174000; NC13G0027370; NC13G0196320; NC7G0234930; NC7G0234910; NC3G0014220; NC3G0014240; NC3G0014250; NC3G0228790; NC8G0211880; NC3G0225430; NC1G0110860; NC7G0300850; NC8G0124810; NC8G0124860; NC3G0203580
GO:0009909	regulation of flower development	biological_process	74	19018	0.882228499	0.926938313	0.72979467	NC11G0121560; NC2G0286580; NC4G0023910; NC12G0250740; NC1G0129030; NC7G0031280; NC1G0018270; NC5G0158630; NC5G0158530; NC5G0158520; NC9G0112010; NC2G0035920; NC10G0043310
GO:0016758	transferase activity, transferring hexosyl groups	molecular_function	74	19018	0.011234257	0.061325297	1.45958934	NC11G0121460; NC1G0134110; NC1G0134070; NC2G0054580; NC8G0299690; NC3G0231320; NC13G0029690; NC3G0228820; NC3G0228880; NC7G0277000; NC11G0121220; NC11G0121240; NC5G0099950; NC11G0117350; NC8G0211600; NC5G0158530; NC5G0158520; NC4G0239780; NC1G0128520; NC8G0300040; NC8G0300090; NC3G0203310; NC8G0300300; NC8G0300310; NC8G0042410; NC8G0280860
GO:0045087	innate immune response	biological_process	74	19018	0.157430705	0.276412766	1.178899083	NC11G0017230; NC11G0017270; NC9G0173170; NC4G0153390; NC12G0012600; NC1G0104360; NC1G0104350; NC1G0104330; NC13G0029760; NC1G0182070; NC3G0225030; NC1G0130510; NC11G0122970; NC5G0261810; NC6G0258430; NC9G0200060; NC11G0116500; NC12G0249320; NC5G0049460; NC3G0142040; NC3G0142060
GO:0012505	endomembrane system	cellular_component	73	19018	0.607201412	0.698590263	0.910513055	NC3G0142350; NC1G0089400; NC4G0153750; NC12G0186290; NC3G0231510; NC1G0135990; NC10G0167770; NC7G0277240; NC10G0065770; NC4G0199200; NC1G0128530; NC9G0274570; NC6G0256910; NC9G0275420; NC11G0015820; NC5G0251580
GO:0032482	Rab protein signal transduction	biological_process	73	19018	0.978534916	0.998074446	0.56907066	NC1G0134160; NC12G0186620; NC13G0148970; NC5G0062780; NC1G0182050; NC10G0164890; NC8G0219710; NC9G0272810; NC9G0111860; NC2G0002470
GO:0050661	NADP binding	molecular_function	73	19018	0.292771721	0.430917144	1.081234253	NC8G0210720; NC2G0285280; NC5G0183230; NC5G0183220; NC1G0129050; NC4G0238990; NC14G0281190; NC7G0031400; NC7G0031390; NC9G0283990; NC1G0091150; NC6G0025030; NC3G0206710; NC7G0235590; NC3G0220490; NC10G0045760; NC9G0172700; NC1G0132830; NC6G0256000
GO:0008643	carbohydrate transport	biological_process	72	19018	0.581878063	0.678775064	0.92315907	NC13G0196550; NC4G0153130; NC1G0180460; NC11G0123810; NC2G0265050; NC5G0048230; NC1G0090780; NC10G0143510; NC2G0286020; NC1G0130190; NC2G0035520; NC13G0195100; NC2G0035950; NC8G0217900; NC12G0249260; NC14G0281640
GO:0009813	flavonoid biosynthetic process	biological_process	72	19018	1.53226E-05	0.000121898	1.904015582	NC12G0188480; NC12G0188440; NC12G0188430; NC12G0188420; NC12G0188410; NC9G0174160; NC7G0277620; NC7G0277700; NC7G0277710; NC14G0115000; NC1G0090010; NC1G0089960; NC1G0089930; NC11G0118490; NC10G0145070; NC12G0199030; NC10G0044670; NC8G0213790; NC9G0171110; NC6G0252470; NC11G0115710; NC2G0055840; NC1G0181580; NC1G0181430; NC3G0225970; NC3G0225990; NC8G0214330; NC5G0261850; NC5G0261840; NC10G004555…
GO:0003743	translation initiation factor activity	molecular_function	71	19018	0.971646246	0.9936741	0.585100819	NC3G0230360; NC5G0159080; NC1G0133700; NC7G0235000; NC6G0252680; NC3G0197230; NC11G0057920; NC7G0292810; NC9G0275080; NC11G0244630
GO:0009707	chloroplast outer membrane	cellular_component	71	19018	0.247338039	0.375628062	1.111691556	NC8G0137200; NC7G0310630; NC6G0115450; NC3G0243280; NC1G0109230; NC5G0267060; NC12G0189480; NC12G0189440; NC5G0267500; NC10G0167630; NC7G0279160; NC1G0135050; NC5G0304830; NC13G0195550; NC5G0201370; NC10G0248120; NC1G0133160; NC1G0179320; NC10G0167100
GO:0080008	Cul4-RING E3 ubiquitin ligase complex	cellular_component	71	19018	0.998007209	1	0.409570573	NC9G0168790; NC10G0232610; NC10G0232590; NC8G0299550; NC3G0202830; NC5G0267600; NC9G0169550
GO:0004693	cyclin-dependent protein serine/threonine kinase activity	molecular_function	70	19018	0.529471158	0.630427956	0.949535043	NC6G0013400; NC6G0013570; NC4G0019280; NC13G0028040; NC13G0028070; NC1G0180600; NC14G0157260; NC14G0157240; NC8G0125660; NC8G0125680; NC1G0181660; NC5G0050790; NC3G0231920; NC1G0103980; NC13G0242570; NC3G0205570
GO:0009617	response to bacterium	biological_process	70	19018	0.098749332	0.221996718	1.246264744	NC4G0018660; NC5G0140690; NC5G0140680; NC11G0121560; NC1G0306340; NC4G0199920; NC4G0199930; NC4G0199940; NC4G0199960; NC10G0145070; NC6G0257760; NC1G0129030; NC4G0020540; NC12G0096300; NC10G0167940; NC9G0276370; NC9G0169230; NC11G0122740; NC1G0110480; NC13G0028470; NC4G0137670
GO:0006357	regulation of transcription by RNA polymerase II	biological_process	69	19018	0.929739831	0.962082684	0.662266289	NC12G0038930; NC12G0183940; NC9G0168790; NC13G0196410; NC9G0091280; NC2G0056630; NC4G0238810; NC2G0010060; NC5G0141480; NC5G0161680; NC1G0179250
GO:0008360	regulation of cell shape	biological_process	69	19018	0.205081774	0.347302261	1.1439145	NC313240; NC11G0058170; NC7G0278120; NC11G0058160; NC4G0153520; NC2G0284700; NC10G0248340; NC6G0265680; NC6G0252910; NC8G0213360; NC6G0013190; NC1G0130220; NC12G0198410; NC12G0198430; NC4G0052750; NC4G0138080; NC7G0300940; NC4G0309120; NC14G0281830
GO:0009740	gibberellic acid mediated signaling pathway	biological_process	69	19018	0.205081774	0.347302261	1.1439145	NC9G0174190; NC9G0173860; NC3G0207030; NC2G0034540; NC6G0254610; NC1G0104830; NC9G0113330; NC3G0223650; NC7G0176470; NC9G0139120; NC6G0255840; NC3G0222160; NC1G0065270; NC6G0253900; NC4G0239490; NC1G0133020; NC11G0244610; NC11G0244570; NC10G0043740
GO:0010287	plastoglobule	cellular_component	69	19018	0.136975002	0.269141144	1.204120526	NC4G0237610; NC10G0042980; NC1G0017960; NC6G0259500; NC1G0109830; NC1G0102960; NC8G0216990; NC14G0010680; NC2G0033530; NC5G0051170; NC11G0302580; NC7G0236100; NC8G0214970; NC1G0130340; NC4G0270030; NC4G0269960; NC7G0246810; NC10G0247760; NC6G0156790; NC3G0227450
GO:0042545	cell wall modification	biological_process	69	19018	0.205081774	0.347302261	1.1439145	NC1G0131400; NC5G0140690; NC5G0140680; NC13G0061670; NC5G0159300; NC5G0159290; NC11G0058060; NC11G0058050; NC11G0057990; NC11G0057970; NC4G0240270; NC10G0044030; NC10G0043950; NC10G0043940; NC12G0189680; NC8G0125760; NC10G0167940; NC10G0045000; NC1G0133560
GO:0045261	proton-transporting ATP synthase complex, catalytic core F(1)	cellular_component	69	19018	0.9999417	1	0.240824105	NC10G0233820; NC1G0089240; NC2G0005510; NC7G0292190
GO:0000307	cyclin-dependent protein kinase holoenzyme complex	cellular_component	68	19018	0.024647681	0.103243604	1.405102408	NC6G0013400; NC6G0013570; NC10G0164130; NC9G0168960; NC4G0240320; NC7G0175920; NC3G0226230; NC14G0157260; NC14G0157240; NC5G0201040; NC8G0213590; NC10G0163160; NC1G0178840; NC8G0125660; NC8G0125680; NC3G0223880; NC1G0136320; NC9G0092580; NC1G0181660; NC1G0181420; NC11G0120190; NC4G0021450; NC3G0231920
GO:0004831	tyrosine-tRNA ligase activity	molecular_function	68	19018	0.999997367	1	0.071128299	NC11G0209500
GO:0030433	ubiquitin-dependent ERAD pathway	biological_process	68	19018	0.865657587	0.912564046	0.733096908	NC2G0000050; NC4G0019250; NC11G0118680; NC8G0240470; NC6G0268400; NC8G0213060; NC8G0279610; NC9G0012990; NC11G0240860; NC3G0222860; NC2G0191600; NC7G0292850
GO:0004197	cysteine-type endopeptidase activity	molecular_function	67	19018	0.672202941	0.758133909	0.868045096	NC9G0113940; NC9G0113970; NC12G0188380; NC9G0168890; NC12G0183730; NC12G0183720; NC12G0183710; NC1G0109810; NC1G0102950; NC6G0252290; NC6G0252280; NC3G0223870; NC7G0300910; NC5G0251420
GO:0008168	methyltransferase activity	molecular_function	67	19018	0.010543017	0.059286419	1.488077307	NC4G0237290; NC2G0287330; NC5G0267830; NC2G0000550; NC10G0164470; NC5G0159810; NC13G0290790; NC13G0309890; NC5G0100730; NC13G0311630; NC4G0023580; NC2G0003450; NC8G0218950; NC11G0241810; NC9G0273500; NC8G0218410; NC12G0186480; NC8G0218190; NC1G0157920; NC2G0190700; NC9G0273250; NC10G0247760; NC11G0014960; NC5G0049360
GO:0071949	FAD binding	molecular_function	67	19018	0.447986083	0.555583948	0.992051538	NC4G0022140; NC1G0017750; NC1G0017710; NC4G0303440; NC11G0241460; NC11G0241480; NC11G0241500; NC6G0041110; NC12G0198560; NC10G0032040; NC8G0216710; NC1G0130440; NC9G0273060; NC9G0172350; NC1G0101900; NC4G0237950
GO:0004540	ribonuclease activity	molecular_function	66	19018	0.999527613	1	0.314713319	NC3G0207060; NC5G0262630; NC11G0242110; NC290230; NC7G0308510
GO:0030599	pectinesterase activity	molecular_function	65	19018	0.201245829	0.343883665	1.150398226	NC1G0131400; NC5G0140690; NC5G0140680; NC13G0061670; NC5G0159300; NC5G0159290; NC11G0058060; NC11G0058050; NC11G0057990; NC11G0057970; NC4G0240270; NC10G0044030; NC10G0043950; NC10G0043940; NC12G0189680; NC8G0125760; NC10G0045000; NC1G0133560
GO:0045330	aspartyl esterase activity	molecular_function	65	19018	0.201245829	0.343883665	1.150398226	NC1G0131400; NC5G0140690; NC5G0140680; NC13G0061670; NC5G0159300; NC5G0159290; NC11G0058060; NC11G0058050; NC11G0057990; NC11G0057970; NC4G0240270; NC10G0044030; NC10G0043950; NC10G0043940; NC12G0189680; NC8G0125760; NC10G0045000; NC1G0133560
GO:0006325	chromatin organization	biological_process	64	19018	0.705414361	0.784412044	0.843825087	NC4G0237620; NC1G0182740; NC1G0306340; NC1G0101040; NC9G0274370; NC3G0223370; NC6G0155910; NC11G0115760; NC1G0018410; NC5G0048090; NC1G0107950; NC10G0143330; NC12G0245710
GO:0009742	brassinosteroid mediated signaling pathway	biological_process	64	19018	0.800681834	0.865858516	0.778915465	NC4G0046990; NC13G0027370; NC2G0034540; NC12G0265780; NC2G0034850; NC9G0112800; NC1G0107590; NC1G0107580; NC1G0107260; NC7G0236080; NC2G0002820; NC7G0296030
GO:0032197	transposition, RNA-mediated	biological_process	64	19018	0.999826578	1	0.259638488	NC3G0207060; NC11G0242110; NC290230; NC9G0170740
GO:0000943	retrotransposon nucleocapsid	cellular_component	63	19018	0.999957617	1	0.197819801	NC3G0207060; NC11G0242110; NC290230
GO:0004724	magnesium-dependent protein serine/threonine phosphatase activity	molecular_function	63	19018	0.241257425	0.373956611	1.120978871	NC1G0103270; NC6G0039680; NC9G0173160; NC13G0027490; NC10G0031880; NC9G0112790; NC2G0036560; NC4G0238200; NC1G0132370; NC5G0099710; NC11G0302470; NC8G0211330; NC8G0219600; NC4G0020180; NC3G0208340; NC6G0098340; NC1G0108860
GO:0006099	tricarboxylic acid cycle	biological_process	63	19018	0.450681954	0.558758509	0.989099004	NC13G0242780; NC4G0151900; NC4G0151930; NC2G0037940; NC13G0196510; NC6G0154340; NC6G0268380; NC12G0189820; NC250170; NC250180; NC1G0193540; NC1G0181460; NC14G0283160; NC12G0250190; NC10G0167310
GO:0051028	mRNA transport	biological_process	63	19018	0.958254644	0.984393222	0.593459402	NC1G0148130; NC1G0130830; NC1G0128670; NC7G0176500; NC3G0206790; NC5G0050930; NC3G0225730; NC8G0124970; NC7G0292040
GO:0005770	late endosome	cellular_component	62	19018	0.656155683	0.744066044	0.871045251	NC6G0154700; NC9G0273820; NC8G0240400; NC5G0057710; NC10G0163190; NC10G0143710; NC8G0219360; NC2G0007800; NC9G0273290; NC8G0190050; NC10G0045070; NC7G0308670; NC5G0251580
GO:0009736	cytokinin-activated signaling pathway	biological_process	62	19018	0.089510548	0.212355227	1.273066137	NC11G0302420; NC9G0113670; NC6G0039670; NC3G0207030; NC8G0060080; NC6G0257500; NC13G0029220; NC5G0062480; NC7G0277150; NC7G0277250; NC4G0237060; NC3G0206540; NC10G0045330; NC3G0208520; NC1G0133020; NC8G0217610; NC11G0244610; NC11G0244570; NC10G0043740
GO:0009744	response to sucrose	biological_process	62	19018	0.001426808	0.009944053	1.675087022	NC2G0037570; NC12G0038740; NC1G0106870; NC9G0168960; NC1G0133970; NC7G0247450; NC2G0034790; NC2G0054860; NC1G0109810; NC10G0032160; NC2G0006680; NC311470; NC8G0299720; NC7G0031400; NC9G0113330; NC3G0223880; NC3G0228630; NC9G0092580; NC6G0255240; NC1G0181520; NC3G0225510; NC10G0045250; NC10G0162570; NC8G0300340; NC11G0244520
GO:0019005	SCF ubiquitin ligase complex	cellular_component	62	19018	0.540098855	0.639488261	0.938048732	NC11G0058180; NC4G0240320; NC1G0109480; NC13G0029760; NC12G0189750; NC3G0223650; NC4G0152250; NC2G0126840; NC8G0214290; NC4G0138070; NC6G0256330; NC3G0205270; NC1G0108300; NC6G0255960
GO:0031047	gene silencing by RNA	biological_process	62	19018	0.218630386	0.368120482	1.139059175	NC10G0046220; NC6G0254460; NC6G0257870; NC6G0257840; NC7G0289460; NC9G0274370; NC12G0097040; NC4G0150260; NC4G0150430; NC2G0001790; NC7G0031260; NC1G0107800; NC14G0014610; NC7G0300720; NC2G0054170; NC2G0036040; NC3G0205240
GO:0045332	phospholipid translocation	biological_process	62	19018	0.952193927	0.979376703	0.603031328	NC1G0181030; NC6G0265190; NC3G0231840; NC11G0120990; NC4G0140030; NC14G0283150; NC9G0111540; NC6G0098780; NC9G0200000
GO:0051213	dioxygenase activity	molecular_function	62	19018	0.052316762	0.147902995	1.340069618	NC3G0229150; NC3G0229160; NC10G0145070; NC10G0145140; NC11G0124140; NC9G0274350; NC9G0171760; NC9G0171750; NC1G0157900; NC3G0223030; NC2G0001850; NC12G0094660; NC1G0181430; NC10G0165390; NC9G0272850; NC12G0245530; NC7G0246510; NC11G0116420; NC12G0012060; NC12G0012030
GO:0000932	P-body	cellular_component	61	19018	0.127402003	0.269141144	1.225834175	NC11G0017230; NC11G0017270; NC9G0168890; NC2G0054750; NC1G0180510; NC2G0054230; NC4G0020880; NC12G0249150; NC7G0031260; NC3G0228020; NC3G0228030; NC4G0150890; NC3G0228500; NC10G0164640; NC4G0152510; NC3G0225260; NC11G0122970; NC4G0011570
GO:0006974	cellular response to DNA damage stimulus	biological_process	61	19018	0.394033953	0.515623009	1.021528479	NC10G0043100; NC11G0121560; NC2G0037570; NC14G0115060; NC1G0129030; NC8G0299720; NC7G0245930; NC2G0002300; NC9G0146210; NC9G0146160; NC3G0223680; NC10G0233810; NC11G0016340; NC3G0197310; NC3G0197320
GO:0007131	reciprocal meiotic recombination	biological_process	61	19018	0.127402003	0.269141144	1.225834175	NC12G0096060; NC12G0096030; NC4G0022340; NC3G0312720; NC2G0008430; NC9G0234310; NC8G0218050; NC11G0124060; NC1G0131780; NC12G0093770; NC10G0065700; NC12G0094430; NC10G0165160; NC11G0057940; NC11G0057850; NC11G0209160; NC11G0209370; NC6G0098890
GO:0008353	RNA polymerase II CTD heptapeptide repeat kinase activity	molecular_function	61	19018	0.511607405	0.626535918	0.95342658	NC6G0013400; NC6G0013570; NC4G0019280; NC1G0180600; NC14G0157260; NC14G0157240; NC8G0125660; NC8G0125680; NC1G0181660; NC5G0050790; NC3G0231920; NC1G0103980; NC13G0242570; NC3G0205570
GO:0019901	protein kinase binding	molecular_function	61	19018	0.001070791	0.007607199	1.702547465	NC8G0137180; NC10G0164130; NC6G0154650; NC1G0130820; NC1G0306690; NC9G0168960; NC4G0240320; NC7G0175920; NC3G0226230; NC8G0218180; NC5G0201040; NC8G0213590; NC6G0252910; NC10G0163160; NC1G0178840; NC3G0223880; NC1G0136320; NC12G0184430; NC9G0092580; NC1G0181420; NC1G0130220; NC11G0120190; NC8G0217610; NC1G0108860; NC4G0021450
GO:0031146	SCF-dependent proteasomal ubiquitin-dependent protein catabolic process	biological_process	61	19018	0.127402003	0.269141144	1.225834175	NC11G0058180; NC10G0232610; NC10G0232590; NC4G0052740; NC4G0020740; NC1G0109480; NC12G0189750; NC3G0223650; NC4G0152250; NC2G0126840; NC8G0214290; NC4G0138070; NC4G0138000; NC4G0309150; NC6G0256330; NC3G0205270; NC1G0108300; NC6G0255960
GO:0048316	seed development	biological_process	61	19018	0.077512553	0.187059982	1.293936073	NC12G0095140; NC9G0168960; NC6G0041180; NC2G0006380; NC4G0021190; NC4G0021220; NC3G0223880; NC12G0093190; NC3G0229460; NC9G0092580; NC12G0187730; NC8G0214910; NC8G0214310; NC13G0059500; NC13G0059460; NC5G0161680; NC11G0015000; NC9G0274550; NC1G0108300
GO:0000724	double-strand break repair via homologous recombination	biological_process	60	19018	0.176466778	0.306557818	1.177027814	NC12G0096060; NC10G0043100; NC4G0023480; NC9G0234310; NC7G0301040; NC11G0209930; NC6G0256970; NC1G0018410; NC10G0233810; NC10G0167870; NC9G0169670; NC12G0094430; NC7G0235660; NC3G0220570; NC1G0088700; NC2G0191630; NC4G0021910
GO:0009867	jasmonic acid mediated signaling pathway	biological_process	60	19018	0.4826959	0.596467992	0.969317023	NC12G0095590; NC1G0182400; NC10G0164210; NC8G0213350; NC3G0228020; NC3G0228030; NC3G0228500; NC8G0216520; NC4G0152070; NC2G0055490; NC4G0020400; NC9G0147140; NC9G0170830; NC7G0292040
GO:0030244	cellulose biosynthetic process	biological_process	60	19018	0.019588001	0.086183004	1.453975535	NC13G0026030; NC1G0017630; NC11G0118640; NC11G0118700; NC11G0118710; NC11G0118720; NC9G0168590; NC12G0186420; NC1G0104510; NC9G0112550; NC4G0238330; NC6G0155980; NC2G0190570; NC5G0051310; NC11G0117920; NC5G0158920; NC5G0141170; NC13G0195260; NC4G0137720; NC6G0155970; NC4G0238000
GO:0042393	histone binding	molecular_function	60	19018	0.986844015	1	0.484658512	NC14G0260840; NC4G0240320; NC13G0293570; NC1G0178700; NC10G0143330; NC5G0141230; NC6G0256090
GO:0000166	nucleotide binding	molecular_function	59	19018	0.237648756	0.373956611	1.126567001	NC8G0212200; NC7G0310560; NC2G0008990; NC2G0008840; NC2G0008820; NC2G0008510; NC14G0174530; NC1G0157870; NC7G0246010; NC1G0178950; NC1G0134710; NC7G0235660; NC2G0191580; NC9G0274960; NC7G0292250; NC13G0025210
GO:0000325	plant-type vacuole	cellular_component	59	19018	0.79261991	0.858270834	0.774514813	NC9G0113540; NC14G0013890; NC1G0102950; NC6G0252160; NC3G0206480; NC9G0091870; NC3G0220180; NC10G0045070; NC3G0203070; NC5G0161300; NC12G0185750
GO:0006826	iron ion transport	biological_process	59	19018	2.19279E-06	1.76153E-05	2.112313126	NC1G0134430; NC3G0207620; NC5G0049990; NC5G0049920; NC5G0049910; NC6G0254120; NC6G0254110; NC6G0254100; NC9G0273820; NC1G0158120; NC2G0053160; NC5G0160910; NC11G0120630; NC10G0233850; NC12G0189210; NC8G0216090; NC10G0143710; NC8G0215020; NC8G0215010; NC8G0219360; NC2G0008010; NC3G0222090; NC3G0208030; NC6G0258560; NC2G0192000; NC4G0030700; NC7G0308670; NC2G0042040; NC11G0015520; NC5G0048780
GO:0030176	integral component of endoplasmic reticulum membrane	cellular_component	59	19018	0.097541093	0.219400651	1.267387876	NC2G0008640; NC3G0221400; NC11G0118680; NC4G0153130; NC12G0198710; NC5G0261140; NC4G0020630; NC3G0209110; NC6G0268400; NC9G0275520; NC9G0139150; NC11G0117830; NC11G0240860; NC5G0158790; NC3G0222860; NC2G0035950; NC3G0232270; NC2G0010360
GO:0004843	thiol-dependent ubiquitin-specific protease activity	molecular_function	58	19018	0.919533302	0.954649521	0.644619695	NC9G0272420; NC14G0157110; NC4G0020550; NC9G0146470; NC6G0155860; NC6G0252290; NC6G0252280; NC4G0047400; NC7G0300910
GO:0005819	spindle	cellular_component	58	19018	0.214435627	0.361353961	1.14599057	NC9G0271670; NC1G0182580; NC1G0134090; NC4G0052740; NC8G0218640; NC5G0261190; NC8G0299550; NC1G0260160; NC1G0131640; NC10G0143410; NC10G0143680; NC2G0055620; NC9G0199980; NC8G0217740; NC3G0205340; NC7G0296200
GO:0006417	regulation of translation	biological_process	58	19018	0.310911059	0.449714551	1.074366159	NC13G0290790; NC13G0309890; NC13G0311630; NC6G0041270; NC1G0180510; NC6G0041830; NC7G0289740; NC311470; NC1G0109480; NC12G0096330; NC1G0107800; NC14G0010600; NC3G0204530; NC14G0014610; NC2G0054170
GO:0015293	symporter activity	molecular_function	58	19018	0.048119478	0.147902995	1.360863801	NC12G0095780; NC12G0095730; NC8G0212390; NC8G0212380; NC12G0189170; NC1G0306020; NC1G0306050; NC2G0037660; NC4G0023920; NC4G0023930; NC4G0023940; NC2G0054540; NC1G0128770; NC2G0004910; NC9G0276380; NC4G0152040; NC10G0247990; NC3G0227210; NC12G0186170
GO:0015995	chlorophyll biosynthetic process	biological_process	58	19018	0.665502171	0.75196433	0.859492927	NC10G0163680; NC9G0272190; NC1G0089840; NC13G0027410; NC7G0293180; NC1G0260080; NC2G0126860; NC9G0272660; NC9G0272770; NC13G0195340; NC4G0137870; NC4G0309110
GO:0045292	mRNA cis splicing, via spliceosome	biological_process	58	19018	0.771980878	0.844161296	0.787868517	NC309190; NC1G0101370; NC10G0044410; NC10G0248350; NC6G0268780; NC5G0305460; NC1G0088880; NC4G0138090; NC4G0137860; NC12G0249550; NC1G0133230
GO:0051085	chaperone cofactor-dependent protein refolding	biological_process	58	19018	0.771980878	0.844161296	0.787868517	NC2G0000050; NC4G0019250; NC5G0050450; NC5G0050440; NC5G0050430; NC8G0213060; NC11G0209490; NC4G0137670; NC2G0191600; NC7G0292850; NC4G0021660
GO:0051537	2 iron, 2 sulfur cluster binding	molecular_function	58	19018	0.025700854	0.107397327	1.432488212	NC2G0298060; NC2G0287330; NC2G0008920; NC9G0168830; NC14G0260870; NC11G0118830; NC7G0293180; NC1G0180120; NC1G0128960; NC2G0287580; NC1G0136430; NC10G0143550; NC2G0126860; NC1G0193390; NC1G0193400; NC5G0201310; NC13G0195340; NC4G0137870; NC2G0053900; NC4G0309110
GO:0080092	regulation of pollen tube growth	biological_process	58	19018	0.08443795	0.202313681	1.289239391	NC313240; NC11G0058170; NC11G0058160; NC4G0153520; NC10G0248340; NC6G0265680; NC8G0213360; NC6G0013190; NC9G0139070; NC1G0130000; NC12G0198410; NC12G0198430; NC3G0222210; NC4G0052750; NC11G0209650; NC4G0138080; NC4G0309120; NC14G0281830
GO:1900426	positive regulation of defense response to bacterium	biological_process	58	19018	0.999377821	1	0.286497642	NC6G0256970; NC10G0167940; NC13G0028470; NC2G0006010
GO:0006897	endocytosis	biological_process	57	19018	0.999833337	1	0.218642938	NC10G0232830; NC2G0294500; NC7G0292690
GO:0010224	response to UV-B	biological_process	57	19018	0.040388918	0.147902995	1.384738605	NC12G0185360; NC4G0237120; NC4G0018720; NC14G0115060; NC11G0118690; NC2G0035260; NC1G0109810; NC2G0284500; NC13G0058960; NC8G0213840; NC3G0231150; NC3G0223680; NC5G0051190; NC8G0214330; NC10G0045550; NC6G0253900; NC5G0161710; NC5G0049320; NC12G0011950
GO:0140326	ATPase-coupled intramembrane lipid transporter activity	NA	57	19018	0.95313377	0.979377753	0.583047834	NC1G0181030; NC6G0265190; NC3G0231840; NC11G0120990; NC4G0140030; NC14G0283150; NC6G0098780; NC9G0200000
GO:0000502	proteasome complex	cellular_component	56	19018	0.486698587	0.60069083	0.964371528	NC1G0182770; NC2G0037570; NC8G0299720; NC4G0238810; NC7G0277150; NC7G0277250; NC12G0245510; NC9G0200060; NC3G0227220; NC3G0227230; NC7G0308510; NC11G0015290; NC12G0185540
GO:0000786	nucleosome	cellular_component	56	19018	0.061823319	0.154835087	1.335283655	NC11G0302410; NC11G0016950; NC1G0306340; NC4G0023990; NC9G0168230; NC3G0226080; NC5G0057690; NC11G0115760; NC5G0048090; NC1G0107950; NC7G0139510; NC5G0051050; NC5G0050880; NC2G0286250; NC2G0286230; NC2G0286220; NC10G0145430; NC9G0170740
GO:0003755	peptidyl-prolyl cis-trans isomerase activity	molecular_function	56	19018	0.258473827	0.388701785	1.112736379	NC9G0271870; NC7G0030870; NC6G0259640; NC11G0017250; NC2G0037770; NC8G0218800; NC11G0120540; NC8G0136830; NC10G0168050; NC9G0284290; NC7G0235690; NC2G0285390; NC10G0162490; NC3G0227850; NC2G0264590
GO:0006260	DNA replication	biological_process	56	19018	0.486698587	0.60069083	0.964371528	NC2G0001070; NC7G0245930; NC13G0029290; NC13G0029330; NC2G0053110; NC11G0016340; NC14G0011010; NC3G0220570; NC5G0161750; NC5G0161740; NC3G0243820; NC6G0256090; NC5G0251650
GO:0009620	response to fungus	biological_process	56	19018	0.365785196	0.491505149	1.038553954	NC11G0121560; NC8G0215190; NC4G0199920; NC4G0199930; NC4G0199940; NC4G0199960; NC10G0145070; NC1G0129030; NC10G0043950; NC10G0167940; NC7G0300940; NC5G0201220; NC8G0217780; NC4G0237950
GO:0016036	cellular response to phosphate starvation	biological_process	56	19018	0.061823319	0.154835087	1.335283655	NC14G0281980; NC12G0095730; NC9G0174000; NC3G0014220; NC3G0014240; NC3G0014250; NC10G0166090; NC7G0176470; NC11G0016360; NC10G0065820; NC9G0169330; NC11G0302550; NC9G0092470; NC1G0110860; NC1G0101580; NC7G0246290; NC12G0249860; NC8G0217610
GO:0045156	electron transporter, transferring electrons within the cyclic electron transport pathway of photosynthesis activity	molecular_function	56	19018	0.99996582	1	0.148364851	NC1G0306430; NC11G0115830
GO:0003690	double-stranded DNA binding	molecular_function	55	19018	0.000146655	0.001135882	1.888279916	NC3G0207590; NC10G0232530; NC10G0232510; NC12G0198490; NC9G0273950; NC7G0289210; NC6G0265580; NC4G0047830; NC10G0233810; NC1G0178170; NC1G0131780; NC8G0280410; NC5G0048080; NC9G0276010; NC2G0033520; NC9G0272610; NC11G0057940; NC11G0057850; NC11G0209160; NC11G0209370; NC1G0088700; NC6G0253900; NC6G0156440; NC9G0275040; NC6G0269070
GO:0016579	protein deubiquitination	biological_process	55	19018	0.971002617	0.993510903	0.528718376	NC9G0272420; NC9G0146470; NC6G0252290; NC6G0252280; NC4G0152820; NC7G0300910; NC9G0200110
GO:0009741	response to brassinosteroid	biological_process	54	19018	0.675628331	0.758133909	0.846229147	NC13G0027370; NC4G0020430; NC10G0043950; NC3G0228220; NC12G0185170; NC2G0035580; NC2G0002820; NC1G0102310; NC9G0170830; NC7G0296030; NC9G0170530
GO:0009834	plant-type secondary cell wall biogenesis	biological_process	54	19018	0.30882383	0.446852951	1.077018915	NC9G0272350; NC2G0000550; NC1G0182140; NC12G0188220; NC5G0261180; NC9G0146070; NC9G0275540; NC5G0160570; NC9G0169190; NC8G0219550; NC7G0300790; NC4G0137720; NC12G0097300; NC2G0053790
GO:0009853	photorespiration	biological_process	54	19018	0.30882383	0.446852951	1.077018915	NC10G0266050; NC10G0232730; NC7G0247280; NC9G0274390; NC1G0179030; NC9G0113020; NC3G0206580; NC11G0241100; NC3G0227070; NC12G0249570; NC8G0217210; NC11G0015450; NC5G0048680; NC12G0185640
GO:0009772	photosynthetic electron transport in photosystem II	biological_process	53	19018	0.999991996	1	0.07838143	NC1G0134730
GO:0009788	negative regulation of abscisic acid-activated signaling pathway	biological_process	53	19018	0.281299407	0.416120384	1.097340027	NC1G0017590; NC10G0164390; NC7G0277770; NC8G0060080; NC13G0042280; NC9G0112750; NC3G0223580; NC6G0255840; NC8G0214050; NC1G0105680; NC11G0209490; NC1G0108860; NC11G0244610; NC11G0244570
GO:0010252	auxin homeostasis	biological_process	53	19018	0.067279062	0.165219983	1.332484318	NC2G0001230; NC7G0030990; NC6G0039700; NC1G0305990; NC3G0230100; NC11G0123340; NC3G0226660; NC3G0226690; NC8G0240500; NC8G0240640; NC8G0240670; NC311470; NC13G0293590; NC3G0204010; NC3G0204020; NC8G0214290; NC8G0124910
GO:0008094	DNA-dependent ATPase activity	molecular_function	52	19018	0.836403109	0.893425647	0.718998891	NC10G0046230; NC6G0256970; NC12G0093770; NC11G0057940; NC11G0057850; NC11G0209160; NC11G0209370; NC6G0098890; NC9G0170740
GO:0009739	response to gibberellin	biological_process	52	19018	0.254628549	0.384424492	1.118442719	NC6G0039700; NC9G0174190; NC11G0241450; NC5G0183500; NC3G0202190; NC9G0275540; NC8G0216330; NC2G0000260; NC6G0258890; NC1G0065270; NC2G0056280; NC1G0133020; NC10G0043740; NC4G0021720
GO:0009845	seed germination	biological_process	52	19018	0.029857454	0.121833846	1.437997782	NC4G0019100; NC11G0118490; NC14G0114610; NC10G0232530; NC10G0232510; NC1G0180510; NC5G0183500; NC2G0006380; NC4G0238140; NC2G0010280; NC3G0223650; NC2G0010000; NC1G0107890; NC3G0225030; NC10G0165110; NC3G0220530; NC1G0089170; NC11G0116570
GO:0010114	response to red light	biological_process	52	19018	0.002822832	0.018872518	1.677664079	NC11G0302420; NC3G0224140; NC6G0259500; NC10G0233120; NC8G0210660; NC7G0247280; NC2G0006960; NC11G0124140; NC5G0160160; NC7G0277290; NC5G0051170; NC11G0241060; NC11G0241080; NC11G0241120; NC11G0241270; NC4G0269960; NC2G0007580; NC2G0007520; NC6G0253900; NC3G0208520; NC1G0133020
GO:0031410	cytoplasmic vesicle	cellular_component	52	19018	0.490980934	0.604522116	0.958665188	NC11G0302280; NC8G0137180; NC2G0003550; NC10G0248390; NC8G0213600; NC10G0043890; NC10G0043880; NC3G0231630; NC13G0026380; NC9G0272890; NC9G0273060; NC10G0032820
GO:0034605	cellular response to heat	biological_process	52	19018	0.100478775	0.222422053	1.278220251	NC1G0259700; NC10G0163650; NC11G0117170; NC6G0039830; NC4G0019250; NC10G0232760; NC5G0050450; NC5G0050440; NC5G0050430; NC2G0002190; NC8G0213060; NC7G0031260; NC1G0107750; NC10G0045250; NC4G0137670; NC9G0234710
GO:0042973	glucan endo-1,3-beta-D-glucosidase activity	molecular_function	52	19018	0.014616028	0.066370347	1.517886548	NC8G0212720; NC1G0131470; NC12G0094090; NC1G0106330; NC10G0144770; NC2G0002210; NC7G0245790; NC2G0191060; NC2G0191040; NC2G0190880; NC2G0190840; NC2G0190810; NC9G0146060; NC7G0310470; NC5G0100210; NC1G0193480; NC7G0308400; NC8G0300260; NC9G0170760
GO:0000278	mitotic cell cycle	biological_process	51	19018	0.08618844	0.205939201	1.303283393	NC5G0099550; NC9G0271670; NC7G0031030; NC6G0259330; NC1G0134090; NC9G0091660; NC8G0218640; NC1G0260160; NC11G0016440; NC10G0143410; NC3G0197310; NC3G0197320; NC2G0055620; NC4G0019710; NC8G0217740; NC7G0296200
GO:0009522	photosystem I	cellular_component	51	19018	0.713262213	0.791953616	0.814552121	NC2G0000640; NC6G0259500; NC1G0107750; NC7G0277290; NC2G0033530; NC5G0051170; NC13G0026790; NC7G0235150; NC7G0246810; NC3G0227450
GO:0009543	chloroplast thylakoid lumen	cellular_component	51	19018	0.00080185	0.005915062	1.792014665	NC11G0302250; NC1G0103240; NC1G0182670; NC7G0030870; NC2G0008370; NC14G0114720; NC1G0101390; NC5G0057630; NC6G0257010; NC14G0281300; NC12G0096600; NC12G0096470; NC11G0120540; NC12G0189240; NC12G0184350; NC2G0285390; NC11G0244000; NC14G0014370; NC10G0162490; NC5G0049450; NC1G0128500; NC2G0042540
GO:0009556	microsporogenesis	biological_process	51	19018	0.011555459	0.061845059	1.547649029	NC313240; NC11G0058170; NC11G0058160; NC4G0153520; NC10G0248340; NC6G0265680; NC8G0213360; NC3G0230720; NC6G0013190; NC3G0229580; NC6G0039940; NC12G0198410; NC12G0198430; NC4G0052750; NC4G0138080; NC9G0199980; NC11G0120200; NC4G0309120; NC14G0281830
GO:0042542	response to hydrogen peroxide	biological_process	51	19018	0.228963622	0.373956611	1.140372969	NC5G0263350; NC4G0150920; NC1G0136430; NC11G0241060; NC11G0241080; NC11G0241120; NC11G0241270; NC2G0007580; NC2G0007520; NC9G0147780; NC5G0201290; NC6G0256900; NC9G0274870; NC11G0244290
GO:0042788	polysomal ribosome	cellular_component	51	19018	0.459600961	0.569300527	0.977462545	NC2G0286400; NC1G0089390; NC14G0157560; NC1G0157980; NC9G0146800; NC6G0252350; NC5G0267070; NC3G0206760; NC6G0040280; NC8G0219880; NC8G0219770; NC7G0308510
GO:0004683	calmodulin-dependent protein kinase activity	molecular_function	50	19018	0.797103339	0.862897997	0.747758847	NC4G0237100; NC2G0036580; NC8G0216900; NC3G0204050; NC5G0263730; NC9G0139070; NC5G0141020; NC6G0098310; NC12G0249410
GO:0006813	potassium ion transport	biological_process	50	19018	0.126962469	0.269141144	1.246264744	NC9G0271750; NC9G0271760; NC7G0031110; NC10G0164530; NC5G0159790; NC5G0159680; NC10G0044290; NC1G0132050; NC11G0118210; NC290350; NC14G0174920; NC5G0049470; NC6G0256910; NC9G0275420; NC5G0251580
GO:0009965	leaf morphogenesis	biological_process	50	19018	0.559281352	0.658591495	0.913927479	NC8G0218950; NC14G0157050; NC2G0284700; NC4G0021190; NC2G0294500; NC3G0222840; NC7G0300940; NC9G0200060; NC8G0217370; NC8G0300340; NC3G0203830
GO:0010181	FMN binding	molecular_function	50	19018	0.972902493	0.99446333	0.498505898	NC10G0266050; NC5G0049930; NC9G0273480; NC1G0305930; NC3G0220490; NC11G0123290
GO:0032040	small-subunit processome	cellular_component	50	19018	0.939313618	0.970033309	0.581590214	NC5G0267680; NC2G0037500; NC3G0014310; NC14G0174670; NC9G0169550; NC12G0095010; NC11G0123270
GO:0032147	activation of protein kinase activity	biological_process	50	19018	0.126962469	0.269141144	1.246264744	NC9G0271670; NC10G0164550; NC12G0094120; NC9G0168910; NC1G0134090; NC7G0246190; NC1G0090850; NC10G0143410; NC11G0302530; NC11G0240970; NC7G0246580; NC7G0246460; NC7G0246340; NC8G0217780; NC7G0296200
GO:0003684	damaged DNA binding	molecular_function	49	19018	0.930142908	0.962257217	0.593459402	NC10G0031840; NC3G0223680; NC10G0233810; NC1G0136400; NC1G0105710; NC11G0015390; NC4G0021910
GO:0003779	actin binding	molecular_function	49	19018	0.396367936	0.518181649	1.017358975	NC12G0095200; NC10G0233090; NC10G0045920; NC14G0260850; NC11G0115770; NC11G0016290; NC13G0298620; NC4G0140050; NC4G0140040; NC4G0019590; NC7G0300650; NC6G0156060
GO:0004721	phosphoprotein phosphatase activity	molecular_function	49	19018	0.527773434	0.630427956	0.93257906	NC1G0130620; NC12G0265780; NC1G0109450; NC1G0132370; NC5G0100030; NC5G0100260; NC8G0124240; NC3G0243450; NC8G0217610; NC6G0156270; NC1G0108860
GO:0009637	response to blue light	biological_process	49	19018	0.032173285	0.126654971	1.441258548	NC6G0259500; NC10G0233120; NC7G0247280; NC6G0097670; NC14G0157050; NC8G0125740; NC7G0277290; NC5G0051170; NC11G0241060; NC10G0165280; NC11G0241080; NC11G0241120; NC11G0241270; NC2G0007580; NC2G0007520; NC3G0203100; NC3G0203830
GO:0016126	sterol biosynthetic process	biological_process	49	19018	0.006964651	0.040901136	1.610818377	NC13G0025800; NC10G0143070; NC10G0143090; NC11G0118490; NC9G0274040; NC10G0266660; NC13G0025140; NC4G0150920; NC11G0117830; NC12G0187730; NC9G0172900; NC8G0214100; NC8G0214090; NC2G0002330; NC11G0014940; NC11G0244750; NC13G0025460; NC13G0025520; NC13G0025570
GO:0030001	metal ion transport	biological_process	49	19018	0.006964651	0.040901136	1.610818377	NC11G0302210; NC4G0046980; NC5G0263380; NC1G0101000; NC5G0050330; NC8G0099080; NC8G0099200; NC6G0257630; NC6G0256930; NC10G0166560; NC7G0031420; NC10G0168010; NC1G0193100; NC7G0235560; NC9G0272980; NC5G0158650; NC4G0019540; NC10G0162480; NC10G0043350
GO:0000785	chromatin	cellular_component	48	19018	0.751265957	0.823044236	0.778915465	NC6G0259520; NC11G0118690; NC9G0168550; NC8G0213840; NC7G0245930; NC8G0211920; NC3G0227260; NC5G0049320; NC12G0011950
GO:0005694	chromosome	cellular_component	48	19018	0.495592496	0.61001715	0.952007791	NC5G0099550; NC10G0043100; NC7G0031030; NC8G0218050; NC11G0209930; NC10G0166260; NC1G0260140; NC14G0011010; NC11G0209160; NC8G0217630; NC13G0294900
GO:0006914	autophagy	biological_process	48	19018	0.849873018	0.902880109	0.692369302	NC8G0137180; NC6G0154700; NC2G0003550; NC8G0240400; NC10G0248390; NC10G0233650; NC9G0272890; NC8G0190050
GO:0010218	response to far red light	biological_process	48	19018	0.051466831	0.147902995	1.384738605	NC9G0170180; NC6G0259500; NC7G0247280; NC8G0125740; NC13G0242900; NC5G0160160; NC7G0277290; NC5G0051170; NC11G0241060; NC11G0241080; NC11G0241120; NC11G0241270; NC2G0007580; NC2G0007520; NC6G0253900; NC3G0205650
GO:0032968	positive regulation of transcription elongation from RNA polymerase II promoter	biological_process	48	19018	0.849873018	0.902880109	0.692369302	NC6G0013400; NC6G0013570; NC14G0157260; NC14G0157240; NC8G0125660; NC8G0125680; NC1G0181660; NC3G0231920
GO:0061631	ubiquitin conjugating enzyme activity	molecular_function	48	19018	0.99523146	1	0.346184651	NC4G0011770; NC13G0029230; NC9G0111620; NC1G0108950
GO:0070469	respirasome	cellular_component	48	19018	0.985321246	1	0.432730814	NC11G0119000; NC7G0293050; NC8G0218370; NC13G0026180; NC7G0278670
GO:0009585	red, far-red light phototransduction	biological_process	47	19018	0.598630042	0.696535239	0.883875705	NC1G0105020; NC1G0105010; NC13G0242900; NC5G0160160; NC3G0206280; NC3G0225910; NC7G0247030; NC6G0253900; NC6G0156860; NC3G0205650
GO:0010197	polar nucleus fusion	biological_process	47	19018	0.725848638	0.804212863	0.795488135	NC2G0284640; NC6G0265700; NC2G0287940; NC8G0211120; NC1G0110700; NC12G0245620; NC12G0011840; NC5G0049020; NC6G0256090
GO:0042254	ribosome biogenesis	biological_process	47	19018	0.003979993	0.024276181	1.67936384	NC6G0153930; NC6G0153970; NC6G0154020; NC6G0154030; NC5G0159340; NC9G0172040; NC13G0195090; NC2G0287960; NC4G0150950; NC2G0009640; NC4G0023210; NC9G0012800; NC5G0262300; NC11G0209330; NC1G0105510; NC9G0172320; NC13G0028630; NC13G0028670; NC4G0021700
GO:0005741	mitochondrial outer membrane	cellular_component	46	19018	0.949293313	0.978124761	0.541854237	NC2G0298090; NC9G0091460; NC7G0279160; NC6G0039980; NC13G0195550; NC3G0141870
GO:0009735	response to cytokinin	biological_process	46	19018	0.007257564	0.042560427	1.62556271	NC11G0302420; NC9G0170290; NC2G0037570; NC5G0159420; NC5G0159410; NC9G0168960; NC8G0218190; NC1G0109810; NC8G0299720; NC10G0044120; NC3G0223880; NC7G0277150; NC7G0277250; NC9G0092580; NC3G0208520; NC13G0195260; NC1G0133020; NC10G0043740
GO:0019898	extrinsic component of membrane	cellular_component	46	19018	0.120096308	0.260155855	1.264326552	NC9G0271570; NC1G0103240; NC10G0143020; NC1G0182670; NC8G0137180; NC5G0159830; NC1G0306410; NC1G0306430; NC10G0045920; NC6G0257010; NC11G0115830; NC1G0128500; NC14G0281710; NC14G0281720
GO:0023014	signal transduction by protein phosphorylation	biological_process	46	19018	0.429967646	0.553774278	0.993399434	NC10G0164550; NC12G0094120; NC9G0168910; NC7G0246190; NC1G0090850; NC11G0302530; NC11G0240970; NC7G0246580; NC7G0246460; NC7G0246340; NC8G0217780
GO:0071013	catalytic step 2 spliceosome	cellular_component	46	19018	0.998116352	1	0.270927118	NC4G0019100; NC10G0144840; NC1G0109730
GO:0000775	chromosome, centromeric region	cellular_component	45	19018	0.055845854	0.147902995	1.384738605	NC9G0174080; NC12G0184070; NC11G0118690; NC2G0054510; NC7G0245930; NC12G0189410; NC10G0143680; NC3G0197310; NC3G0197320; NC12G0188120; NC5G0050900; NC2G0055330; NC1G0111180; NC5G0141230; NC5G0141450
GO:0005643	nuclear pore	cellular_component	45	19018	0.941042104	0.970597447	0.553895442	NC1G0148130; NC1G0128670; NC2G0057080; NC2G0057090; NC7G0176500; NC3G0206790
GO:0006338	chromatin remodeling	biological_process	45	19018	0.997667514	1	0.276947721	NC2G0033230; NC10G0065700; NC12G0094660
GO:0006606	protein import into nucleus	biological_process	45	19018	0.975283175	0.995668489	0.461579535	NC1G0148130; NC2G0057080; NC9G0146550; NC7G0176500; NC9G0147130
GO:0009789	positive regulation of abscisic acid-activated signaling pathway	biological_process	45	19018	0.102829727	0.225489332	1.292422698	NC8G0212490; NC1G0090040; NC11G0118440; NC14G0114450; NC2G0284890; NC2G0006810; NC3G0202600; NC11G0244790; NC1G0104330; NC14G0281210; NC10G0167770; NC4G0237060; NC11G0302530; NC7G0246460
GO:0010118	stomatal movement	biological_process	45	19018	0.273730111	0.405800688	1.107790884	NC5G0267740; NC5G0267750; NC8G0215190; NC7G0139890; NC7G0311970; NC7G0062920; NC12G0186290; NC7G0176870; NC2G0035510; NC7G0296830; NC7G0297390; NC12G0185640
GO:0010411	xyloglucan metabolic process	biological_process	45	19018	0.055845854	0.147902995	1.384738605	NC12G0185370; NC9G0170180; NC12G0189050; NC4G0024060; NC7G0247260; NC3G0226960; NC8G0299940; NC3G0228200; NC3G0228220; NC5G0160570; NC1G0306960; NC9G0172340; NC3G0227820; NC3G0203790; NC11G0244120
GO:0015035	protein disulfide oxidoreductase activity	molecular_function	45	19018	0.027952133	0.116372725	1.477054512	NC2G0298060; NC1G0182400; NC3G0229920; NC4G0019240; NC10G0144630; NC13G0027730; NC2G0056960; NC4G0238680; NC2G0287630; NC1G0090860; NC7G0235860; NC9G0172710; NC5G0201310; NC5G0049180; NC1G0132670; NC3G0203350
GO:0031965	nuclear membrane	cellular_component	45	19018	0.055845854	0.147902995	1.384738605	NC1G0306020; NC1G0306050; NC1G0130830; NC5G0194180; NC8G0099080; NC13G0059300; NC1G0131640; NC3G0206790; NC3G0197400; NC1G0089190; NC7G0300650; NC12G0249310; NC4G0021570; NC9G0170700; NC9G0170670
GO:0043693	monoterpene biosynthetic process	biological_process	45	19018	0.999937496	1	0.092315907	NC11G0123420
GO:0048527	lateral root development	biological_process	45	19018	0.396945528	0.518721201	1.015474977	NC4G0237800; NC9G0272180; NC6G0039700; NC10G0144430; NC4G0020430; NC8G0125740; NC1G0107890; NC6G0024710; NC6G0024500; NC6G0024370; NC12G0185640
GO:0051087	chaperone binding	molecular_function	45	19018	0.670104319	0.756956035	0.830843163	NC2G0003980; NC1G0178280; NC5G0267500; NC5G0304830; NC7G0278480; NC9G0172980; NC11G0209490; NC10G0248120; NC4G0021660
GO:0002237	response to molecule of bacterial origin	biological_process	44	19018	0.765368902	0.837377224	0.755311966	NC3G0142350; NC4G0199950; NC2G0006380; NC10G0163470; NC10G0167940; NC4G0237060; NC4G0236820; NC3G0141870
GO:0005788	endoplasmic reticulum lumen	cellular_component	44	19018	0.245095012	0.373956611	1.132967949	NC3G0142450; NC5G0140800; NC4G0019250; NC3G0207000; NC2G0126710; NC9G0146770; NC9G0146690; NC8G0213060; NC1G0178230; NC9G0276340; NC11G0016740; NC11G0016760
GO:0006631	fatty acid metabolic process	biological_process	44	19018	0.864250204	0.911314433	0.660897971	NC9G0173890; NC6G0115210; NC6G0254160; NC11G0209780; NC3G0231230; NC8G0211900; NC1G0108930
GO:0009931	calcium-dependent protein serine/threonine kinase activity	molecular_function	44	19018	0.639888153	0.726622646	0.849725962	NC4G0237100; NC2G0036580; NC8G0216900; NC3G0204050; NC5G0263730; NC9G0139070; NC5G0141020; NC6G0098310; NC12G0249410
GO:0010345	suberin biosynthetic process	biological_process	44	19018	0.001533222	0.010631546	1.79386592	NC1G0017880; NC1G0017870; NC9G0272180; NC5G0262730; NC5G0262690; NC11G0118680; NC10G0144430; NC3G0207680; NC3G0207720; NC3G0207750; NC2G0034700; NC5G0049680; NC1G0136000; NC2G0287460; NC11G0240860; NC7G0235780; NC3G0222860; NC9G0147380; NC6G0258260
GO:0015171	amino acid transmembrane transporter activity	molecular_function	44	19018	0.022261993	0.096499981	1.510623933	NC1G0306020; NC1G0306050; NC14G0260930; NC1G0180350; NC4G0047290; NC4G0047280; NC4G0047260; NC2G0004910; NC9G0276380; NC4G0152040; NC4G0152550; NC6G0258930; NC3G0222970; NC3G0227210; NC10G0166700; NC5G0048680
GO:0033383	geranyl diphosphate metabolic process	biological_process	44	19018	0.999919336	1	0.094413996	NC11G0123420
GO:0043130	ubiquitin binding	molecular_function	44	19018	0.931621412	0.963543939	0.566483975	NC9G0114240; NC4G0240320; NC4G0011600; NC8G0299550; NC8G0279610; NC2G0007800
GO:0046910	pectinesterase inhibitor activity	molecular_function	44	19018	0.045928086	0.147902995	1.416209937	NC5G0140690; NC5G0140680; NC13G0061670; NC5G0159300; NC11G0058060; NC11G0058050; NC11G0057990; NC11G0057970; NC10G0045990; NC10G0044030; NC10G0043950; NC10G0043940; NC4G0022950; NC8G0219740; NC12G0186000
GO:0051015	actin filament binding	molecular_function	44	19018	0.765368902	0.837377224	0.755311966	NC10G0163750; NC6G0154650; NC5G0051120; NC3G0225300; NC12G0187550; NC2G0002810; NC4G0137620; NC11G0116790
GO:0070816	phosphorylation of RNA polymerase II C-terminal domain	biological_process	44	19018	0.765368902	0.837377224	0.755311966	NC6G0013400; NC6G0013570; NC14G0157260; NC14G0157240; NC8G0125660; NC8G0125680; NC1G0181660; NC3G0231920
GO:0004175	endopeptidase activity	molecular_function	43	19018	0.739702385	0.811892591	0.772877361	NC11G0302250; NC12G0198710; NC10G0166500; NC9G0275520; NC7G0235230; NC12G0245510; NC7G0308510; NC11G0015290
GO:0006887	exocytosis	biological_process	43	19018	0.217671629	0.366656559	1.159316041	NC12G0188380; NC1G0089400; NC14G0174360; NC3G0231510; NC3G0204000; NC10G0167770; NC10G0167940; NC10G0065770; NC1G0090670; NC13G0026380; NC3G0206810; NC4G0011400
GO:0008033	tRNA processing	biological_process	43	19018	0.965386387	0.989243913	0.483048351	NC5G0262630; NC12G0096200; NC14G0010990; NC5G0141130; NC6G0156440
GO:0009627	systemic acquired resistance	biological_process	43	19018	0.037322234	0.142386405	1.449145052	NC6G0039220; NC6G0039230; NC10G0044490; NC1G0178950; NC12G0189480; NC12G0189440; NC5G0160220; NC11G0241420; NC9G0172700; NC2G0002720; NC2G0191580; NC2G0036300; NC4G0030580; NC3G0203580; NC6G0256000
GO:0080030	methyl indole-3-acetate esterase activity	molecular_function	43	19018	2.14204E-09	1.7412E-08	2.705070763	NC1G0182620; NC8G0270890; NC10G0046540; NC7G0278070; NC1G0134210; NC1G0089490; NC5G0183460; NC5G0183450; NC5G0183430; NC8G0213790; NC12G0189730; NC10G0266750; NC2G0004710; NC7G0300700; NC4G0030560; NC4G0030580; NC4G0030590; NC4G0030600; NC4G0030610; NC4G0030620; NC10G0033100; NC10G0033120; NC10G0033200; NC10G0266830; NC7G0292080; NC7G0292060; NC7G0292030; NC3G0205390
GO:0003333	amino acid transmembrane transport	biological_process	42	19018	0.013554864	0.063448787	1.582558406	NC1G0306020; NC1G0306050; NC14G0260930; NC1G0180350; NC4G0047290; NC4G0047280; NC4G0047260; NC2G0004910; NC9G0276380; NC4G0152040; NC4G0152550; NC6G0258930; NC3G0222970; NC3G0227210; NC10G0166700; NC5G0048680
GO:0004650	polygalacturonase activity	molecular_function	42	19018	0.908753954	0.946090536	0.593459402	NC6G0115260; NC1G0180540; NC1G0130150; NC11G0120200; NC10G0166840; NC8G0280830
GO:0006635	fatty acid beta-oxidation	biological_process	42	19018	0.908753954	0.946090536	0.593459402	NC1G0260650; NC1G0130120; NC10G0044970; NC13G0028510; NC4G0237950; NC3G0142020
GO:0009926	auxin polar transport	biological_process	42	19018	0.299831577	0.434607565	1.088008904	NC2G0001230; NC4G0237120; NC6G0154890; NC10G0164550; NC3G0230100; NC10G0031830; NC8G0125740; NC4G0237060; NC3G0222700; NC3G0203100; NC5G0161300
GO:0010015	root morphogenesis	biological_process	42	19018	0.712185143	0.791209747	0.791279203	NC4G0022190; NC9G0273820; NC4G0021190; NC3G0223420; NC7G0176470; NC10G0143710; NC8G0219360; NC7G0308670
GO:0016413	O-acetyltransferase activity	molecular_function	42	19018	0.575263399	0.675087551	0.890189103	NC4G0151530; NC1G0111340; NC8G0213930; NC5G0099730; NC5G0100020; NC6G0255410; NC5G0141170; NC5G0201220; NC3G0203860
GO:0019253	reductive pentose-phosphate cycle	biological_process	42	19018	0.060625392	0.154192833	1.384738605	NC12G0095840; NC2G0293840; NC10G0232730; NC7G0247280; NC2G0285280; NC2G0054460; NC7G0031400; NC7G0031390; NC11G0120850; NC4G0022760; NC3G0206580; NC3G0222640; NC10G0045250; NC5G0048770
GO:0048481	plant ovule development	biological_process	42	19018	0.826444921	0.883248216	0.692369302	NC9G0273780; NC3G0229460; NC1G0182010; NC3G0225820; NC7G0235320; NC13G0059500; NC13G0059460
GO:0048589	developmental growth	biological_process	42	19018	0.029944707	0.121947441	1.483648505	NC313240; NC11G0058170; NC11G0058160; NC10G0248340; NC6G0265680; NC13G0042280; NC8G0213360; NC9G0112750; NC6G0013190; NC12G0198410; NC12G0198430; NC4G0052750; NC4G0138080; NC4G0309120; NC14G0281830
GO:0090406	pollen tube	cellular_component	42	19018	0.00562182	0.033937606	1.681468306	NC14G0114830; NC4G0153750; NC2G0007000; NC1G0109480; NC6G0252520; NC1G0132390; NC1G0135990; NC1G0178150; NC7G0176490; NC3G0205910; NC1G0181910; NC7G0278620; NC2G0192280; NC9G0147820; NC6G0252990; NC8G0300000; NC4G0021870
GO:0000027	ribosomal large subunit assembly	biological_process	41	19018	0.981869411	1	0.405289348	NC9G0114390; NC10G0145110; NC13G0059300; NC1G0101610
GO:0000049	tRNA binding	molecular_function	41	19018	0.095228552	0.215142106	1.31719038	NC13G0290790; NC13G0309890; NC13G0311630; NC10G0046350; NC5G0194180; NC8G0218410; NC6G0041830; NC4G0020900; NC3G0204530; NC8G0211860; NC3G0206660; NC11G0014960; NC10G0166920
GO:0000148	1,3-beta-D-glucan synthase complex	cellular_component	41	19018	0.023700957	0.099481011	1.519835054	NC313240; NC11G0058170; NC11G0058160; NC4G0153520; NC10G0248340; NC6G0265680; NC8G0213360; NC6G0013190; NC12G0198410; NC12G0198430; NC4G0052750; NC4G0138080; NC7G0300940; NC4G0309120; NC14G0281830
GO:0000302	response to reactive oxygen species	biological_process	41	19018	0.54114768	0.640176146	0.911901033	NC9G0146770; NC9G0146760; NC9G0146690; NC1G0288200; NC3G0230780; NC6G0258840; NC11G0116820; NC5G0048840; NC3G0205310
GO:0003843	1,3-beta-D-glucan synthase activity	molecular_function	41	19018	0.023700957	0.099481011	1.519835054	NC313240; NC11G0058170; NC11G0058160; NC4G0153520; NC10G0248340; NC6G0265680; NC8G0213360; NC6G0013190; NC12G0198410; NC12G0198430; NC4G0052750; NC4G0138080; NC7G0300940; NC4G0309120; NC14G0281830
GO:0005198	structural molecule activity	molecular_function	41	19018	0.54114768	0.640176146	0.911901033	NC1G0111230; NC2G0003360; NC14G0260870; NC11G0118830; NC13G0029180; NC12G0093160; NC14G0010640; NC263960; NC12G0185540
GO:0005764	lysosome	cellular_component	41	19018	0.54114768	0.640176146	0.911901033	NC9G0271910; NC9G0113940; NC9G0113970; NC9G0168890; NC1G0109810; NC1G0102950; NC3G0223870; NC13G0294830; NC5G0251420
GO:0006075	(1->3)-beta-D-glucan biosynthetic process	biological_process	41	19018	0.023700957	0.099481011	1.519835054	NC313240; NC11G0058170; NC11G0058160; NC4G0153520; NC10G0248340; NC6G0265680; NC8G0213360; NC6G0013190; NC12G0198410; NC12G0198430; NC4G0052750; NC4G0138080; NC7G0300940; NC4G0309120; NC14G0281830
GO:0008430	selenium binding	molecular_function	41	19018	0.998806495	1	0.202644674	NC6G0265700; NC12G0011840
GO:0009910	negative regulation of flower development	biological_process	41	19018	0.049668004	0.147902995	1.418512717	NC4G0237620; NC1G0111290; NC5G0100630; NC14G0114610; NC13G0027500; NC11G0118920; NC5G0183500; NC4G0020430; NC8G0216850; NC12G0094660; NC8G0214320; NC11G0120160; NC1G0133020; NC10G0043740
GO:0010029	regulation of seed germination	biological_process	41	19018	0.01034387	0.058406584	1.621157391	NC9G0272380; NC12G0095140; NC2G0037570; NC10G0045920; NC6G0115420; NC10G0144700; NC1G0101200; NC12G0186380; NC8G0299720; NC9G0171370; NC10G0165030; NC1G0088710; NC4G0239490; NC1G0133020; NC8G0217610; NC10G0043740
GO:0016881	acid-amino acid ligase activity	molecular_function	41	19018	0.004127837	0.025103362	1.722479728	NC7G0030990; NC1G0305990; NC2G0126560; NC9G0168710; NC8G0305660; NC11G0123340; NC8G0240460; NC8G0240490; NC8G0240500; NC8G0240630; NC8G0240640; NC8G0240670; NC8G0240690; NC3G0204010; NC3G0204020; NC1G0135190; NC11G0122370
GO:0031418	L-ascorbic acid binding	molecular_function	41	19018	0.049668004	0.147902995	1.418512717	NC1G0090010; NC1G0089960; NC1G0089930; NC6G0257770; NC3G0223030; NC2G0036480; NC8G0216820; NC1G0134760; NC11G0209760; NC9G0147080; NC6G0156630; NC6G0156620; NC9G0274510; NC7G0308410
GO:0042026	protein refolding	biological_process	41	19018	0.397367764	0.518941526	1.013223369	NC6G0259640; NC4G0019250; NC5G0050450; NC5G0050440; NC5G0050430; NC8G0213060; NC10G0168050; NC7G0235690; NC4G0137670; NC2G0264590
GO:0042546	cell wall biogenesis	biological_process	41	19018	0.049668004	0.147902995	1.418512717	NC12G0185370; NC9G0170180; NC12G0189050; NC4G0024060; NC10G0038200; NC3G0226960; NC3G0228200; NC3G0228220; NC10G0164890; NC5G0158920; NC1G0306960; NC9G0172340; NC3G0227820; NC3G0203790
GO:0048367	shoot system development	biological_process	41	19018	0.001505809	0.01045913	1.823802065	NC12G0189110; NC10G0046540; NC5G0183460; NC5G0183450; NC5G0183430; NC8G0218190; NC4G0020470; NC7G0289210; NC13G0194890; NC4G0238760; NC1G0157610; NC1G0157590; NC10G0043850; NC5G0158920; NC9G0172400; NC9G0111540; NC13G0195260; NC8G0124760
GO:0003678	DNA helicase activity	molecular_function	40	19018	0.362905946	0.487795975	1.038553954	NC1G0148270; NC9G0114400; NC2G0008430; NC12G0184030; NC1G0134300; NC4G0153740; NC2G0284710; NC1G0181280; NC5G0161210; NC9G0170740
GO:0004185	serine-type carboxypeptidase activity	molecular_function	40	19018	0.144347237	0.269141144	1.246264744	NC7G0236410; NC10G0038190; NC3G0231250; NC1G0107520; NC5G0262370; NC2G0056170; NC2G0056190; NC2G0056210; NC3G0208260; NC2G0003110; NC5G0250980; NC10G0167120
GO:0004322	ferroxidase activity	molecular_function	40	19018	6.11124E-06	4.89973E-05	2.284818698	NC1G0134430; NC5G0049990; NC5G0049920; NC5G0049910; NC6G0254120; NC6G0254110; NC6G0254100; NC1G0158120; NC11G0120630; NC10G0233850; NC12G0189210; NC1G0136430; NC8G0215020; NC8G0215010; NC3G0222090; NC3G0208030; NC6G0258560; NC2G0192000; NC4G0030700; NC2G0042040; NC11G0015520; NC5G0048780
GO:0006289	nucleotide-excision repair	biological_process	40	19018	0.506079407	0.61995105	0.934698558	NC1G0134300; NC14G0157190; NC10G0233810; NC3G0220570; NC1G0105710; NC5G0141480; NC10G0032420; NC3G0205270; NC4G0021910
GO:0006470	protein dephosphorylation	biological_process	40	19018	0.943643113	0.972791306	0.519276977	NC4G0237380; NC1G0132370; NC1G0192730; NC3G0243450; NC1G0108860
GO:0009640	photomorphogenesis	biological_process	40	19018	0.362905946	0.487795975	1.038553954	NC3G0226430; NC4G0051990; NC8G0125740; NC13G0026970; NC2G0286060; NC1G0128600; NC9G0200430; NC3G0203100; NC9G0274950; NC9G0275030
GO:0010025	wax biosynthetic process	biological_process	40	19018	0.018488435	0.0816954	1.557830931	NC1G0017880; NC1G0017870; NC1G0177610; NC11G0118680; NC9G0168480; NC12G0187130; NC3G0223140; NC8G0217000; NC6G0255740; NC1G0181800; NC1G0181780; NC1G0181750; NC11G0240860; NC3G0222860; NC9G0112120
GO:0010204	defense response signaling pathway, resistance gene-independent	biological_process	40	19018	0.780908201	0.84953312	0.726987768	NC8G0212580; NC3G0142350; NC2G0126710; NC5G0049930; NC3G0202540; NC9G0172700; NC6G0256000
GO:0030422	production of siRNA involved in RNA interference	biological_process	40	19018	0.00776649	0.045221905	1.661686326	NC10G0042960; NC10G0042950; NC1G0131070; NC10G0233010; NC9G0091370; NC7G0289740; NC4G0051750; NC10G0248360; NC7G0279310; NC7G0279340; NC8G0211120; NC290120; NC4G0138050; NC2G0036040; NC3G0203710; NC8G0212930
GO:0042538	hyperosmotic salinity response	biological_process	40	19018	0.362905946	0.487795975	1.038553954	NC11G0302380; NC1G0306790; NC12G0187040; NC4G0150640; NC7G0235640; NC13G0195260; NC6G0253470; NC11G0120070; NC3G0227390; NC3G0203230
GO:0048573	photoperiodism, flowering	biological_process	40	19018	0.00776649	0.045221905	1.661686326	NC1G0259740; NC12G0189170; NC1G0017760; NC4G0023920; NC4G0023930; NC4G0023940; NC6G0155490; NC12G0094660; NC11G0241060; NC10G0165280; NC11G0241080; NC11G0241120; NC11G0241270; NC10G0045700; NC2G0007580; NC2G0007520
GO:0000079	regulation of cyclin-dependent protein serine/threonine kinase activity	biological_process	39	19018	0.00210546	0.014428902	1.810812022	NC10G0164130; NC1G0306690; NC9G0168960; NC7G0175920; NC3G0226230; NC5G0201040; NC12G0097020; NC8G0213590; NC10G0163160; NC1G0178840; NC3G0223880; NC1G0136320; NC12G0184430; NC9G0092580; NC1G0181420; NC11G0120190; NC4G0021450
GO:0004712	protein serine/threonine/tyrosine kinase activity	molecular_function	39	19018	0.862336675	0.910466063	0.639110125	NC4G0046950; NC8G0216590; NC11G0121100; NC1G0182070; NC3G0142040; NC3G0142060
GO:0005351	carbohydrate:proton symporter activity	molecular_function	39	19018	0.618966778	0.707365986	0.852146834	NC4G0153750; NC2G0006430; NC1G0135990; NC4G0270060; NC11G0122820; NC1G0105780; NC5G0161080; NC9G0170640
GO:0005778	peroxisomal membrane	cellular_component	39	19018	0.862336675	0.910466063	0.639110125	NC9G0170430; NC2G0287120; NC1G0288220; NC5G0262490; NC5G0262470; NC3G0142020
GO:0007059	chromosome segregation	biological_process	39	19018	0.862336675	0.910466063	0.639110125	NC7G0031030; NC1G0131160; NC4G0052740; NC8G0299550; NC12G0189370; NC10G0143680
GO:0016125	sterol metabolic process	biological_process	39	19018	0.210697801	0.355346949	1.171701896	NC7G0310630; NC11G0118490; NC3G0207620; NC6G0041040; NC4G0020890; NC8G0216640; NC8G0216090; NC5G0051190; NC12G0187730; NC11G0014940; NC9G0170830
GO:0016538	cyclin-dependent protein serine/threonine kinase regulator activity	molecular_function	39	19018	0.005730831	0.03439745	1.704293668	NC10G0164130; NC9G0168960; NC7G0175920; NC3G0226230; NC2G0056630; NC5G0201040; NC8G0213590; NC10G0163160; NC1G0178840; NC2G0010060; NC3G0223880; NC1G0136320; NC9G0092580; NC1G0181420; NC11G0120190; NC4G0021450
GO:0016592	mediator complex	cellular_component	39	19018	0.973901257	0.994929306	0.426073417	NC12G0038930; NC12G0183940; NC6G0041650; NC5G0201290
GO:0016655	oxidoreductase activity, acting on NAD(P)H, quinone or similar compound as acceptor	molecular_function	39	19018	0.998111901	1	0.213036708	NC1G0148360; NC1G0090830
GO:0019252	starch biosynthetic process	biological_process	39	19018	0.862336675	0.910466063	0.639110125	NC10G0144800; NC12G0096910; NC2G0010270; NC5G0099800; NC2G0033750; NC9G0172780
GO:0019900	kinase binding	molecular_function	39	19018	0.00210546	0.014428902	1.810812022	NC1G0259740; NC9G0272150; NC6G0154740; NC12G0038740; NC7G0247450; NC2G0034790; NC2G0284700; NC10G0032160; NC1G0018270; NC1G0192730; NC6G0255250; NC8G0214770; NC1G0105680; NC1G0065150; NC6G0252990; NC1G0108860; NC4G0021870
GO:0031349	positive regulation of defense response	biological_process	39	19018	0.998111901	1	0.213036708	NC10G0045500; NC2G0006010
GO:0031514	motile cilium	cellular_component	39	19018	0.998111901	1	0.213036708	NC1G0017970; NC6G0253920
GO:0034599	cellular response to oxidative stress	biological_process	39	19018	0.862336675	0.910466063	0.639110125	NC3G0229920; NC14G0114470; NC11G0242030; NC1G0288200; NC2G0036950; NC9G0147780
GO:0002181	cytoplasmic translation	biological_process	38	19018	0.84308452	0.897992204	0.655928813	NC6G0257550; NC9G0146800; NC5G0267070; NC11G0115600; NC12G0184300; NC10G0045380
GO:0006623	protein targeting to vacuole	biological_process	38	19018	0.989997512	1	0.327964406	NC13G0293590; NC7G0175590; NC11G0015120
GO:0006890	retrograde vesicle-mediated transport, Golgi to endoplasmic reticulum	biological_process	38	19018	0.923007072	0.958013662	0.546607344	NC2G0003360; NC11G0123950; NC11G0210410; NC4G0019970; NC5G0161470
GO:0009644	response to high light intensity	biological_process	38	19018	0.584655839	0.681821653	0.87457175	NC9G0169010; NC1G0106560; NC3G0226320; NC4G0052140; NC5G0048520; NC2G0033530; NC4G0269960; NC9G0147780
GO:0010027	thylakoid membrane organization	biological_process	38	19018	0.183814648	0.316775454	1.202536157	NC13G0059090; NC12G0189620; NC5G0100260; NC9G0169760; NC2G0033810; NC7G0236030; NC9G0272650; NC1G0129890; NC9G0147230; NC9G0274520; NC13G0025430
GO:0032549	ribonucleoside binding	molecular_function	38	19018	0.989997512	1	0.327964406	NC9G0173840; NC6G0040850; NC2G0264790
GO:0000226	microtubule cytoskeleton organization	biological_process	37	19018	0.158662675	0.278337727	1.235037134	NC9G0091660; NC4G0052740; NC2G0284700; NC5G0261190; NC1G0105110; NC11G0115860; NC11G0016440; NC9G0012900; NC1G0181240; NC4G0019710; NC3G0205340
GO:0000911	cytokinesis by cell plate formation	biological_process	37	19018	0.397581267	0.518941526	1.010484928	NC12G0188380; NC1G0105110; NC3G0202830; NC10G0248710; NC1G0182050; NC1G0181770; NC1G0181730; NC9G0111860; NC9G0199980
GO:0003746	translation elongation factor activity	molecular_function	37	19018	0.999525871	1	0.112276103	NC5G0183500
GO:0005769	early endosome	cellular_component	37	19018	0.263197293	0.391174833	1.122761031	NC9G0114240; NC13G0061510; NC13G0042280; NC9G0112750; NC3G0230890; NC8G0125800; NC2G0007800; NC1G0105440; NC13G0195490; NC13G0195260
GO:0006334	nucleosome assembly	biological_process	37	19018	0.8217291	0.881001869	0.673656619	NC4G0023990; NC14G0260840; NC9G0168230; NC5G0051050; NC5G0050880; NC2G0286250
GO:0007017	microtubule-based process	biological_process	37	19018	0.8217291	0.881001869	0.673656619	NC4G0151960; NC9G0091660; NC6G0253920; NC11G0016440; NC6G0255230; NC4G0019710
GO:0009646	response to absence of light	biological_process	37	19018	0.007956961	0.04613464	1.684141547	NC6G0039700; NC10G0233120; NC9G0273820; NC2G0033430; NC10G0143710; NC11G0241060; NC11G0241080; NC11G0241120; NC11G0241270; NC8G0219360; NC2G0007580; NC2G0007520; NC7G0308670; NC11G0244520; NC7G0296030
GO:0009749	response to glucose	biological_process	37	19018	0.019472458	0.085766566	1.571865443	NC1G0017590; NC3G0230100; NC12G0038740; NC1G0106870; NC1G0133970; NC7G0247450; NC2G0034790; NC2G0054860; NC1G0109810; NC10G0032160; NC311470; NC9G0113330; NC6G0255240; NC6G0252990
GO:0009833	plant-type primary cell wall biogenesis	biological_process	37	19018	0.002946235	0.019601772	1.79641765	NC13G0026030; NC1G0017630; NC11G0118640; NC11G0118700; NC11G0118710; NC11G0118720; NC9G0168590; NC12G0186420; NC1G0104510; NC9G0112550; NC4G0238330; NC6G0155980; NC5G0158920; NC4G0137720; NC6G0155970; NC4G0238000
GO:0009944	polarity specification of adaxial/abaxial axis	biological_process	37	19018	0.158662675	0.278337727	1.235037134	NC12G0189180; NC11G0121560; NC10G0233010; NC4G0023910; NC11G0241450; NC1G0129030; NC4G0051750; NC10G0248360; NC290120; NC4G0138050; NC8G0124910
GO:0010090	trichome morphogenesis	biological_process	37	19018	0.697155255	0.776403235	0.785932722	NC2G0286550; NC8G0210950; NC4G0153390; NC2G0054230; NC2G0056630; NC2G0010060; NC4G0020050
GO:0019722	calcium-mediated signaling	biological_process	37	19018	0.08690496	0.20753046	1.347313237	NC10G0164160; NC8G0215880; NC9G0173170; NC1G0260000; NC3G0231180; NC4G0047340; NC2G0054140; NC1G0132700; NC10G0043590; NC10G0043580; NC10G0043560; NC4G0021870
GO:0031977	thylakoid lumen	cellular_component	37	19018	0.000988016	0.007127957	1.908693753	NC11G0302250; NC1G0182670; NC7G0030870; NC14G0114720; NC7G0247280; NC6G0257010; NC14G0281300; NC12G0096470; NC11G0115830; NC11G0120540; NC11G0302580; NC7G0235690; NC2G0285390; NC5G0049450; NC1G0128500; NC3G0227850; NC2G0264590
GO:0042644	chloroplast nucleoid	cellular_component	37	19018	0.548980151	0.647203768	0.898208825	NC9G0172040; NC11G0124120; NC2G0287960; NC9G0272610; NC9G0272870; NC9G0147230; NC12G0249810; NC4G0021680
GO:2000028	regulation of photoperiodism, flowering	biological_process	37	19018	0.397581267	0.518941526	1.010484928	NC2G0286580; NC10G0233120; NC5G0183100; NC5G0160160; NC10G0045700; NC1G0133020; NC14G0175150; NC9G0171090; NC10G0043740
GO:0000149	SNARE binding	molecular_function	36	19018	0.665117395	0.751882787	0.807764186	NC10G0232830; NC1G0089400; NC1G0260240; NC10G0065770; NC1G0090670; NC1G0128530; NC7G0292690
GO:0003993	acid phosphatase activity	molecular_function	36	19018	0.071548256	0.17297149	1.384738605	NC5G0140620; NC11G0119060; NC6G0041150; NC12G0198500; NC8G0280440; NC8G0280420; NC11G0117400; NC12G0187750; NC12G0187270; NC9G0273130; NC10G0145480; NC1G0179150
GO:0004298	threonine-type endopeptidase activity	molecular_function	36	19018	0.798161076	0.863360004	0.692369302	NC2G0001020; NC2G0000510; NC7G0235230; NC12G0245510; NC7G0308510; NC11G0015290
GO:0007015	actin filament organization	biological_process	36	19018	0.896010648	0.936147547	0.576974419	NC9G0170470; NC6G0252910; NC12G0187550; NC1G0130220; NC11G0116790
GO:0009607	response to biotic stimulus	biological_process	36	19018	0.034220406	0.131284827	1.500133489	NC9G0170260; NC9G0114350; NC9G0173370; NC1G0109650; NC3G0228460; NC3G0228470; NC1G0181580; NC11G0241130; NC1G0105560; NC2G0002910; NC2G0002880; NC2G0002870; NC3G0227570
GO:0010073	meristem maintenance	biological_process	36	19018	0.665117395	0.751882787	0.807764186	NC3G0205690; NC1G0131430; NC11G0121560; NC2G0008460; NC11G0123640; NC1G0129030; NC3G0229460
GO:0010286	heat acclimation	biological_process	36	19018	0.034220406	0.131284827	1.500133489	NC5G0159420; NC5G0159410; NC14G0260840; NC8G0099080; NC10G0044120; NC10G0163060; NC11G0115740; NC5G0099910; NC6G0258840; NC9G0172380; NC11G0120070; NC9G0147140; NC3G0205310
GO:0015934	large ribosomal subunit	cellular_component	36	19018	0.985062635	1	0.346184651	NC5G0159500; NC10G0145110; NC5G0262300
GO:0016032	viral process	biological_process	36	19018	0.361261274	0.486062776	1.038553954	NC12G0096060; NC10G0164210; NC8G0215130; NC4G0052740; NC9G0234310; NC4G0152070; NC12G0094430; NC4G0138000; NC4G0309150
GO:0017137	Rab GTPase binding	molecular_function	36	19018	0.896010648	0.936147547	0.576974419	NC9G0272000; NC7G0234900; NC2G0001420; NC3G0204000; NC7G0277240
GO:0030544	Hsp70 protein binding	molecular_function	36	19018	0.798161076	0.863360004	0.692369302	NC2G0000050; NC1G0129320; NC11G0210020; NC9G0284070; NC2G0191600; NC7G0292850
GO:0031201	SNARE complex	cellular_component	36	19018	0.798161076	0.863360004	0.692369302	NC1G0089400; NC11G0123950; NC11G0210410; NC10G0065770; NC4G0019970; NC1G0128530
GO:0032502	developmental process	biological_process	36	19018	0.014804013	0.067075578	1.615528372	NC9G0271710; NC12G0198490; NC7G0289210; NC6G0265580; NC4G0047830; NC8G0280410; NC10G0143520; NC2G0033520; NC9G0272610; NC3G0227020; NC6G0156440; NC9G0275040; NC6G0269070; NC7G0296030
GO:0042761	very long-chain fatty acid biosynthetic process	biological_process	36	19018	0.014804013	0.067075578	1.615528372	NC2G0004230; NC2G0004220; NC2G0004200; NC2G0004190; NC2G0004160; NC3G0221400; NC3G0207680; NC3G0207720; NC3G0207750; NC2G0034700; NC3G0209110; NC2G0287460; NC3G0206690; NC9G0147380
GO:2000012	regulation of auxin polar transport	biological_process	36	19018	0.034220406	0.131284827	1.500133489	NC2G0000500; NC14G0157210; NC4G0238760; NC10G0163470; NC1G0132160; NC2G0004540; NC2G0004510; NC5G0051070; NC7G0235240; NC9G0274610; NC8G0217370; NC3G0205190; NC3G0205200
GO:0000978	RNA polymerase II proximal promoter sequence-specific DNA binding	molecular_function	35	19018	0.114109354	0.248498089	1.305610685	NC1G0259700; NC11G0117170; NC6G0039830; NC1G0305960; NC10G0232760; NC1G0109290; NC2G0002190; NC9G0275730; NC2G0033610; NC9G0234710; NC10G0032700
GO:0004176	ATP-dependent peptidase activity	molecular_function	35	19018	0.772291471	0.844276029	0.712151283	NC12G0189620; NC2G0033810; NC7G0236050; NC8G0214580; NC5G0162010; NC9G0274520
GO:0004427	inorganic diphosphatase activity	molecular_function	35	19018	0.474430365	0.586961015	0.949535043	NC11G0118370; NC6G0257070; NC6G0257060; NC1G0132150; NC5G0263800; NC11G0117730; NC5G0161300; NC3G0141870
GO:0006302	double-strand break repair	biological_process	35	19018	0.474430365	0.586961015	0.949535043	NC9G0174080; NC4G0023480; NC11G0118970; NC12G0189410; NC1G0131780; NC11G0016340; NC11G0209160; NC12G0012310
GO:0006353	DNA-templated transcription, termination	biological_process	35	19018	0.004126317	0.025103362	1.780378206	NC10G0233010; NC12G0198490; NC7G0289210; NC4G0051750; NC10G0248360; NC6G0265580; NC4G0047830; NC8G0280410; NC2G0033520; NC9G0272610; NC290120; NC4G0138050; NC6G0156440; NC9G0275040; NC6G0269070
GO:0006520	cellular amino acid metabolic process	biological_process	35	19018	0.474430365	0.586961015	0.949535043	NC12G0183980; NC9G0169020; NC13G0298580; NC3G0229520; NC10G0144170; NC13G0304540; NC11G0123110; NC11G0123120
GO:0006811	ion transport	biological_process	35	19018	0.114109354	0.248498089	1.305610685	NC1G0111500; NC4G0018660; NC1G0306220; NC10G0046050; NC5G0267060; NC2G0036950; NC1G0136430; NC7G0279160; NC13G0195550; NC1G0133500; NC5G0251260
GO:0010039	response to iron ion	biological_process	35	19018	0.114109354	0.248498089	1.305610685	NC3G0221800; NC3G0221810; NC6G0254710; NC6G0254670; NC2G0009950; NC4G0152260; NC4G0152340; NC4G0030180; NC4G0030200; NC1G0288720; NC1G0288760
GO:0010143	cutin biosynthetic process	biological_process	35	19018	0.011048241	0.060390187	1.661686326	NC9G0272180; NC14G0114950; NC11G0118680; NC10G0144430; NC12G0187130; NC1G0101400; NC5G0049680; NC2G0009740; NC5G0048250; NC11G0240860; NC4G0020050; NC3G0222860; NC6G0258260; NC11G0015470
GO:0016298	lipase activity	molecular_function	35	19018	0.011048241	0.060390187	1.661686326	NC6G0039350; NC6G0039360; NC1G0177420; NC1G0134450; NC2G0003440; NC3G0197640; NC2G0007080; NC7G0289520; NC1G0131720; NC10G0165270; NC1G0133450; NC4G0030600; NC4G0030610; NC4G0030620
GO:0016760	cellulose synthase (UDP-forming) activity	molecular_function	35	19018	0.001388579	0.009694074	1.899070087	NC13G0026030; NC1G0017630; NC11G0118640; NC11G0118700; NC11G0118710; NC11G0118720; NC9G0168590; NC12G0186420; NC1G0104510; NC9G0112550; NC4G0238330; NC6G0155980; NC5G0158920; NC4G0137720; NC6G0155970; NC4G0238000
GO:0042128	nitrate assimilation	biological_process	35	19018	0.058068754	0.148149308	1.424302565	NC12G0189170; NC4G0023920; NC4G0023930; NC4G0023940; NC8G0216650; NC13G0027150; NC5G0261920; NC5G0261900; NC5G0261700; NC5G0261690; NC3G0208600; NC2G0010320
GO:0050897	cobalt ion binding	molecular_function	35	19018	0.879702386	0.924757566	0.593459402	NC11G0119000; NC3G0231170; NC10G0248610; NC7G0236050; NC1G0088700
GO:0090333	regulation of stomatal closure	biological_process	35	19018	0.026669586	0.111258793	1.542994445	NC9G0170460; NC1G0090040; NC1G0133910; NC8G0060080; NC2G0284890; NC5G0183390; NC5G0183380; NC14G0281210; NC10G0167770; NC10G0167940; NC9G0147840; NC9G0111690; NC9G0234540
GO:0004553	hydrolase activity, hydrolyzing O-glycosyl compounds	molecular_function	34	19018	0.046406206	0.147902995	1.466193817	NC12G0185370; NC12G0189050; NC4G0024060; NC3G0226960; NC3G0228200; NC3G0228220; NC2G0033730; NC1G0306960; NC9G0172780; NC9G0172340; NC3G0227820; NC3G0203790
GO:0006366	transcription by RNA polymerase II	biological_process	34	19018	0.937728641	0.968883984	0.488731272	NC2G0004390; NC6G0040850; NC5G0161680; NC2G0264790
GO:0008237	metallopeptidase activity	molecular_function	34	19018	0.046406206	0.147902995	1.466193817	NC1G0131430; NC12G0198870; NC12G0198880; NC12G0198920; NC10G0162650; NC10G0162670; NC9G0146470; NC9G0113070; NC6G0255870; NC3G0220640; NC11G0120170; NC10G0167240
GO:0009911	positive regulation of flower development	biological_process	34	19018	0.595309388	0.69306439	0.855279727	NC2G0009190; NC6G0097670; NC1G0129050; NC6G0268760; NC2G0000260; NC5G0051190; NC3G0227260
GO:0010082	regulation of root meristem growth	biological_process	34	19018	0.977867484	0.99779916	0.366548454	NC9G0114400; NC6G0255770; NC9G0274610
GO:0010498	proteasomal protein catabolic process	biological_process	34	19018	0.861289086	0.910466063	0.61091409	NC4G0238810; NC7G0235230; NC12G0245510; NC7G0308510; NC11G0015290
GO:0016226	iron-sulfur cluster assembly	biological_process	34	19018	0.174763412	0.303727267	1.221828181	NC2G0287330; NC1G0111230; NC1G0131160; NC2G0004280; NC14G0260870; NC11G0118830; NC14G0010640; NC6G0040640; NC9G0272650; NC10G0032500
GO:0016791	phosphatase activity	molecular_function	34	19018	0.046406206	0.147902995	1.466193817	NC1G0101400; NC5G0049680; NC7G0289430; NC9G0113020; NC1G0178780; NC2G0009740; NC5G0048250; NC5G0100030; NC6G0098340; NC6G0258260; NC1G0108860; NC11G0015470
GO:0032153	cell division site	cellular_component	34	19018	0.937728641	0.968883984	0.488731272	NC7G0278120; NC6G0041590; NC11G0210020; NC8G0217850
GO:0035251	UDP-glucosyltransferase activity	molecular_function	34	19018	0.008081702	0.046464129	1.710559453	NC1G0134060; NC1G0133980; NC1G0180380; NC8G0218170; NC8G0218160; NC8G0299670; NC8G0299700; NC3G0206030; NC10G0164730; NC10G0164760; NC3G0225970; NC3G0225990; NC5G0261850; NC5G0261840
GO:0080188	RNA-directed DNA methylation	biological_process	34	19018	0.174763412	0.303727267	1.221828181	NC4G0019100; NC7G0278380; NC10G0232530; NC10G0232510; NC1G0101040; NC6G0257850; NC7G0289740; NC6G0255580; NC12G0188120; NC6G0255110
GO:0000272	polysaccharide catabolic process	biological_process	33	19018	0.557849608	0.657094015	0.881197294	NC12G0189110; NC6G0259430; NC8G0219090; NC4G0021500; NC9G0275180; NC13G0242540; NC13G0242560
GO:0005484	SNAP receptor activity	molecular_function	33	19018	0.713433489	0.791953616	0.755311966	NC1G0089400; NC11G0123950; NC11G0210410; NC10G0065770; NC1G0128530; NC5G0161470
GO:0005747	mitochondrial respiratory chain complex I	cellular_component	33	19018	0.256315532	0.386686975	1.132967949	NC10G0248610; NC7G0279160; NC2G0297700; NC10G0065590; NC13G0195550; NC3G0227070; NC12G0249570; NC5G0251130; NC9G0275330
GO:0005938	cell cortex	cellular_component	33	19018	0.713433489	0.791953616	0.755311966	NC1G0182580; NC12G0094120; NC11G0241790; NC6G0252910; NC2G0055620; NC1G0130220
GO:0006749	glutathione metabolic process	biological_process	33	19018	0.00578453	0.03466496	1.762394588	NC5G0159930; NC9G0173820; NC1G0133680; NC2G0034900; NC6G0024710; NC6G0024500; NC3G0197170; NC6G0024370; NC14G0261010; NC1G0065290; NC3G0243360; NC3G0243380; NC11G0015000; NC3G0232180
GO:0008236	serine-type peptidase activity	molecular_function	33	19018	0.036470705	0.139267203	1.510623933	NC11G0302250; NC1G0180500; NC1G0109880; NC1G0109670; NC7G0295560; NC2G0190690; NC2G0037260; NC11G0117580; NC11G0117890; NC2G0055740; NC1G0106060; NC11G0015170
GO:0009631	cold acclimation	biological_process	33	19018	0.077781589	0.187488798	1.384738605	NC10G0045920; NC1G0288200; NC10G0248610; NC11G0115700; NC12G0189480; NC12G0189440; NC11G0117340; NC11G0209300; NC7G0247030; NC5G0201290; NC6G0156860
GO:0009635	response to herbicide	biological_process	33	19018	0.840601293	0.895812125	0.629426639	NC12G0189170; NC4G0023920; NC4G0023930; NC4G0023940; NC3G0202800
GO:0009718	anthocyanin-containing compound biosynthetic process	biological_process	33	19018	0.036470705	0.139267203	1.510623933	NC5G0262710; NC5G0262700; NC1G0259860; NC8G0213350; NC2G0002030; NC2G0002010; NC2G0036480; NC2G0001960; NC042330; NC5G0261570; NC9G0274510; NC2G0010340
GO:0009958	positive gravitropism	biological_process	33	19018	0.557849608	0.657094015	0.881197294	NC2G0000500; NC3G0230100; NC13G0293590; NC8G0125740; NC7G0235240; NC6G0253900; NC3G0203100
GO:0010087	phloem or xylem histogenesis	biological_process	33	19018	0.036470705	0.139267203	1.510623933	NC10G0042960; NC10G0042950; NC6G0154890; NC9G0114380; NC2G0054430; NC10G0031830; NC3G0229450; NC4G0237060; NC4G0237010; NC2G0294500; NC10G0045330; NC2G0053850
GO:0016762	xyloglucan:xyloglucosyl transferase activity	molecular_function	33	19018	0.077781589	0.187488798	1.384738605	NC12G0185370; NC9G0170180; NC12G0189050; NC4G0024060; NC3G0226960; NC3G0228200; NC3G0228220; NC1G0306960; NC9G0172340; NC3G0227820; NC3G0203790
GO:0042147	retrograde transport, endosome to Golgi	biological_process	33	19018	0.840601293	0.895812125	0.629426639	NC6G0154700; NC8G0240400; NC5G0057710; NC7G0277240; NC8G0190050
GO:0043022	ribosome binding	molecular_function	33	19018	0.92648753	0.959680236	0.503541311	NC1G0133700; NC14G0281230; NC2G0190610; NC9G0284070
GO:0048767	root hair elongation	biological_process	33	19018	0.840601293	0.895812125	0.629426639	NC2G0037570; NC2G0003370; NC8G0299720; NC3G0223420; NC12G0187550
GO:0051225	spindle assembly	biological_process	33	19018	0.001954159	0.013459432	1.888279916	NC9G0271670; NC1G0134090; NC3G0226480; NC3G0226550; NC8G0218640; NC1G0260160; NC11G0115860; NC12G0189600; NC10G0143410; NC2G0055620; NC11G0057860; NC8G0217740; NC7G0295650; NC3G0205340; NC7G0296200
GO:0052689	carboxylic ester hydrolase activity	molecular_function	33	19018	0.256315532	0.386686975	1.132967949	NC3G0224360; NC1G0100900; NC6G0254160; NC8G0213790; NC10G0266750; NC10G0033200; NC10G0266830; NC7G0292080; NC7G0292060
GO:1900150	regulation of defense response to fungus	biological_process	33	19018	0.557849608	0.657094015	0.881197294	NC13G0059100; NC10G0167940; NC1G0090850; NC4G0237000; NC2G0055490; NC6G0258890; NC9G0147140
GO:0004364	glutathione transferase activity	molecular_function	32	19018	0.001293169	0.009043374	1.947288663	NC5G0159960; NC5G0159950; NC5G0159930; NC9G0173820; NC1G0133680; NC2G0034900; NC6G0024710; NC6G0024500; NC3G0197170; NC6G0024370; NC14G0261010; NC1G0065290; NC3G0243360; NC3G0243380; NC3G0232180
GO:0005200	structural constituent of cytoskeleton	molecular_function	32	19018	0.680430848	0.76099301	0.778915465	NC4G0151960; NC9G0091660; NC6G0155910; NC11G0016440; NC6G0255230; NC4G0019710
GO:0006261	DNA-dependent DNA replication	biological_process	32	19018	0.35900142	0.483339072	1.038553954	NC1G0148520; NC2G0004040; NC1G0157870; NC2G0053110; NC6G0265220; NC3G0197310; NC3G0197320; NC7G0292680
GO:0006487	protein N-linked glycosylation	biological_process	32	19018	0.817479874	0.879390692	0.649096221	NC9G0168300; NC5G0261140; NC10G0233250; NC8G0124760; NC3G0203230
GO:0006891	intra-Golgi vesicle-mediated transport	biological_process	32	19018	0.990959731	1	0.259638488	NC2G0003360; NC1G0307060
GO:0008536	Ran GTPase binding	molecular_function	32	19018	0.817479874	0.879390692	0.649096221	NC1G0148130; NC1G0128670; NC9G0146550; NC7G0176500; NC9G0147130
GO:0008654	phospholipid biosynthetic process	biological_process	32	19018	0.35900142	0.483339072	1.038553954	NC9G0174000; NC2G0034830; NC3G0014220; NC3G0014240; NC3G0014250; NC9G0146080; NC5G0048250; NC1G0110860
GO:0009630	gravitropism	biological_process	32	19018	0.680430848	0.76099301	0.778915465	NC9G0173170; NC9G0276350; NC13G0026780; NC12G0097190; NC12G0249360; NC8G0217370
GO:0009817	defense response to fungus, incompatible interaction	biological_process	32	19018	0.125209711	0.269141144	1.298192442	NC8G0212200; NC1G0182150; NC1G0109810; NC5G0250810; NC11G0120720; NC11G0120730; NC3G0231360; NC1G0107890; NC11G0240770; NC4G0030580
GO:0010119	regulation of stomatal movement	biological_process	32	19018	0.680430848	0.76099301	0.778915465	NC9G0170460; NC14G0115000; NC4G0237060; NC2G0055840; NC9G0111690; NC1G0108860
GO:0010214	seed coat development	biological_process	32	19018	0.680430848	0.76099301	0.778915465	NC11G0118490; NC10G0045990; NC9G0168590; NC3G0225350; NC4G0019610; NC10G0266300
GO:0010305	leaf vascular tissue pattern formation	biological_process	32	19018	0.518979068	0.630427956	0.908734709	NC4G0022190; NC6G0154700; NC2G0286500; NC2G0054430; NC8G0240400; NC8G0190050; NC2G0053850
GO:0010311	lateral root formation	biological_process	32	19018	0.518979068	0.630427956	0.908734709	NC12G0188600; NC2G0056910; NC2G0009310; NC3G0206660; NC3G0220530; NC5G0049530; NC9G0170640
GO:0010584	pollen exine formation	biological_process	32	19018	0.062759449	0.155948874	1.428011686	NC4G0022130; NC9G0174160; NC12G0187130; NC6G0041180; NC6G0041280; NC2G0002210; NC5G0051190; NC7G0300790; NC11G0120200; NC2G0053790; NC8G0217900
GO:0032991	protein-containing complex	cellular_component	32	19018	0.35900142	0.483339072	1.038553954	NC1G0017650; NC2G0009190; NC12G0188590; NC11G0118520; NC4G0238810; NC9G0275770; NC9G0273270; NC10G0045250
GO:0051726	regulation of cell cycle	biological_process	32	19018	0.680430848	0.76099301	0.778915465	NC10G0164130; NC3G0207030; NC4G0051970; NC1G0108040; NC1G0110220; NC1G0132700
GO:0000175	3'-5'-exoribonuclease activity	molecular_function	31	19018	0.791783181	0.857591018	0.670034809	NC8G0099310; NC10G0164640; NC1G0134710; NC3G0208150; NC2G0192310
GO:0000462	maturation of SSU-rRNA from tricistronic rRNA transcript (SSU-rRNA, 5.8S rRNA, LSU-rRNA)	biological_process	31	19018	0.898475309	0.938245012	0.536027847	NC2G0037500; NC5G0159050; NC2G0009370; NC9G0169550
GO:0006094	gluconeogenesis	biological_process	31	19018	0.791783181	0.857591018	0.670034809	NC13G0025630; NC2G0293840; NC11G0120850; NC8G0216270; NC5G0048770
GO:0008219	cell death	biological_process	31	19018	0.19297168	0.33172058	1.206062656	NC10G0163700; NC5G0159420; NC5G0159410; NC1G0180880; NC7G0235030; NC10G0044120; NC8G0279980; NC3G0203580; NC6G0269080
GO:0009116	nucleoside metabolic process	biological_process	31	19018	0.103742433	0.227005698	1.340069618	NC4G0018690; NC6G0252890; NC6G0252760; NC9G0092470; NC1G0130330; NC10G0045330; NC8G0217610; NC3G0243760; NC3G0243780; NC12G0185420
GO:0009664	plant-type cell wall organization	biological_process	31	19018	0.000830958	0.006080358	2.010104426	NC8G0271130; NC3G0221280; NC1G0106330; NC8G0218950; NC2G0006700; NC2G0006690; NC8G0299610; NC2G0190570; NC3G0228220; NC1G0178510; NC1G0178490; NC2G0004460; NC5G0051310; NC11G0117920; NC2G0191710
GO:0009851	auxin biosynthetic process	biological_process	31	19018	0.791783181	0.857591018	0.670034809	NC12G0188220; NC1G0129050; NC1G0091150; NC10G0032230; NC9G0275030
GO:0010499	proteasomal ubiquitin-independent protein catabolic process	biological_process	31	19018	0.645113271	0.731948584	0.804041771	NC7G0235230; NC12G0245510; NC3G0227220; NC3G0227230; NC7G0308510; NC11G0015290
GO:0019904	protein domain specific binding	molecular_function	31	19018	0.645113271	0.731948584	0.804041771	NC8G0218840; NC4G0150470; NC1G0091060; NC7G0277120; NC2G0033530; NC9G0272870
GO:0030145	manganese ion binding	molecular_function	31	19018	0.478984656	0.592238558	0.938048732	NC1G0134250; NC10G0166540; NC12G0249150; NC5G0100030; NC6G0255870; NC8G0214280; NC10G0167240
GO:0031966	mitochondrial membrane	cellular_component	31	19018	0.645113271	0.731948584	0.804041771	NC7G0293050; NC9G0273980; NC10G0166500; NC3G0227070; NC12G0249570; NC9G0283450
GO:0032196	transposition	biological_process	31	19018	0.320968307	0.462782761	1.072055694	NC9G0113760; NC5G0194100; NC11G0241710; NC5G0200830; NC2G0037010; NC5G0141390; NC13G0059420; NC11G0116080
GO:0035673	oligopeptide transmembrane transporter activity	molecular_function	31	19018	0.103742433	0.227005698	1.340069618	NC12G0187050; NC12G0187040; NC13G0194620; NC3G0206250; NC9G0169570; NC1G0192930; NC2G0294170; NC6G0259170; NC1G0088670; NC12G0185750
GO:0043622	cortical microtubule organization	biological_process	31	19018	0.008117524	0.046604803	1.742090503	NC1G0182580; NC1G0017630; NC6G0154650; NC8G0218640; NC1G0260160; NC9G0171680; NC10G0248710; NC9G0146100; NC8G0280090; NC1G0181240; NC13G0195260; NC8G0217740; NC4G0238000
GO:0045037	protein import into chloroplast stroma	biological_process	31	19018	0.478984656	0.592238558	0.938048732	NC6G0154340; NC6G0268380; NC5G0267500; NC3G0229310; NC14G0282920; NC10G0248120; NC5G0162010
GO:0051607	defense response to virus	biological_process	31	19018	0.103742433	0.227005698	1.340069618	NC2G0003840; NC7G0289740; NC1G0107800; NC13G0026360; NC1G0110480; NC1G0110340; NC14G0014610; NC1G0105440; NC13G0195490; NC2G0054170
GO:0055047	generative cell mitosis	biological_process	31	19018	0.002754257	0.018527467	1.876097465	NC313240; NC11G0058170; NC11G0058160; NC10G0248340; NC6G0265680; NC8G0213360; NC6G0013190; NC12G0198410; NC12G0198430; NC4G0052750; NC4G0138080; NC4G0309120; NC1G0108300; NC14G0281830
GO:0000209	protein polyubiquitination	biological_process	30	19018	0.997300055	1	0.13847386	NC2G0033650
GO:0000784	nuclear chromosome, telomeric region	cellular_component	30	19018	0.95270399	0.979376703	0.415421581	NC6G0256970; NC1G0136400; NC10G0162320
GO:0001228	DNA-binding transcription activator activity, RNA polymerase II-specific	molecular_function	30	19018	0.084594335	0.202313681	1.384738605	NC1G0305960; NC9G0173910; NC2G0003370; NC3G0226290; NC3G0223690; NC6G0155490; NC1G0108100; NC1G0130350; NC2G0053770; NC8G0213020
GO:0005813	centrosome	cellular_component	30	19018	0.001823628	0.012581504	1.938634047	NC12G0188380; NC7G0175920; NC3G0226480; NC3G0226550; NC8G0218640; NC5G0261190; NC1G0260160; NC6G0256970; NC8G0213590; NC10G0163160; NC12G0189600; NC2G0055620; NC11G0120190; NC8G0217740
GO:0007030	Golgi organization	biological_process	30	19018	0.607600358	0.698590263	0.830843163	NC6G0154700; NC4G0023500; NC8G0240400; NC1G0107760; NC8G0190050; NC10G0166930
GO:0008483	transaminase activity	molecular_function	30	19018	0.95270399	0.979376703	0.415421581	NC11G0121580; NC10G0143400; NC1G0127960
GO:0009825	multidimensional cell growth	biological_process	30	19018	0.283807996	0.417873681	1.107790884	NC1G0017630; NC8G0271130; NC5G0050630; NC2G0054230; NC3G0202830; NC1G0181240; NC9G0172900; NC4G0238000
GO:0009877	nodulation	biological_process	30	19018	0.164188052	0.287661952	1.246264744	NC6G0039480; NC12G0095100; NC3G0224790; NC1G0179090; NC11G0120620; NC3G0220970; NC4G0030320; NC4G0030330; NC1G0128340
GO:0009960	endosperm development	biological_process	30	19018	0.283807996	0.417873681	1.107790884	NC12G0188380; NC14G0157210; NC11G0115770; NC2G0004940; NC5G0051070; NC5G0161680; NC11G0015000; NC6G0156060
GO:0010053	root epidermal cell differentiation	biological_process	30	19018	0.881266901	0.926165036	0.553895442	NC2G0033230; NC4G0238590; NC7G0301750; NC1G0102490
GO:0010182	sugar mediated signaling pathway	biological_process	30	19018	0.607600358	0.698590263	0.830843163	NC3G0228020; NC3G0228030; NC3G0228500; NC8G0216590; NC4G0237060; NC1G0065150
GO:0016747	transferase activity, transferring acyl groups other than amino-acyl groups	molecular_function	30	19018	0.164188052	0.287661952	1.246264744	NC6G0154430; NC3G0226430; NC4G0051990; NC4G0020760; NC4G0047520; NC4G0047490; NC6G0259200; NC4G0020050; NC3G0222880
GO:0031347	regulation of defense response	biological_process	30	19018	0.607600358	0.698590263	0.830843163	NC6G0254820; NC4G0199950; NC8G0216520; NC1G0108100; NC9G0276090; NC13G0028470
GO:0045489	pectin biosynthetic process	biological_process	30	19018	0.607600358	0.698590263	0.830843163	NC3G0221420; NC1G0306660; NC8G0218950; NC3G0226380; NC5G0141170; NC9G0147820
GO:0045492	xylan biosynthetic process	biological_process	30	19018	0.038754102	0.14771178	1.523212465	NC2G0000550; NC1G0306660; NC5G0160570; NC5G0099730; NC5G0100020; NC6G0255410; NC9G0169190; NC8G0219550; NC5G0141170; NC7G0300790; NC2G0053790
GO:0046274	lignin catabolic process	biological_process	30	19018	0.000129475	0.001004713	2.215581768	NC5G0049990; NC5G0049920; NC5G0049910; NC6G0254120; NC6G0254110; NC6G0254100; NC1G0158120; NC11G0120630; NC10G0233850; NC8G0215020; NC8G0215010; NC6G0258560; NC2G0192000; NC2G0042040; NC11G0015520; NC5G0048780
GO:0048471	perinuclear region of cytoplasm	cellular_component	30	19018	0.283807996	0.417873681	1.107790884	NC5G0099550; NC10G0163750; NC2G0057090; NC7G0031260; NC6G0252110; NC3G0206810; NC10G0143680; NC4G0137620
GO:0052543	callose deposition in cell wall	biological_process	30	19018	0.005695403	0.034299521	1.800160186	NC313240; NC11G0058170; NC11G0058160; NC10G0248340; NC6G0265680; NC8G0213360; NC6G0013190; NC12G0198410; NC12G0198430; NC4G0052750; NC4G0138080; NC4G0309120; NC14G0281830
GO:0052716	hydroquinone:oxygen oxidoreductase activity	molecular_function	30	19018	0.000129475	0.001004713	2.215581768	NC5G0049990; NC5G0049920; NC5G0049910; NC6G0254120; NC6G0254110; NC6G0254100; NC1G0158120; NC11G0120630; NC10G0233850; NC8G0215020; NC8G0215010; NC6G0258560; NC2G0192000; NC2G0042040; NC11G0015520; NC5G0048780
GO:0006002	fructose 6-phosphate metabolic process	biological_process	29	19018	0.568075064	0.667224074	0.859492927	NC13G0025630; NC10G0163370; NC7G0301750; NC3G0201800; NC2G0006290; NC5G0048770
GO:0006541	glutamine metabolic process	biological_process	29	19018	0.568075064	0.667224074	0.859492927	NC9G0146080; NC13G0061140; NC276830; NC5G0141180; NC067660; NC1G0109000
GO:0008757	S-adenosylmethionine-dependent methyltransferase activity	molecular_function	29	19018	0.137656813	0.269141144	1.289239391	NC1G0182310; NC1G0182300; NC4G0153080; NC13G0196130; NC1G0130060; NC2G0007900; NC9G0172900; NC2G0035630; NC8G0124910
GO:0009504	cell plate	cellular_component	29	19018	0.397033377	0.518721201	1.002741748	NC1G0131640; NC10G0065770; NC1G0182050; NC1G0181770; NC1G0181730; NC9G0111860; NC13G0195260
GO:0009773	photosynthetic electron transport in photosystem I	biological_process	29	19018	0.029560521	0.120742228	1.575737033	NC2G0008370; NC1G0106350; NC1G0101390; NC1G0128960; NC12G0096600; NC12G0184350; NC9G0272870; NC2G0053900; NC3G0227410; NC2G0005700; NC2G0042540
GO:0009835	fruit ripening	biological_process	29	19018	0.568075064	0.667224074	0.859492927	NC9G0170140; NC9G0272220; NC1G0132250; NC2G0003280; NC2G0003260; NC7G0308410
GO:0015333	peptide:proton symporter activity	molecular_function	29	19018	0.137656813	0.269141144	1.289239391	NC12G0187050; NC12G0187040; NC13G0194620; NC3G0206250; NC1G0192930; NC2G0294170; NC6G0259170; NC1G0088670; NC12G0185750
GO:0016132	brassinosteroid biosynthetic process	biological_process	29	19018	0.247922013	0.376236548	1.14599057	NC3G0207620; NC6G0041040; NC8G0216640; NC8G0216090; NC11G0117830; NC5G0051190; NC2G0055870; NC9G0170830
GO:0045324	late endosome to vacuole transport	biological_process	29	19018	0.732236437	0.809203221	0.716244106	NC1G0260240; NC13G0042280; NC9G0112750; NC7G0279100; NC9G0273290
GO:0048510	regulation of timing of transition from vegetative to reproductive phase	biological_process	29	19018	0.568075064	0.667224074	0.859492927	NC1G0259740; NC2G0286580; NC2G0033610; NC10G0165280; NC10G0032700; NC1G0132850
GO:0048653	anther development	biological_process	29	19018	0.137656813	0.269141144	1.289239391	NC1G0101500; NC1G0260290; NC9G0275740; NC3G0229580; NC9G0169670; NC6G0039940; NC10G0032230; NC3G0243330; NC9G0275030
GO:0070417	cellular response to cold	biological_process	29	19018	0.137656813	0.269141144	1.289239391	NC14G0281980; NC10G0043100; NC2G0008930; NC11G0124050; NC12G0189480; NC12G0189440; NC10G0045250; NC2G0035920; NC1G0133500
GO:0080001	mucilage extrusion from seed coat	biological_process	29	19018	0.943179045	0.972557141	0.429746464	NC11G0121560; NC2G0054230; NC1G0129030
GO:1902074	response to salt	biological_process	29	19018	0.247922013	0.376236548	1.14599057	NC4G0046950; NC1G0017590; NC11G0121560; NC1G0129030; NC9G0276350; NC13G0026780; NC6G0255250; NC6G0254970
GO:1904680	peptide transmembrane transporter activity	molecular_function	29	19018	0.137656813	0.269141144	1.289239391	NC12G0187050; NC12G0187040; NC13G0194620; NC3G0206250; NC1G0192930; NC2G0294170; NC6G0259170; NC1G0088670; NC12G0185750
GO:0000045	autophagosome assembly	biological_process	28	19018	0.978623543	0.998074446	0.296729701	NC8G0137180; NC3G0204240
GO:0000184	nuclear-transcribed mRNA catabolic process, nonsense-mediated decay	biological_process	28	19018	0.52678914	0.630427956	0.890189103	NC5G0183550; NC3G0228020; NC3G0228030; NC3G0228500; NC5G0141250; NC7G0292040
GO:0000373	Group II intron splicing	biological_process	28	19018	0.839313863	0.895369909	0.593459402	NC8G0212260; NC1G0110990; NC1G0088700; NC5G0201110
GO:0000381	regulation of alternative mRNA splicing, via spliceosome	biological_process	28	19018	0.698272015	0.777225223	0.741824253	NC1G0101370; NC1G0180510; NC10G0044410; NC6G0268780; NC5G0305460
GO:0003824	catalytic activity	molecular_function	28	19018	0.053286835	0.147902995	1.483648505	NC1G0106350; NC1G0260280; NC6G0252890; NC6G0252760; NC11G0115740; NC11G0016240; NC1G0130330; NC9G0147700; NC11G0015740; NC12G0185420
GO:0005839	proteasome core complex	cellular_component	28	19018	0.839313863	0.895369909	0.593459402	NC7G0235230; NC12G0245510; NC7G0308510; NC11G0015290
GO:0007005	mitochondrion organization	biological_process	28	19018	0.839313863	0.895369909	0.593459402	NC1G0136430; NC9G0172980; NC10G0045320; NC6G0269070
GO:0009411	response to UV	biological_process	28	19018	0.839313863	0.895369909	0.593459402	NC8G0213840; NC5G0049320; NC12G0011950; NC4G0021680
GO:0010183	pollen tube guidance	biological_process	28	19018	0.355899208	0.479634356	1.038553954	NC1G0017620; NC4G0018900; NC11G0241810; NC2G0005030; NC3G0222210; NC11G0209650; NC6G0252990
GO:0010193	response to ozone	biological_process	28	19018	0.52678914	0.630427956	0.890189103	NC12G0185360; NC10G0164210; NC7G0310560; NC3G0231150; NC4G0152070; NC11G0302580
GO:0010267	production of ta-siRNAs involved in RNA interference	biological_process	28	19018	0.355899208	0.479634356	1.038553954	NC4G0019180; NC11G0121700; NC10G0233010; NC4G0051750; NC10G0248360; NC290120; NC4G0138050
GO:0010268	brassinosteroid homeostasis	biological_process	28	19018	0.355899208	0.479634356	1.038553954	NC3G0207620; NC6G0041040; NC8G0216640; NC8G0216090; NC5G0051190; NC9G0170830; NC9G0170530
GO:0010492	maintenance of shoot apical meristem identity	biological_process	28	19018	0.008035252	0.046464129	1.780378206	NC4G0237220; NC11G0121700; NC10G0233010; NC9G0091370; NC4G0051750; NC10G0248360; NC1G0181520; NC290120; NC4G0138050; NC8G0124220; NC12G0249520; NC10G0162570
GO:0010494	cytoplasmic stress granule	cellular_component	28	19018	0.839313863	0.895369909	0.593459402	NC9G0168890; NC2G0284700; NC6G0252680; NC7G0031260
GO:0015250	water channel activity	molecular_function	28	19018	0.355899208	0.479634356	1.038553954	NC12G0188320; NC6G0259280; NC12G0249110; NC2G0036680; NC12G0093360; NC1G0088640; NC7G0292490
GO:0016829	lyase activity	molecular_function	28	19018	0.355899208	0.479634356	1.038553954	NC7G0310630; NC10G0165950; NC3G0204820; NC11G0120640; NC7G0246410; NC10G0033110; NC10G0033170
GO:0030173	integral component of Golgi membrane	cellular_component	28	19018	0.698272015	0.777225223	0.741824253	NC4G0153130; NC5G0051090; NC2G0035950; NC8G0217900; NC10G0166930
GO:0044772	mitotic cell cycle phase transition	biological_process	28	19018	0.000725465	0.005434372	2.077107907	NC10G0164130; NC9G0168960; NC7G0175920; NC3G0226230; NC5G0201040; NC8G0213590; NC10G0163160; NC1G0178840; NC3G0223880; NC1G0136320; NC9G0092580; NC1G0181420; NC11G0120190; NC4G0021450
GO:0048235	pollen sperm cell differentiation	biological_process	28	19018	0.053286835	0.147902995	1.483648505	NC8G0215800; NC2G0003370; NC9G0168480; NC1G0101400; NC9G0274190; NC11G0124060; NC3G0223140; NC2G0009740; NC5G0048940; NC11G0015470
GO:0050662	coenzyme binding	molecular_function	28	19018	0.113563515	0.247703629	1.335283655	NC6G0115390; NC6G0041180; NC6G0041280; NC11G0115710; NC042330; NC3G0225220; NC1G0101570; NC2G0010340; NC7G0295690
GO:0000122	negative regulation of transcription by RNA polymerase II	biological_process	27	19018	0.484066657	0.597801933	0.92315907	NC1G0182400; NC6G0039700; NC9G0273780; NC1G0109290; NC8G0211920; NC1G0110220
GO:0000160	phosphorelay signal transduction system	biological_process	27	19018	0.315271371	0.455539943	1.077018915	NC11G0302420; NC6G0039670; NC10G0144990; NC6G0257500; NC3G0206540; NC3G0208520; NC8G0217610
GO:0003712	transcription coregulator activity	molecular_function	27	19018	0.973620637	0.994929306	0.30771969	NC12G0038930; NC5G0161680
GO:0004709	MAP kinase kinase kinase activity	molecular_function	27	19018	0.181514479	0.314793806	1.23087876	NC12G0094120; NC9G0168910; NC7G0246190; NC1G0090850; NC11G0302530; NC7G0246580; NC7G0246460; NC7G0246340
GO:0004857	enzyme inhibitor activity	molecular_function	27	19018	0.092036129	0.212355227	1.384738605	NC5G0159290; NC11G0057980; NC10G0045990; NC4G0022950; NC4G0023000; NC4G0023070; NC8G0219740; NC11G0243960; NC12G0186000
GO:0005876	spindle microtubule	cellular_component	27	19018	0.661525685	0.748633884	0.769299225	NC11G0115860; NC1G0131640; NC6G0154090; NC10G0143680; NC11G0057860
GO:0006400	tRNA modification	biological_process	27	19018	0.315271371	0.455539943	1.077018915	NC13G0290790; NC13G0309890; NC13G0311630; NC2G0054620; NC4G0020900; NC1G0132420; NC8G0211860
GO:0006401	RNA catabolic process	biological_process	27	19018	0.91869891	0.954024544	0.461579535	NC8G0210820; NC7G0031260; NC10G0233840
GO:0006413	translational initiation	biological_process	27	19018	0.91869891	0.954024544	0.461579535	NC14G0010600; NC9G0169560; NC11G0057920
GO:0009688	abscisic acid biosynthetic process	biological_process	27	19018	0.016042339	0.072246501	1.692458295	NC9G0272180; NC10G0144430; NC3G0202190; NC8G0216710; NC8G0216330; NC1G0101900; NC12G0097550; NC12G0097500; NC12G0097440; NC12G0097420; NC4G0239110
GO:0009767	photosynthetic electron transport chain	biological_process	27	19018	0.661525685	0.748633884	0.769299225	NC1G0306430; NC10G0166530; NC11G0115830; NC13G0026790; NC6G0098340
GO:0031408	oxylipin biosynthetic process	biological_process	27	19018	0.484066657	0.597801933	0.92315907	NC7G0310630; NC3G0221710; NC1G0192950; NC1G0193000; NC3G0203580; NC1G0103770
GO:0032543	mitochondrial translation	biological_process	27	19018	0.181514479	0.314793806	1.23087876	NC9G0273500; NC1G0128900; NC3G0230920; NC2G0127280; NC3G0225870; NC2G0191560; NC1G0133190; NC3G0203160
GO:0043067	regulation of programmed cell death	biological_process	27	19018	0.016042339	0.072246501	1.692458295	NC12G0186730; NC14G0157160; NC13G0194890; NC1G0157610; NC1G0157590; NC4G0238430; NC1G0178950; NC8G0279980; NC2G0191580; NC5G0049020; NC4G0021720
GO:0045735	nutrient reservoir activity	molecular_function	27	19018	0.092036129	0.212355227	1.384738605	NC1G0107050; NC1G0134250; NC5G0261200; NC10G0166540; NC6G0252890; NC6G0252760; NC1G0130330; NC8G0214280; NC12G0185420
GO:0046961	proton-transporting ATPase activity, rotational mechanism	molecular_function	27	19018	0.814127819	0.876402959	0.61543938	NC1G0101470; NC2G0056900; NC3G0206480; NC3G0220180
GO:0050821	protein stabilization	biological_process	27	19018	0.315271371	0.455539943	1.077018915	NC10G0045920; NC13G0029760; NC6G0255870; NC4G0269960; NC9G0172980; NC3G0227410; NC10G0167240
GO:0071218	cellular response to misfolded protein	biological_process	27	19018	0.814127819	0.876402959	0.61543938	NC2G0000050; NC2G0033650; NC2G0191600; NC7G0292850
GO:0000151	ubiquitin ligase complex	cellular_component	26	19018	0.992845375	1	0.159777531	NC1G0133780
GO:0004725	protein tyrosine phosphatase activity	molecular_function	26	19018	0.785868165	0.851858678	0.639110125	NC7G0289430; NC12G0096840; NC11G0117400; NC1G0192730
GO:0005381	iron ion transmembrane transporter activity	molecular_function	26	19018	0.073139155	0.176609549	1.437997782	NC9G0273820; NC2G0053160; NC5G0160910; NC3G0229310; NC10G0143710; NC8G0219360; NC8G0217800; NC7G0308670; NC2G0005490
GO:0005811	lipid droplet	cellular_component	26	19018	0.000247173	0.001903646	2.236885439	NC13G0025770; NC13G0025800; NC12G0186520; NC13G0025140; NC12G0250110; NC2G0002830; NC9G0170700; NC13G0025430; NC9G0170670; NC13G0025450; NC13G0025460; NC13G0025510; NC13G0025520; NC13G0025570
GO:0006108	malate metabolic process	biological_process	26	19018	0.151688363	0.272371569	1.278220251	NC13G0242780; NC4G0151900; NC4G0151930; NC6G0039760; NC13G0196510; NC6G0154340; NC6G0268380; NC12G0189820
GO:0006306	DNA methylation	biological_process	26	19018	0.030840538	0.125471168	1.597775313	NC6G0254460; NC6G0257870; NC6G0257840; NC7G0289740; NC4G0150260; NC1G0132110; NC7G0279310; NC7G0279340; NC5G0141230; NC7G0300720
GO:0007033	vacuole organization	biological_process	26	19018	0.967518223	0.990686531	0.319555063	NC2G0054230; NC8G0217170
GO:0009695	jasmonic acid biosynthetic process	biological_process	26	19018	0.011357183	0.061517836	1.757552845	NC7G0175800; NC4G0239050; NC13G0026520; NC11G0241060; NC11G0241080; NC11G0241120; NC11G0241270; NC1G0130120; NC2G0007580; NC2G0007520; NC4G0237950
GO:0009854	oxidative photosynthetic carbon pathway	biological_process	26	19018	0.622090345	0.710144846	0.798887657	NC10G0266050; NC5G0049930; NC9G0274390; NC9G0275910; NC3G0232040
GO:0010089	xylem development	biological_process	26	19018	0.001019237	0.007327437	2.077107907	NC10G0143230; NC4G0020470; NC4G0051830; NC4G0051810; NC13G0194890; NC1G0157610; NC1G0157590; NC2G0288040; NC1G0132110; NC13G0026380; NC8G0211800; NC9G0273410; NC11G0116530
GO:0010431	seed maturation	biological_process	26	19018	0.903206896	0.942946162	0.479332594	NC11G0209150; NC2G0191920; NC13G0028890
GO:0015095	magnesium ion transmembrane transporter activity	molecular_function	26	19018	0.275639699	0.40804218	1.118442719	NC062990; NC3G0230890; NC1G0105440; NC13G0195490; NC4G0138010; NC4G0137890; NC4G0309130
GO:0015693	magnesium ion transport	biological_process	26	19018	0.275639699	0.40804218	1.118442719	NC062990; NC3G0230890; NC1G0105440; NC13G0195490; NC4G0138010; NC4G0137890; NC4G0309130
GO:0016616	oxidoreductase activity, acting on the CH-OH group of donors, NAD or NADP as acceptor	molecular_function	26	19018	0.275639699	0.40804218	1.118442719	NC4G0022350; NC6G0041180; NC6G0041280; NC10G0266660; NC11G0115710; NC12G0185010; NC3G0225220
GO:0016682	oxidoreductase activity, acting on diphenols and related substances as donors, oxygen as acceptor	molecular_function	26	19018	0.992845375	1	0.159777531	NC7G0246510
GO:0016759	cellulose synthase activity	molecular_function	26	19018	0.001019237	0.007327437	2.077107907	NC13G0026030; NC1G0017630; NC11G0118640; NC11G0118700; NC11G0118710; NC11G0118720; NC9G0168590; NC1G0104510; NC9G0112550; NC6G0155980; NC4G0137720; NC6G0155970; NC4G0238000
GO:0023052	signaling	biological_process	26	19018	0.785868165	0.851858678	0.639110125	NC11G0117400; NC1G0130610; NC2G0192280; NC8G0124240
GO:0030245	cellulose catabolic process	biological_process	26	19018	0.622090345	0.710144846	0.798887657	NC9G0272220; NC3G0243220; NC10G0044020; NC13G0195260; NC8G0212770
GO:0030687	preribosome, large subunit precursor	cellular_component	26	19018	0.073139155	0.176609549	1.437997782	NC8G0299220; NC2G0054510; NC13G0195090; NC9G0171220; NC4G0150950; NC2G0009770; NC2G0055330; NC12G0250100; NC1G0148610
GO:0044030	regulation of DNA methylation	biological_process	26	19018	0.622090345	0.710144846	0.798887657	NC2G0009190; NC1G0107950; NC11G0241100; NC5G0141230; NC9G0170740
GO:0048825	cotyledon development	biological_process	26	19018	0.275639699	0.40804218	1.118442719	NC3G0207030; NC1G0129050; NC13G0029220; NC7G0277150; NC7G0277250; NC3G0222700; NC11G0116570
GO:0071004	U2-type prespliceosome	cellular_component	26	19018	0.785868165	0.851858678	0.639110125	NC10G0144840; NC1G0109730; NC1G0088880; NC11G0015460
GO:0090351	seedling development	biological_process	26	19018	0.622090345	0.710144846	0.798887657	NC6G0154740; NC4G0238140; NC6G0255250; NC8G0214770; NC1G0089170
GO:0000145	exocyst	cellular_component	25	19018	0.124498252	0.269123395	1.329349061	NC14G0174360; NC3G0231510; NC10G0167770; NC10G0167940; NC1G0090670; NC13G0026380; NC3G0206810; NC4G0011400
GO:0005085	guanyl-nucleotide exchange factor activity	molecular_function	25	19018	0.124498252	0.269123395	1.329349061	NC7G0310560; NC13G0195090; NC8G0213840; NC7G0246010; NC6G0253080; NC5G0049320; NC12G0011950; NC11G0244630
GO:0005315	inorganic phosphate transmembrane transporter activity	molecular_function	25	19018	0.237500826	0.373956611	1.163180428	NC12G0095780; NC12G0095730; NC3G0229770; NC9G0173410; NC5G0048500; NC4G0152680; NC4G0152720
GO:0005685	U1 snRNP	cellular_component	25	19018	0.885154784	0.927638598	0.498505898	NC10G0144840; NC1G0109730; NC11G0015460
GO:0005686	U2 snRNP	cellular_component	25	19018	0.580139862	0.677132252	0.830843163	NC1G0305970; NC10G0144840; NC11G0123370; NC1G0109730; NC1G0088880
GO:0005776	autophagosome	cellular_component	25	19018	0.75437243	0.826006622	0.66467453	NC8G0137180; NC2G0003550; NC10G0248390; NC9G0272890
GO:0006006	glucose metabolic process	biological_process	25	19018	0.056870456	0.147902995	1.495517693	NC7G0310560; NC7G0175740; NC2G0285280; NC4G0238990; NC7G0246010; NC7G0031400; NC7G0031390; NC3G0206710; NC7G0235590
GO:0006904	vesicle docking involved in exocytosis	biological_process	25	19018	0.580139862	0.677132252	0.830843163	NC9G0271570; NC10G0143020; NC9G0272810; NC5G0161120; NC9G0271540
GO:0007094	mitotic spindle assembly checkpoint	biological_process	25	19018	0.885154784	0.927638598	0.498505898	NC2G0004180; NC8G0299550; NC6G0154090
GO:0008553	proton-exporting ATPase activity, phosphorylative mechanism	molecular_function	25	19018	0.75437243	0.826006622	0.66467453	NC4G0153720; NC2G0056900; NC9G0170010; NC4G0199200
GO:0009678	pyrophosphate hydrolysis-driven proton transmembrane transporter activity	molecular_function	25	19018	0.885154784	0.927638598	0.498505898	NC11G0118370; NC11G0117730; NC5G0161300
GO:0009694	jasmonic acid metabolic process	biological_process	25	19018	2.56679E-05	0.00020341	2.492529489	NC8G0270890; NC10G0046540; NC1G0089490; NC5G0183460; NC5G0183450; NC5G0183430; NC7G0300700; NC3G0243330; NC4G0030560; NC4G0030580; NC4G0030590; NC4G0030600; NC4G0030610; NC4G0030620; NC7G0292030
GO:0009881	photoreceptor activity	molecular_function	25	19018	0.237500826	0.373956611	1.163180428	NC14G0115080; NC1G0105020; NC1G0105010; NC8G0213840; NC5G0266930; NC5G0049320; NC12G0011950
GO:0018024	histone-lysine N-methyltransferase activity	molecular_function	25	19018	0.395971973	0.51782891	0.997011796	NC12G0184070; NC1G0260140; NC13G0293570; NC12G0188120; NC3G0222840; NC1G0101730
GO:0032580	Golgi cisterna membrane	cellular_component	25	19018	0.056870456	0.147902995	1.495517693	NC5G0263360; NC10G0233170; NC4G0240210; NC10G0038200; NC3G0231070; NC2G0001880; NC1G0107760; NC10G0233250; NC7G0295690
GO:0035091	phosphatidylinositol binding	molecular_function	25	19018	0.237500826	0.373956611	1.163180428	NC5G0100690; NC5G0100720; NC9G0173710; NC13G0293590; NC2G0285690; NC2G0294500; NC2G0191930
GO:0042631	cellular response to water deprivation	biological_process	25	19018	0.580139862	0.677132252	0.830843163	NC1G0305960; NC1G0306220; NC3G0232040; NC7G0292180; NC12G0185640
GO:0047262	polygalacturonate 4-alpha-galacturonosyltransferase activity	molecular_function	25	19018	0.124498252	0.269123395	1.329349061	NC3G0221420; NC1G0306660; NC3G0226380; NC1G0181910; NC11G0122690; NC9G0147820; NC9G0274490; NC8G0300000
GO:0050665	hydrogen peroxide biosynthetic process	biological_process	25	19018	0.960097685	0.985546636	0.332337265	NC5G0049930; NC9G0091460
GO:0071472	cellular response to salt stress	biological_process	25	19018	0.395971973	0.51782891	0.997011796	NC10G0164180; NC1G0305960; NC2G0054230; NC9G0146100; NC4G0137370; NC3G0243450
GO:0080043	quercetin 3-O-glucosyltransferase activity	molecular_function	25	19018	0.02259758	0.097617938	1.661686326	NC1G0134000; NC2G0126130; NC2G0126100; NC2G0126090; NC3G0206030; NC3G0225970; NC3G0225990; NC5G0261850; NC5G0261840; NC5G0048900
GO:2000024	regulation of leaf development	biological_process	25	19018	0.580139862	0.677132252	0.830843163	NC12G0189180; NC2G0009190; NC11G0121560; NC4G0023910; NC1G0129030
GO:0000712	resolution of meiotic recombination intermediates	biological_process	24	19018	0.100152246	0.222422053	1.384738605	NC7G0031030; NC2G0008430; NC3G0207590; NC6G0254600; NC12G0093770; NC7G0235660; NC1G0179190; NC4G0021910
GO:0003713	transcription coactivator activity	molecular_function	24	19018	0.351600052	0.474619603	1.038553954	NC9G0272130; NC11G0121560; NC12G0183940; NC13G0196410; NC6G0255490; NC13G0028740
GO:0004402	histone acetyltransferase activity	molecular_function	24	19018	0.951104537	0.978762628	0.346184651	NC12G0095660; NC13G0293570
GO:0004499	N,N-dimethylaniline monooxygenase activity	molecular_function	24	19018	0.719525916	0.797853562	0.692369302	NC1G0129050; NC1G0091150; NC9G0172700; NC6G0256000
GO:0004521	endoribonuclease activity	molecular_function	24	19018	0.535939568	0.634746661	0.865461628	NC2G0285290; NC7G0289740; NC12G0096200; NC11G0244380; NC11G0244370
GO:0004525	ribonuclease III activity	molecular_function	24	19018	0.016086066	0.072246501	1.730923256	NC7G0310610; NC10G0233010; NC4G0051750; NC10G0248360; NC12G0097040; NC8G0211120; NC290120; NC4G0138050; NC3G0205240; NC8G0212930
GO:0005388	calcium transmembrane transporter activity, phosphorylative mechanism	molecular_function	24	19018	0.535939568	0.634746661	0.865461628	NC4G0199200; NC4G0270600; NC4G0270580; NC4G0270560; NC9G0091870
GO:0005758	mitochondrial intermembrane space	cellular_component	24	19018	0.043161306	0.147902995	1.557830931	NC2G0287330; NC7G0277950; NC1G0260200; NC7G0235960; NC11G0122790; NC9G0273360; NC9G0172710; NC6G0258920; NC7G0292300
GO:0006396	RNA processing	biological_process	24	19018	0.201340003	0.343883665	1.211646279	NC10G0042960; NC12G0097040; NC4G0047860; NC8G0211120; NC3G0208660; NC3G0205240; NC8G0212930
GO:0008234	cysteine-type peptidase activity	molecular_function	24	19018	0.535939568	0.634746661	0.865461628	NC3G0207000; NC9G0168890; NC1G0132400; NC9G0234480; NC12G0186040
GO:0009097	isoleucine biosynthetic process	biological_process	24	19018	0.201340003	0.343883665	1.211646279	NC9G0170250; NC1G0106260; NC3G0202800; NC8G0125530; NC9G0283990; NC7G0139410; NC13G0029170
GO:0009514	glyoxysome	cellular_component	24	19018	0.719525916	0.797853562	0.692369302	NC13G0242780; NC4G0151900; NC4G0151930; NC1G0288220
GO:0009863	salicylic acid mediated signaling pathway	biological_process	24	19018	0.351600052	0.474619603	1.038553954	NC1G0182400; NC3G0228020; NC3G0228030; NC3G0228500; NC7G0300940; NC7G0292040
GO:0010020	chloroplast fission	biological_process	24	19018	0.988433177	1	0.173092326	NC10G0163180
GO:0010026	trichome differentiation	biological_process	24	19018	0.201340003	0.343883665	1.211646279	NC3G0229380; NC1G0102310; NC8G0124860; NC7G0292680; NC11G0244610; NC11G0244570; NC7G0292260
GO:0010091	trichome branching	biological_process	24	19018	0.100152246	0.222422053	1.384738605	NC6G0154650; NC1G0180450; NC11G0123300; NC2G0284700; NC1G0181240; NC2G0007800; NC5G0158500; NC7G0292680
GO:0010154	fruit development	biological_process	24	19018	0.351600052	0.474619603	1.038553954	NC12G0189180; NC3G0224140; NC4G0023910; NC2G0006960; NC4G0020470; NC3G0243330
GO:0010229	inflorescence development	biological_process	24	19018	0.535939568	0.634746661	0.865461628	NC12G0094120; NC1G0129050; NC1G0178390; NC14G0147990; NC12G0185900
GO:0015079	potassium ion transmembrane transporter activity	molecular_function	24	19018	0.043161306	0.147902995	1.557830931	NC7G0031110; NC5G0159790; NC5G0159680; NC2G0054560; NC10G0044290; NC11G0118210; NC290350; NC14G0174920; NC5G0049470
GO:0017119	Golgi transport complex	cellular_component	24	19018	0.719525916	0.797853562	0.692369302	NC9G0273820; NC10G0143710; NC8G0219360; NC7G0308670
GO:0017148	negative regulation of translation	biological_process	24	19018	0.100152246	0.222422053	1.384738605	NC5G0140690; NC5G0140680; NC4G0020880; NC4G0150890; NC4G0152510; NC3G0225260; NC4G0011570; NC3G0203830
GO:0030036	actin cytoskeleton organization	biological_process	24	19018	0.951104537	0.978762628	0.346184651	NC6G0252910; NC1G0130220
GO:0030127	COPII vesicle coat	cellular_component	24	19018	0.201340003	0.343883665	1.211646279	NC8G0240470; NC6G0265200; NC3G0231760; NC6G0040410; NC263960; NC2G0003020; NC3G0141790
GO:0030136	clathrin-coated vesicle	cellular_component	24	19018	0.719525916	0.797853562	0.692369302	NC10G0232830; NC3G0202830; NC2G0287660; NC7G0292690
GO:0030488	tRNA methylation	biological_process	24	19018	0.100152246	0.222422053	1.384738605	NC13G0290790; NC13G0309890; NC13G0311630; NC1G0129500; NC8G0218410; NC4G0020900; NC1G0136340; NC11G0014960
GO:0031072	heat shock protein binding	molecular_function	24	19018	0.016086066	0.072246501	1.730923256	NC6G0154070; NC12G0188590; NC4G0019250; NC5G0050450; NC5G0050440; NC5G0050430; NC12G0250440; NC8G0213060; NC4G0137670; NC12G0185510
GO:0034765	regulation of ion transmembrane transport	biological_process	24	19018	0.100152246	0.222422053	1.384738605	NC2G0009290; NC10G0164530; NC1G0104520; NC3G0206310; NC1G0105300; NC5G0161970; NC8G0217770; NC7G0292650
GO:0042335	cuticle development	biological_process	24	19018	0.016086066	0.072246501	1.730923256	NC9G0272180; NC11G0118680; NC10G0144430; NC9G0168480; NC9G0168160; NC12G0187130; NC3G0223140; NC11G0240860; NC3G0222860; NC2G0035590
GO:0042651	thylakoid membrane	cellular_component	24	19018	0.864229607	0.911314433	0.519276977	NC5G0051260; NC2G0126860; NC9G0275080
GO:0043138	3'-5' DNA helicase activity	molecular_function	24	19018	0.201340003	0.343883665	1.211646279	NC10G0043100; NC12G0184030; NC14G0157190; NC11G0209930; NC6G0265220; NC3G0231770; NC1G0065240
GO:0045036	protein targeting to chloroplast	biological_process	24	19018	0.351600052	0.474619603	1.038553954	NC8G0137200; NC3G0243280; NC5G0267500; NC11G0117690; NC5G0304830; NC10G0248120
GO:0046294	formaldehyde catabolic process	biological_process	24	19018	0.005175238	0.031380135	1.904015582	NC9G0272370; NC1G0100900; NC10G0144680; NC8G0218870; NC8G0218860; NC8G0218850; NC13G0059320; NC1G0091000; NC1G0090550; NC1G0090470; NC2G0192100
GO:0046540	U4/U6 x U5 tri-snRNP complex	cellular_component	24	19018	0.864229607	0.911314433	0.519276977	NC4G0019100; NC10G0144840; NC9G0172560
GO:0048511	rhythmic process	biological_process	24	19018	0.864229607	0.911314433	0.519276977	NC10G0233120; NC10G0144990; NC10G0165910
GO:0050826	response to freezing	biological_process	24	19018	0.951104537	0.978762628	0.346184651	NC4G0236820; NC6G0255410
GO:0051117	ATPase binding	molecular_function	24	19018	0.951104537	0.978762628	0.346184651	NC7G0236050; NC5G0304830
GO:0051259	protein complex oligomerization	biological_process	24	19018	0.100152246	0.222422053	1.384738605	NC9G0146770; NC9G0146760; NC9G0146690; NC3G0230780; NC6G0258840; NC11G0116820; NC5G0048840; NC3G0205310
GO:0071014	post-mRNA release spliceosomal complex	cellular_component	24	19018	0.951104537	0.978762628	0.346184651	NC10G0144840; NC1G0133230
GO:2000022	regulation of jasmonic acid mediated signaling pathway	biological_process	24	19018	0.201340003	0.343883665	1.211646279	NC6G0254820; NC7G0247300; NC7G0247290; NC8G0216520; NC9G0169230; NC1G0181430; NC6G0258890
GO:0000070	mitotic sister chromatid segregation	biological_process	23	19018	0.489854689	0.603316381	0.903090395	NC9G0169670; NC3G0225130; NC1G0111180; NC12G0250130; NC8G0217630
GO:0000723	telomere maintenance	biological_process	23	19018	0.681278761	0.76099301	0.722472316	NC3G0205690; NC6G0041830; NC6G0256970; NC10G0043850
GO:0000922	spindle pole	cellular_component	23	19018	0.167610751	0.291666863	1.264326552	NC2G0054510; NC8G0218640; NC1G0260160; NC9G0171680; NC2G0055620; NC2G0055330; NC8G0217740
GO:0002229	defense response to oomycetes	biological_process	23	19018	0.167610751	0.291666863	1.264326552	NC10G0164550; NC10G0145070; NC10G0145140; NC5G0057610; NC3G0220820; NC10G0165390; NC9G0272850
GO:0002239	response to oomycetes	biological_process	23	19018	0.167610751	0.291666863	1.264326552	NC4G0022140; NC10G0145070; NC8G0213350; NC9G0276350; NC13G0026780; NC5G0048900; NC3G0141870
GO:0003774	motor activity	molecular_function	23	19018	0.681278761	0.76099301	0.722472316	NC6G0253920; NC12G0187550; NC1G0129970; NC11G0116790
GO:0003951	NAD+ kinase activity	molecular_function	23	19018	0.078780643	0.189451987	1.444944631	NC8G0220050; NC1G0288210; NC1G0018580; NC1G0135810; NC8G0279980; NC11G0122990; NC1G0069830; NC313360
GO:0006268	DNA unwinding involved in DNA replication	biological_process	23	19018	0.489854689	0.603316381	0.903090395	NC10G0043100; NC9G0114400; NC11G0209930; NC1G0181280; NC5G0161210
GO:0006298	mismatch repair	biological_process	23	19018	0.940245171	0.970507022	0.361236158	NC13G0026080; NC13G0196310
GO:0006378	mRNA polyadenylation	biological_process	23	19018	0.840112325	0.895812125	0.541854237	NC1G0131380; NC1G0133870; NC3G0227260
GO:0009058	biosynthetic process	biological_process	23	19018	0.489854689	0.603316381	0.903090395	NC11G0209920; NC1G0178760; NC11G0015450; NC11G0015740; NC6G0256120
GO:0009638	phototropism	biological_process	23	19018	0.681278761	0.76099301	0.722472316	NC5G0140610; NC10G0046700; NC1G0129210; NC6G0156590
GO:0009654	photosystem II oxygen evolving complex	cellular_component	23	19018	3.33869E-05	0.000263564	2.528653105	NC1G0103240; NC1G0182670; NC5G0159830; NC1G0306410; NC1G0306430; NC6G0257010; NC11G0115830; NC12G0187860; NC9G0272490; NC9G0272520; NC1G0065180; NC1G0128500; NC14G0281710; NC14G0281720
GO:0009693	ethylene biosynthetic process	biological_process	23	19018	0.167610751	0.291666863	1.264326552	NC9G0170140; NC6G0257770; NC3G0223030; NC1G0132250; NC8G0217780; NC7G0308410; NC6G0269080
GO:0009768	photosynthesis, light harvesting in photosystem I	biological_process	23	19018	0.078780643	0.189451987	1.444944631	NC10G0042980; NC6G0259500; NC7G0277290; NC2G0033530; NC5G0051170; NC13G0026790; NC7G0246810; NC3G0227450
GO:0016024	CDP-diacylglycerol biosynthetic process	biological_process	23	19018	0.078780643	0.189451987	1.444944631	NC3G0221390; NC1G0101400; NC5G0049680; NC4G0011690; NC1G0102580; NC2G0009740; NC6G0258260; NC11G0015470
GO:0016099	monoterpenoid biosynthetic process	biological_process	23	19018	0.307774204	0.445648363	1.083708473	NC10G0143810; NC10G0143920; NC10G0144060; NC14G0261110; NC143840; NC5G0099420
GO:0016117	carotenoid biosynthetic process	biological_process	23	19018	0.489854689	0.603316381	0.903090395	NC4G0046890; NC14G0115000; NC2G0055840; NC9G0170970; NC7G0291920
GO:0016311	dephosphorylation	biological_process	23	19018	0.681278761	0.76099301	0.722472316	NC9G0113020; NC8G0211100; NC3G0220450; NC6G0098340
GO:0016604	nuclear body	cellular_component	23	19018	0.167610751	0.291666863	1.264326552	NC14G0157260; NC2G0005050; NC7G0279310; NC7G0279340; NC5G0050900; NC7G0235660; NC5G0141450
GO:0030983	mismatched DNA binding	molecular_function	23	19018	0.985322457	1	0.180618079	NC12G0093770
GO:0031305	integral component of mitochondrial inner membrane	cellular_component	23	19018	0.167610751	0.291666863	1.264326552	NC9G0173410; NC12G0189870; NC11G0016090; NC2G0286270; NC290260; NC290270; NC13G0059390
GO:0031625	ubiquitin protein ligase binding	molecular_function	23	19018	0.681278761	0.76099301	0.722472316	NC8G0211010; NC8G0299620; NC13G0029230; NC4G0137670
GO:0031640	killing of cells of other organism	biological_process	23	19018	0.003304492	0.021184161	1.986798868	NC5G0140690; NC5G0140680; NC9G0174070; NC9G0173960; NC5G0160490; NC2G0285910; NC2G0285880; NC9G0272820; NC3G0220200; NC10G0044790; NC1G0133610
GO:0032456	endocytic recycling	biological_process	23	19018	0.489854689	0.603316381	0.903090395	NC6G0154700; NC8G0240400; NC7G0277240; NC5G0141130; NC8G0190050
GO:0033290	eukaryotic 48S preinitiation complex	cellular_component	23	19018	0.940245171	0.970507022	0.361236158	NC3G0230360; NC7G0292810
GO:0048544	recognition of pollen	biological_process	23	19018	0.489854689	0.603316381	0.903090395	NC12G0184080; NC12G0184270; NC12G0184260; NC12G0184250; NC12G0184240
GO:0061408	positive regulation of transcription from RNA polymerase II promoter in response to heat stress	biological_process	23	19018	0.167610751	0.291666863	1.264326552	NC1G0259700; NC11G0117170; NC6G0039830; NC10G0232760; NC2G0002190; NC9G0234710; NC3G0243450
GO:0071215	cellular response to abscisic acid stimulus	biological_process	23	19018	0.489854689	0.603316381	0.903090395	NC10G0043100; NC1G0305960; NC3G0221400; NC4G0153390; NC1G0135810
GO:0072583	clathrin-dependent endocytosis	biological_process	23	19018	0.167610751	0.291666863	1.264326552	NC9G0170470; NC14G0114830; NC10G0232830; NC12G0093160; NC042350; NC7G0292690; NC2G0042160
GO:0102811	geraniol 10-hydroxylase activity	NA	23	19018	0.307774204	0.445648363	1.083708473	NC10G0143810; NC10G0143920; NC10G0144060; NC14G0261110; NC143840; NC5G0099420
GO:0001666	response to hypoxia	biological_process	22	19018	0.136713322	0.269141144	1.321795941	NC11G0121560; NC3G0230100; NC1G0129030; NC1G0288220; NC2G0055530; NC1G0106190; NC1G0065150
GO:0002183	cytoplasmic translational initiation	biological_process	22	19018	0.639664832	0.726570043	0.755311966	NC5G0159080; NC6G0252680; NC7G0292810; NC11G0244630
GO:0005385	zinc ion transmembrane transporter activity	molecular_function	22	19018	0.136713322	0.269141144	1.321795941	NC10G0065560; NC11G0120450; NC11G0016000; NC11G0117980; NC2G0008010; NC1G0132760; NC1G0103620
GO:0005736	RNA polymerase I complex	cellular_component	22	19018	0.136713322	0.269141144	1.321795941	NC6G0153930; NC6G0153970; NC6G0154020; NC6G0154030; NC2G0004390; NC13G0028630; NC13G0028670
GO:0005983	starch catabolic process	biological_process	22	19018	0.060428201	0.153786586	1.510623933	NC13G0025630; NC7G0051660; NC7G0277060; NC8G0219730; NC8G0219620; NC10G0165420; NC4G0239960; NC12G0245640
GO:0006360	transcription by RNA polymerase I	biological_process	22	19018	0.136713322	0.269141144	1.321795941	NC6G0153930; NC6G0153970; NC6G0154020; NC6G0154030; NC2G0004390; NC13G0028630; NC13G0028670
GO:0006406	mRNA export from nucleus	biological_process	22	19018	0.927184365	0.959680236	0.377655983	NC4G0022570; NC8G0214910
GO:0006612	protein targeting to membrane	biological_process	22	19018	0.927184365	0.959680236	0.377655983	NC10G0166060; NC8G0299480
GO:0006626	protein targeting to mitochondrion	biological_process	22	19018	0.442355432	0.553774278	0.944139958	NC2G0298090; NC12G0187440; NC12G0187370; NC9G0172710; NC2G0005960
GO:0006879	cellular iron ion homeostasis	biological_process	22	19018	0.002019587	0.013886774	2.077107907	NC2G0008920; NC3G0207620; NC7G0247300; NC7G0247290; NC10G0044340; NC5G0160910; NC8G0216090; NC1G0136430; NC3G0201890; NC8G0217800; NC5G0251260
GO:0006906	vesicle fusion	biological_process	22	19018	0.812489097	0.876402959	0.566483975	NC1G0089400; NC10G0065770; NC1G0128530
GO:0006995	cellular response to nitrogen starvation	biological_process	22	19018	0.812489097	0.876402959	0.566483975	NC12G0183980; NC10G0233650; NC4G0269960
GO:0007031	peroxisome organization	biological_process	22	19018	0.812489097	0.876402959	0.566483975	NC9G0170430; NC2G0287120; NC3G0142020
GO:0007266	Rho protein signal transduction	biological_process	22	19018	0.442355432	0.553774278	0.944139958	NC4G0238590; NC6G0252910; NC1G0130220; NC10G0045320; NC1G0102490
GO:0008171	O-methyltransferase activity	molecular_function	22	19018	0.022838788	0.097780735	1.699451924	NC2G0000880; NC1G0182310; NC1G0182300; NC1G0182280; NC11G0122130; NC11G0122150; NC11G0122220; NC11G0122260; NC13G0196130
GO:0008559	ATPase-coupled xenobiotic transmembrane transporter activity	molecular_function	22	19018	0.442355432	0.553774278	0.944139958	NC9G0113540; NC14G0013890; NC4G0150360; NC6G0252160; NC3G0203070
GO:0009306	protein secretion	biological_process	22	19018	0.812489097	0.876402959	0.566483975	NC13G0025590; NC9G0272810; NC10G0166930
GO:0009615	response to virus	biological_process	22	19018	0.060428201	0.153786586	1.510623933	NC10G0233120; NC5G0050430; NC11G0241450; NC14G0157260; NC2G0056630; NC2G0010060; NC3G0229510; NC4G0137670
GO:0010030	positive regulation of seed germination	biological_process	22	19018	0.265115762	0.393456328	1.132967949	NC1G0107150; NC1G0134000; NC3G0206030; NC1G0107750; NC4G0019610; NC14G0175150
GO:0010051	xylem and phloem pattern formation	biological_process	22	19018	0.442355432	0.553774278	0.944139958	NC2G0286500; NC4G0020470; NC5G0051250; NC9G0172900; NC2G0294500
GO:0010329	auxin efflux transmembrane transporter activity	molecular_function	22	19018	0.265115762	0.393456328	1.132967949	NC2G0001230; NC3G0230100; NC8G0125740; NC7G0246700; NC7G0246630; NC3G0203100
GO:0010374	stomatal complex development	biological_process	22	19018	0.060428201	0.153786586	1.510623933	NC9G0272150; NC1G0180400; NC5G0201040; NC1G0107650; NC1G0135060; NC3G0227900; NC4G0021450; NC6G0256380
GO:0016458	gene silencing	biological_process	22	19018	0.812489097	0.876402959	0.566483975	NC7G0289740; NC3G0220570; NC3G0203710
GO:0030150	protein import into mitochondrial matrix	biological_process	22	19018	0.812489097	0.876402959	0.566483975	NC2G0010170; NC10G0163470; NC9G0172980
GO:0030968	endoplasmic reticulum unfolded protein response	biological_process	22	19018	0.136713322	0.269141144	1.321795941	NC4G0019250; NC2G0126710; NC2G0293730; NC2G0285290; NC6G0268400; NC8G0213060; NC9G0012990
GO:0042752	regulation of circadian rhythm	biological_process	22	19018	0.812489097	0.876402959	0.566483975	NC10G0233120; NC4G0051970; NC2G0009870
GO:0043424	protein histidine kinase binding	molecular_function	22	19018	0.265115762	0.393456328	1.132967949	NC6G0039670; NC5G0194230; NC6G0257500; NC7G0235690; NC8G0217610; NC2G0264590
GO:0044183	protein folding chaperone	molecular_function	22	19018	0.022838788	0.097780735	1.699451924	NC4G0019250; NC5G0050450; NC5G0050440; NC5G0050430; NC1G0128880; NC9G0274340; NC10G0043850; NC8G0213060; NC4G0137670
GO:0048359	mucilage metabolic process involved in seed coat development	biological_process	22	19018	0.927184365	0.959680236	0.377655983	NC11G0121560; NC1G0129030
GO:0048868	pollen tube development	biological_process	22	19018	0.927184365	0.959680236	0.377655983	NC6G0115260; NC5G0261140
GO:0051865	protein autoubiquitination	biological_process	22	19018	0.639664832	0.726570043	0.755311966	NC10G0232410; NC9G0273760; NC4G0238220; NC2G0033650
GO:0071281	cellular response to iron ion	biological_process	22	19018	0.022838788	0.097780735	1.699451924	NC3G0221800; NC3G0221810; NC9G0146100; NC4G0152260; NC4G0152340; NC4G0030180; NC4G0030200; NC1G0288720; NC1G0288760
GO:0071365	cellular response to auxin stimulus	biological_process	22	19018	0.442355432	0.553774278	0.944139958	NC13G0027500; NC12G0186250; NC13G0029760; NC10G0167920; NC5G0099990
GO:1901002	positive regulation of response to salt stress	biological_process	22	19018	0.265115762	0.393456328	1.132967949	NC7G0310770; NC11G0118440; NC1G0110080; NC13G0059100; NC5G0048070; NC9G0275160
GO:2000070	regulation of response to water deprivation	biological_process	22	19018	0.639664832	0.726570043	0.755311966	NC9G0276350; NC13G0026780; NC3G0225730; NC8G0124970
GO:2000652	regulation of secondary cell wall biogenesis	biological_process	22	19018	0.927184365	0.959680236	0.377655983	NC9G0272150; NC13G0026380
GO:0000162	tryptophan biosynthetic process	biological_process	21	19018	0.594821787	0.692693173	0.791279203	NC12G0188220; NC8G0210960; NC8G0299590; NC10G0165520
GO:0001732	formation of cytoplasmic translation initiation complex	biological_process	21	19018	0.911544101	0.947073787	0.395639601	NC3G0230360; NC7G0292810
GO:0002238	response to molecule of fungal origin	biological_process	21	19018	0.39401734	0.515623009	0.989099004	NC2G0009020; NC4G0150920; NC10G0167940; NC9G0274870; NC5G0161030
GO:0003872	6-phosphofructokinase activity	molecular_function	21	19018	0.594821787	0.692693173	0.791279203	NC10G0163370; NC7G0301750; NC3G0201800; NC2G0006290
GO:0004459	L-lactate dehydrogenase activity	molecular_function	21	19018	0.911544101	0.947073787	0.395639601	NC10G0266050; NC5G0049930
GO:0004518	nuclease activity	molecular_function	21	19018	0.911544101	0.947073787	0.395639601	NC2G0054830; NC7G0031260
GO:0004565	beta-galactosidase activity	molecular_function	21	19018	0.108973278	0.237944311	1.384738605	NC13G0059040; NC12G0248980; NC9G0113460; NC1G0105720; NC6G0253520; NC1G0133100; NC8G0300260
GO:0005669	transcription factor TFIID complex	cellular_component	21	19018	0.045050714	0.147902995	1.582558406	NC12G0095660; NC13G0196410; NC10G0162650; NC10G0162670; NC2G0001900; NC12G0184630; NC11G0117570; NC5G0161680
GO:0009060	aerobic respiration	biological_process	21	19018	0.911544101	0.947073787	0.395639601	NC3G0224880; NC1G0136430
GO:0009073	aromatic amino acid family biosynthetic process	biological_process	21	19018	0.22426044	0.369579161	1.186918804	NC5G0183230; NC5G0183220; NC8G0299590; NC12G0184500; NC10G0165080; NC10G0045760
GO:0009698	phenylpropanoid metabolic process	biological_process	21	19018	0.045050714	0.147902995	1.582558406	NC5G0049990; NC5G0049920; NC5G0049910; NC3G0225770; NC3G0225970; NC3G0225990; NC5G0261850; NC5G0261840
GO:0010043	response to zinc ion	biological_process	21	19018	0.108973278	0.237944311	1.384738605	NC5G0263350; NC1G0133680; NC14G0261010; NC9G0234540; NC6G0256900; NC11G0244520; NC11G0244290
GO:0010102	lateral root morphogenesis	biological_process	21	19018	0.045050714	0.147902995	1.582558406	NC14G0281930; NC10G0164210; NC4G0151950; NC11G0119100; NC8G0216100; NC4G0152070; NC3G0220350; NC3G0220300
GO:0010216	maintenance of DNA methylation	biological_process	21	19018	0.108973278	0.237944311	1.384738605	NC8G0215590; NC10G0233010; NC4G0051750; NC10G0248360; NC12G0094660; NC290120; NC4G0138050
GO:0010279	indole-3-acetic acid amido synthetase activity	molecular_function	21	19018	0.045050714	0.147902995	1.582558406	NC7G0030990; NC1G0305990; NC11G0123340; NC8G0240500; NC8G0240640; NC8G0240670; NC3G0204010; NC3G0204020
GO:0010569	regulation of double-strand break repair via homologous recombination	biological_process	21	19018	0.045050714	0.147902995	1.582558406	NC2G0000930; NC6G0254460; NC6G0257870; NC6G0257840; NC2G0284710; NC6G0255580; NC6G0255110; NC7G0300720
GO:0016121	carotene catabolic process	biological_process	21	19018	0.045050714	0.147902995	1.582558406	NC12G0250700; NC6G0265340; NC6G0013210; NC12G0097550; NC12G0097500; NC12G0097440; NC12G0097420; NC4G0239110
GO:0016874	ligase activity	molecular_function	21	19018	0.108973278	0.237944311	1.384738605	NC9G0173890; NC7G0175800; NC2G0056830; NC4G0239050; NC3G0231230; NC8G0211900; NC13G0026520
GO:0019516	lactate oxidation	biological_process	21	19018	0.911544101	0.947073787	0.395639601	NC10G0266050; NC5G0049930
GO:0019706	protein-cysteine S-palmitoyltransferase activity	molecular_function	21	19018	0.781066503	0.84953312	0.593459402	NC10G0166060; NC8G0299480; NC4G0152620
GO:0031901	early endosome membrane	cellular_component	21	19018	0.781066503	0.84953312	0.593459402	NC9G0114240; NC8G0125800; NC10G0166930
GO:0042273	ribosomal large subunit biogenesis	biological_process	21	19018	0.781066503	0.84953312	0.593459402	NC13G0059300; NC9G0146800; NC12G0250100
GO:0042594	response to starvation	biological_process	21	19018	0.001173847	0.008222936	2.176017808	NC6G0154740; NC12G0038740; NC1G0106870; NC7G0247450; NC2G0034790; NC2G0054860; NC10G0032160; NC6G0255250; NC6G0255240; NC6G0254970; NC8G0214770
GO:0046854	phosphatidylinositol phosphorylation	biological_process	21	19018	0.015804806	0.071373741	1.780378206	NC10G0163750; NC4G0303580; NC14G0157030; NC3G0014090; NC2G0009900; NC11G0123000; NC4G0137620; NC9G0112160; NC8G0217170
GO:0048443	stamen development	biological_process	21	19018	0.594821787	0.692693173	0.791279203	NC6G0041040; NC8G0125740; NC7G0235320; NC3G0203100
GO:0051787	misfolded protein binding	molecular_function	21	19018	0.045050714	0.147902995	1.582558406	NC4G0019250; NC5G0050450; NC5G0050440; NC5G0050430; NC6G0268400; NC8G0213060; NC2G0033650; NC4G0137670
GO:0052852	very-long-chain-(S)-2-hydroxy-acid oxidase activity	molecular_function	21	19018	0.911544101	0.947073787	0.395639601	NC10G0266050; NC5G0049930
GO:0052853	long-chain-(S)-2-hydroxy-long-chain-acid oxidase activity	molecular_function	21	19018	0.911544101	0.947073787	0.395639601	NC10G0266050; NC5G0049930
GO:0052854	medium-chain-(S)-2-hydroxy-acid oxidase activity	molecular_function	21	19018	0.911544101	0.947073787	0.395639601	NC10G0266050; NC5G0049930
GO:0070300	phosphatidic acid binding	molecular_function	21	19018	0.001173847	0.008222936	2.176017808	NC10G0163750; NC12G0095140; NC5G0100690; NC5G0100720; NC9G0173710; NC1G0135810; NC2G0285690; NC5G0201370; NC2G0191930; NC4G0137620; NC2G0002420
GO:1900425	negative regulation of defense response to bacterium	biological_process	21	19018	0.001173847	0.008222936	2.176017808	NC10G0045940; NC12G0012600; NC7G0295560; NC14G0281230; NC2G0190610; NC10G0163470; NC2G0037260; NC11G0117580; NC6G0258430; NC5G0049460; NC3G0141870
GO:1902600	proton transmembrane transport	biological_process	21	19018	0.594821787	0.692693173	0.791279203	NC1G0306360; NC9G0170010; NC6G0253110; NC12G0186170
GO:2000377	regulation of reactive oxygen species metabolic process	biological_process	21	19018	0.39401734	0.515623009	0.989099004	NC10G0164180; NC10G0164210; NC1G0305960; NC8G0215190; NC4G0152070
GO:0000028	ribosomal small subunit assembly	biological_process	20	19018	0.892904444	0.933377322	0.415421581	NC2G0287960; NC3G0206760
GO:0000103	sulfate assimilation	biological_process	20	19018	0.547011204	0.645067795	0.830843163	NC4G0303580; NC1G0134490; NC14G0141640; NC11G0123000
GO:0000155	phosphorelay sensor kinase activity	molecular_function	20	19018	0.185831386	0.319580159	1.246264744	NC8G0060080; NC1G0105020; NC1G0105010; NC1G0110310; NC10G0045330; NC8G0217610
GO:0000387	spliceosomal snRNP assembly	biological_process	20	19018	0.745591319	0.817045479	0.623132372	NC1G0109730; NC7G0300650; NC3G0208660
GO:0000974	Prp19 complex	cellular_component	20	19018	0.939633123	0.967181002	0.241836216	NC9G0283970
GO:0000981	DNA-binding transcription factor activity, RNA polymerase II-specific	molecular_function	20	19018	0.547011204	0.645067795	0.830843163	NC10G0166170; NC1G0108040; NC2G0000260; NC1G0110220
GO:0003714	transcription corepressor activity	molecular_function	20	19018	0.745591319	0.817045479	0.623132372	NC9G0168790; NC8G0211920; NC1G0111180
GO:0004675	transmembrane receptor protein serine/threonine kinase activity	molecular_function	20	19018	0.032516753	0.126654971	1.661686326	NC4G0046950; NC2G0034850; NC5G0057610; NC3G0231280; NC11G0115700; NC3G0220820; NC7G0236080; NC11G0116500
GO:0004930	G protein-coupled receptor activity	molecular_function	20	19018	0.892904444	0.933377322	0.415421581	NC5G0267500; NC10G0248120
GO:0005384	manganese ion transmembrane transporter activity	molecular_function	20	19018	0.185831386	0.319580159	1.246264744	NC8G0212370; NC14G0281010; NC3G0223420; NC4G0237060; NC8G0217800; NC2G0005490
GO:0005666	RNA polymerase III complex	cellular_component	20	19018	0.345515369	0.469858373	1.038553954	NC2G0004390; NC7G0279310; NC7G0279340; NC5G0262380; NC2G0036040
GO:0005765	lysosomal membrane	cellular_component	20	19018	0.345515369	0.469858373	1.038553954	NC4G0151760; NC2G0056900; NC10G0163190; NC6G0252230; NC2G0002400
GO:0005801	cis-Golgi network	cellular_component	20	19018	0.745591319	0.817045479	0.623132372	NC4G0151610; NC8G0218600; NC1G0307060
GO:0006071	glycerol metabolic process	biological_process	20	19018	0.084621825	0.202313681	1.453975535	NC1G0180120; NC12G0186520; NC1G0132560; NC7G0235970; NC7G0300850; NC8G0124810; NC8G0124860
GO:0006352	DNA-templated transcription, initiation	biological_process	20	19018	0.892904444	0.933377322	0.415421581	NC8G0210660; NC12G0184630
GO:0006383	transcription by RNA polymerase III	biological_process	20	19018	0.345515369	0.469858373	1.038553954	NC2G0004390; NC7G0279310; NC7G0279340; NC5G0262380; NC2G0036040
GO:0006506	GPI anchor biosynthetic process	biological_process	20	19018	0.032516753	0.126654971	1.661686326	NC2G0293790; NC1G0288290; NC9G0012850; NC2G0126810; NC9G0147300; NC1G0179820; NC12G0186090; NC11G0244560
GO:0006730	one-carbon metabolic process	biological_process	20	19018	0.345515369	0.469858373	1.038553954	NC10G0165680; NC3G0231170; NC4G0150240; NC4G0150250; NC10G0266440
GO:0007129	synapsis	biological_process	20	19018	0.345515369	0.469858373	1.038553954	NC3G0207590; NC8G0218050; NC10G0166260; NC11G0138540; NC12G0093770
GO:0008139	nuclear localization sequence binding	molecular_function	20	19018	0.547011204	0.645067795	0.830843163	NC2G0057080; NC2G0057090; NC9G0146550; NC9G0147130
GO:0008285	negative regulation of cell population proliferation	biological_process	20	19018	0.084621825	0.202313681	1.453975535	NC7G0268060; NC9G0273760; NC6G0257610; NC8G0213300; NC8G0213240; NC8G0213230; NC11G0244270
GO:0008299	isoprenoid biosynthetic process	biological_process	20	19018	0.010512902	0.059198167	1.869397117	NC11G0118680; NC6G0115390; NC2G0001730; NC2G0009660; NC2G0004450; NC2G0286270; NC11G0240860; NC1G0101570; NC3G0222860
GO:0008375	acetylglucosaminyltransferase activity	molecular_function	20	19018	0.185831386	0.319580159	1.246264744	NC6G0257400; NC2G0190570; NC5G0051310; NC11G0117920; NC11G0302430; NC1G0181700
GO:0008422	beta-glucosidase activity	molecular_function	20	19018	0.084621825	0.202313681	1.453975535	NC1G0306140; NC6G0268910; NC6G0268960; NC11G0121210; NC5G0160120; NC8G0300260; NC10G0167100
GO:0008540	proteasome regulatory particle, base subcomplex	cellular_component	20	19018	0.547011204	0.645067795	0.830843163	NC2G0037570; NC14G0114780; NC8G0299720; NC4G0238810
GO:0009501	amyloplast	cellular_component	20	19018	0.084621825	0.202313681	1.453975535	NC2G0034420; NC10G0144800; NC12G0096850; NC5G0099800; NC2G0033750; NC9G0172780; NC8G0300140
GO:0009561	megagametogenesis	biological_process	20	19018	0.892904444	0.933377322	0.415421581	NC3G0229520; NC3G0205340
GO:0009639	response to red or far red light	biological_process	20	19018	0.547011204	0.645067795	0.830843163	NC4G0023900; NC11G0124140; NC8G0125740; NC3G0203100
GO:0009686	gibberellin biosynthetic process	biological_process	20	19018	0.084621825	0.202313681	1.453975535	NC11G0124130; NC11G0124140; NC9G0274350; NC1G0157900; NC7G0176470; NC7G0246440; NC11G0116420
GO:0009787	regulation of abscisic acid-activated signaling pathway	biological_process	20	19018	0.185831386	0.319580159	1.246264744	NC7G0247300; NC7G0247290; NC9G0276350; NC13G0026780; NC6G0253900; NC1G0108860
GO:0009814	defense response, incompatible interaction	biological_process	20	19018	0.547011204	0.645067795	0.830843163	NC11G0118760; NC1G0091180; NC10G0165380; NC3G0141870
GO:0009870	defense response signaling pathway, resistance gene-dependent	biological_process	20	19018	0.345515369	0.469858373	1.038553954	NC14G0114990; NC9G0172700; NC7G0300940; NC2G0191950; NC6G0256000
GO:0009932	cell tip growth	biological_process	20	19018	0.345515369	0.469858373	1.038553954	NC4G0238590; NC12G0189210; NC4G0152620; NC3G0208030; NC1G0102490
GO:0009959	negative gravitropism	biological_process	20	19018	0.547011204	0.645067795	0.830843163	NC2G0000500; NC4G0023900; NC7G0235240; NC12G0097190
GO:0010540	basipetal auxin transport	biological_process	20	19018	0.345515369	0.469858373	1.038553954	NC4G0150640; NC8G0125740; NC7G0246700; NC7G0246630; NC6G0156590
GO:0015086	cadmium ion transmembrane transporter activity	molecular_function	20	19018	0.010512902	0.059198167	1.869397117	NC8G0212370; NC7G0247300; NC7G0247290; NC10G0044340; NC14G0281010; NC3G0223420; NC4G0237060; NC11G0117980; NC3G0201890
GO:0015299	solute:proton antiporter activity	molecular_function	20	19018	0.185831386	0.319580159	1.246264744	NC9G0271750; NC9G0271760; NC1G0132050; NC6G0256910; NC9G0275420; NC5G0251580
GO:0015706	nitrate transport	biological_process	20	19018	0.002849066	0.018986066	2.077107907	NC12G0189170; NC4G0023920; NC4G0023930; NC4G0023940; NC13G0027150; NC5G0261920; NC5G0261690; NC3G0208600; NC12G0186170; NC12G0185750
GO:0016925	protein sumoylation	biological_process	20	19018	0.970289977	0.993029259	0.207710791	NC2G0001500
GO:0017004	cytochrome complex assembly	biological_process	20	19018	0.970289977	0.993029259	0.207710791	NC3G0221430
GO:0018107	peptidyl-threonine phosphorylation	biological_process	20	19018	0.892904444	0.933377322	0.415421581	NC4G0051970; NC2G0035580
GO:0019432	triglyceride biosynthetic process	biological_process	20	19018	0.002849066	0.018986066	2.077107907	NC1G0180560; NC1G0180120; NC12G0186520; NC1G0132560; NC1G0181800; NC1G0181780; NC1G0181750; NC7G0236100; NC9G0112120; NC1G0108930
GO:0019773	proteasome core complex, alpha-subunit complex	cellular_component	20	19018	0.345515369	0.469858373	1.038553954	NC2G0001020; NC2G0000510; NC7G0235230; NC7G0308510; NC11G0015290
GO:0019853	L-ascorbic acid biosynthetic process	biological_process	20	19018	0.032516753	0.126654971	1.661686326	NC7G0310560; NC11G0241460; NC11G0241470; NC11G0241480; NC11G0241500; NC7G0246010; NC1G0130440; NC11G0244520
GO:0030490	maturation of SSU-rRNA	biological_process	20	19018	0.745591319	0.817045479	0.623132372	NC2G0037500; NC2G0009370; NC11G0123270
GO:0030659	cytoplasmic vesicle membrane	cellular_component	20	19018	0.745591319	0.817045479	0.623132372	NC10G0166060; NC8G0299480; NC4G0152620
GO:0031348	negative regulation of defense response	biological_process	20	19018	0.547011204	0.645067795	0.830843163	NC1G0104330; NC10G0163470; NC1G0192730; NC4G0237060
GO:0032465	regulation of cytokinesis	biological_process	20	19018	0.892904444	0.933377322	0.415421581	NC1G0131640; NC10G0143680
GO:0035999	tetrahydrofolate interconversion	biological_process	20	19018	0.547011204	0.645067795	0.830843163	NC8G0059950; NC8G0059940; NC3G0231170; NC11G0241100
GO:0044732	mitotic spindle pole body	cellular_component	20	19018	0.745591319	0.817045479	0.623132372	NC6G0041590; NC12G0250130; NC10G0032420
GO:0045995	regulation of embryonic development	biological_process	20	19018	0.345515369	0.469858373	1.038553954	NC11G0121560; NC12G0186660; NC1G0129030; NC1G0135160; NC11G0240970
GO:0048765	root hair cell differentiation	biological_process	20	19018	0.547011204	0.645067795	0.830843163	NC2G0003370; NC4G0237060; NC2G0035590; NC7G0292260
GO:0080022	primary root development	biological_process	20	19018	0.084621825	0.202313681	1.453975535	NC2G0293840; NC11G0118950; NC11G0118960; NC4G0238990; NC1G0102660; NC8G0124220; NC8G0300340
GO:0106144	fraxetin 5-hydroxylase activity	NA	20	19018	0.032516753	0.126654971	1.661686326	NC3G0221800; NC3G0221810; NC4G0152260; NC4G0152340; NC4G0030180; NC4G0030200; NC1G0288720; NC1G0288760
GO:0106146	sideretin biosynthesis	NA	20	19018	0.032516753	0.126654971	1.661686326	NC3G0221800; NC3G0221810; NC4G0152260; NC4G0152340; NC4G0030180; NC4G0030200; NC1G0288720; NC1G0288760
GO:0000159	protein phosphatase type 2A complex	cellular_component	19	19018	0.870807475	0.916345728	0.437285875	NC4G0237380; NC8G0218800
GO:0000329	fungal-type vacuole membrane	cellular_component	19	19018	0.705875296	0.784412044	0.655928813	NC1G0260240; NC1G0135950; NC11G0122810
GO:0000463	maturation of LSU-rRNA from tricistronic rRNA transcript (SSU-rRNA, 5.8S rRNA, LSU-rRNA)	biological_process	19	19018	0.063779796	0.158101488	1.530500563	NC8G0299220; NC13G0059300; NC1G0157980; NC9G0171220; NC2G0009770; NC2G0005780; NC1G0148610
GO:0000741	karyogamy	biological_process	19	19018	0.297610174	0.432783872	1.093214688	NC2G0284640; NC2G0287940; NC8G0211120; NC12G0245620; NC6G0256090
GO:0001709	cell fate determination	biological_process	19	19018	0.705875296	0.784412044	0.655928813	NC11G0118950; NC1G0102660; NC7G0278660
GO:0003680	AT DNA binding	molecular_function	19	19018	0.001636108	0.011325839	2.186429376	NC1G0101500; NC12G0012600; NC4G0238310; NC4G0238300; NC1G0178980; NC10G0163560; NC2G0004410; NC6G0258430; NC2G0191500; NC5G0049460
GO:0003688	DNA replication origin binding	molecular_function	19	19018	0.02261502	0.097617938	1.749143501	NC1G0148270; NC6G0259330; NC4G0153740; NC2G0006680; NC9G0276010; NC1G0181280; NC1G0065240; NC5G0161210
GO:0004177	aminopeptidase activity	molecular_function	19	19018	0.15040804	0.272353331	1.311857626	NC12G0198870; NC12G0198880; NC12G0198920; NC6G0255870; NC1G0135040; NC10G0167240
GO:0004707	MAP kinase activity	molecular_function	19	19018	0.962551424	0.987324737	0.218642938	NC8G0212920
GO:0004806	triglyceride lipase activity	molecular_function	19	19018	0.15040804	0.272353331	1.311857626	NC2G0007080; NC7G0289520; NC5G0267660; NC10G0165270; NC1G0133450; NC10G0266340
GO:0005546	phosphatidylinositol-4,5-bisphosphate binding	molecular_function	19	19018	0.15040804	0.272353331	1.311857626	NC10G0163750; NC10G0232830; NC9G0146100; NC4G0137620; NC4G0011400; NC7G0292690
GO:0005667	transcription factor complex	cellular_component	19	19018	0.870807475	0.916345728	0.437285875	NC9G0273780; NC1G0108040
GO:0006312	mitotic recombination	biological_process	19	19018	0.496637245	0.610387992	0.87457175	NC11G0057940; NC11G0057850; NC11G0209160; NC11G0209370
GO:0006342	chromatin silencing	biological_process	19	19018	0.063779796	0.158101488	1.530500563	NC6G0254460; NC6G0257870; NC6G0257840; NC7G0289740; NC4G0150260; NC7G0300720; NC3G0222840
GO:0006515	protein quality control for misfolded or incompletely synthesized proteins	biological_process	19	19018	0.962551424	0.987324737	0.218642938	NC7G0236050
GO:0006896	Golgi to vacuole transport	biological_process	19	19018	0.705875296	0.784412044	0.655928813	NC13G0293590; NC7G0277240; NC7G0175590
GO:0006898	receptor-mediated endocytosis	biological_process	19	19018	0.15040804	0.272353331	1.311857626	NC9G0170470; NC13G0029180; NC3G0206490; NC042350; NC5G0262500; NC2G0042160
GO:0007034	vacuolar transport	biological_process	19	19018	0.496637245	0.610387992	0.87457175	NC6G0154700; NC8G0240400; NC2G0056900; NC8G0190050
GO:0007062	sister chromatid cohesion	biological_process	19	19018	0.15040804	0.272353331	1.311857626	NC9G0174080; NC4G0023480; NC2G0053110; NC12G0189410; NC9G0169670; NC2G0191630
GO:0008324	cation transmembrane transporter activity	molecular_function	19	19018	0.15040804	0.272353331	1.311857626	NC7G0247300; NC7G0247290; NC10G0044340; NC11G0118110; NC11G0118210; NC3G0201890
GO:0008810	cellulase activity	molecular_function	19	19018	0.297610174	0.432783872	1.093214688	NC9G0272220; NC3G0243220; NC10G0044020; NC13G0195260; NC8G0212770
GO:0009056	catabolic process	biological_process	19	19018	5.40339E-05	0.000425737	2.623715251	NC1G0182620; NC7G0278070; NC1G0134210; NC8G0213900; NC12G0189730; NC10G0266750; NC2G0004710; NC10G0033100; NC10G0033120; NC7G0292080; NC7G0292060; NC3G0205390
GO:0009807	lignan biosynthetic process	biological_process	19	19018	0.063779796	0.158101488	1.530500563	NC4G0022270; NC4G0019300; NC4G0019310; NC5G0099830; NC5G0100070; NC5G0100150; NC6G0256830
GO:0009827	plant-type cell wall modification	biological_process	19	19018	0.15040804	0.272353331	1.311857626	NC11G0121560; NC10G0045990; NC1G0109880; NC1G0109670; NC5G0141170; NC2G0035590
GO:0009862	systemic acquired resistance, salicylic acid mediated signaling pathway	biological_process	19	19018	0.006680984	0.039347834	1.967786439	NC10G0164550; NC2G0008990; NC2G0008840; NC2G0008820; NC2G0008510; NC2G0002720; NC4G0030600; NC4G0030610; NC4G0030620
GO:0010207	photosystem II assembly	biological_process	19	19018	0.15040804	0.272353331	1.311857626	NC1G0106560; NC5G0057630; NC9G0272490; NC9G0272520; NC1G0065180; NC9G0275080
GO:0010222	stem vascular tissue pattern formation	biological_process	19	19018	0.870807475	0.916345728	0.437285875	NC14G0010970; NC9G0172640
GO:0010223	secondary shoot formation	biological_process	19	19018	0.02261502	0.097617938	1.749143501	NC2G0004140; NC12G0250700; NC4G0020470; NC5G0261130; NC5G0160960; NC1G0181210; NC1G0128610; NC3G0227550
GO:0010315	auxin efflux	biological_process	19	19018	0.15040804	0.272353331	1.311857626	NC2G0001230; NC12G0188220; NC3G0230100; NC7G0246700; NC9G0111760; NC3G0203100
GO:0010436	carotenoid dioxygenase activity	molecular_function	19	19018	0.15040804	0.272353331	1.311857626	NC12G0250700; NC12G0097550; NC12G0097500; NC12G0097440; NC12G0097420; NC4G0239110
GO:0016282	eukaryotic 43S preinitiation complex	cellular_component	19	19018	0.870807475	0.916345728	0.437285875	NC3G0230360; NC7G0292810
GO:0017056	structural constituent of nuclear pore	molecular_function	19	19018	0.962551424	0.987324737	0.218642938	NC1G0130830
GO:0018230	peptidyl-L-cysteine S-palmitoylation	biological_process	19	19018	0.870807475	0.916345728	0.437285875	NC10G0166060; NC8G0299480
GO:0019760	glucosinolate metabolic process	biological_process	19	19018	0.15040804	0.272353331	1.311857626	NC10G0164390; NC9G0273940; NC1G0105090; NC9G0112950; NC3G0223580; NC10G0167650
GO:0030570	pectate lyase activity	molecular_function	19	19018	0.496637245	0.610387992	0.87457175	NC12G0187760; NC4G0239210; NC11G0015680; NC11G0244230
GO:0030674	protein binding, bridging	molecular_function	19	19018	0.705875296	0.784412044	0.655928813	NC11G0124060; NC14G0010640; NC10G0045250
GO:0031167	rRNA methylation	biological_process	19	19018	0.297610174	0.432783872	1.093214688	NC5G0267680; NC3G0014310; NC9G0273910; NC7G0277280; NC5G0161200
GO:0034399	nuclear periphery	cellular_component	19	19018	0.496637245	0.610387992	0.87457175	NC5G0267680; NC2G0054560; NC3G0225820; NC1G0129970
GO:0045549	9-cis-epoxycarotenoid dioxygenase activity	molecular_function	19	19018	0.02261502	0.097617938	1.749143501	NC12G0250700; NC6G0265340; NC6G0013210; NC12G0097550; NC12G0097500; NC12G0097440; NC12G0097420; NC4G0239110
GO:0048193	Golgi vesicle transport	biological_process	19	19018	0.496637245	0.610387992	0.87457175	NC6G0154700; NC8G0240400; NC8G0190050; NC8G0217850
GO:0048278	vesicle docking	biological_process	19	19018	0.705875296	0.784412044	0.655928813	NC1G0089400; NC10G0065770; NC1G0128530
GO:0048579	negative regulation of long-day photoperiodism, flowering	biological_process	19	19018	0.15040804	0.272353331	1.311857626	NC6G0254610; NC8G0216290; NC13G0026560; NC12G0094660; NC12G0188110; NC3G0222160
GO:0051017	actin filament bundle assembly	biological_process	19	19018	0.870807475	0.916345728	0.437285875	NC3G0225300; NC2G0002810
GO:0070971	endoplasmic reticulum exit site	cellular_component	19	19018	0.297610174	0.432783872	1.093214688	NC4G0023500; NC8G0240470; NC6G0040410; NC263960; NC2G0003020
GO:0102336	3-oxo-arachidoyl-CoA synthase activity	NA	19	19018	0.006680984	0.039347834	1.967786439	NC9G0271890; NC1G0177610; NC6G0254440; NC1G0129310; NC8G0217000; NC2G0010040; NC1G0108160; NC6G0255740; NC6G0256860
GO:0102337	3-oxo-cerotoyl-CoA synthase activity	NA	19	19018	0.006680984	0.039347834	1.967786439	NC9G0271890; NC1G0177610; NC6G0254440; NC1G0129310; NC8G0217000; NC2G0010040; NC1G0108160; NC6G0255740; NC6G0256860
GO:0102338	3-oxo-lignoceronyl-CoA synthase activity	NA	19	19018	0.006680984	0.039347834	1.967786439	NC9G0271890; NC1G0177610; NC6G0254440; NC1G0129310; NC8G0217000; NC2G0010040; NC1G0108160; NC6G0255740; NC6G0256860
GO:0102483	scopolin beta-glucosidase activity	NA	19	19018	0.15040804	0.272353331	1.311857626	NC1G0306140; NC6G0268910; NC6G0268960; NC11G0121210; NC5G0160120; NC8G0300260
GO:0102756	very-long-chain 3-ketoacyl-CoA synthase activity	NA	19	19018	0.006680984	0.039347834	1.967786439	NC9G0271890; NC1G0177610; NC6G0254440; NC1G0129310; NC8G0217000; NC2G0010040; NC1G0108160; NC6G0255740; NC6G0256860
GO:1902584	positive regulation of response to water deprivation	biological_process	19	19018	0.15040804	0.272353331	1.311857626	NC9G0272180; NC11G0118440; NC10G0144430; NC12G0186590; NC13G0059100; NC9G0275160
GO:0000347	THO complex	cellular_component	18	19018	0.4442617	0.553774278	0.92315907	NC9G0114400; NC4G0153740; NC4G0022570; NC5G0161210
GO:0003756	protein disulfide isomerase activity	molecular_function	18	19018	0.251125289	0.379554239	1.153948837	NC3G0142450; NC1G0178230; NC8G0219560; NC9G0147960; NC12G0249810
GO:0004630	phospholipase D activity	molecular_function	18	19018	0.046447259	0.147902995	1.615528372	NC1G0090040; NC2G0284890; NC3G0226760; NC10G0043890; NC10G0043880; NC3G0231630; NC10G0032820
GO:0005338	nucleotide-sugar transmembrane transporter activity	molecular_function	18	19018	0.66182518	0.748633884	0.692369302	NC2G0035520; NC13G0195100; NC12G0249260
GO:0005852	eukaryotic translation initiation factor 3 complex	cellular_component	18	19018	0.844765552	0.898616893	0.461579535	NC3G0230360; NC7G0292810
GO:0005905	clathrin-coated pit	cellular_component	18	19018	0.66182518	0.748633884	0.692369302	NC6G0039370; NC10G0232830; NC7G0292690
GO:0005930	axoneme	cellular_component	18	19018	0.952894166	0.979376703	0.230789767	NC6G0253920
GO:0006207	'de novo' pyrimidine nucleobase biosynthetic process	biological_process	18	19018	0.66182518	0.748633884	0.692369302	NC2G0190970; NC4G0023030; NC9G0092470
GO:0006367	transcription initiation from RNA polymerase II promoter	biological_process	18	19018	0.66182518	0.748633884	0.692369302	NC7G0278380; NC10G0162650; NC10G0162670
GO:0006535	cysteine biosynthetic process from serine	biological_process	18	19018	0.251125289	0.379554239	1.153948837	NC2G0037930; NC6G0252170; NC7G0278780; NC7G0278800; NC8G0124170
GO:0006807	nitrogen compound metabolic process	biological_process	18	19018	0.844765552	0.898616893	0.461579535	NC3G0206250; NC6G0259170
GO:0006817	phosphate ion transport	biological_process	18	19018	0.66182518	0.748633884	0.692369302	NC12G0095780; NC12G0095730; NC12G0249860
GO:0006865	amino acid transport	biological_process	18	19018	0.046447259	0.147902995	1.615528372	NC2G0037660; NC8G0210850; NC3G0229510; NC12G0184530; NC3G0196830; NC3G0196840; NC3G0227210
GO:0008061	chitin binding	molecular_function	18	19018	0.251125289	0.379554239	1.153948837	NC1G0104360; NC1G0104350; NC5G0261810; NC9G0275120; NC9G0275180
GO:0008320	protein transmembrane transporter activity	molecular_function	18	19018	0.251125289	0.379554239	1.153948837	NC8G0137200; NC3G0243280; NC5G0267060; NC7G0279160; NC13G0195550
GO:0009099	valine biosynthetic process	biological_process	18	19018	0.251125289	0.379554239	1.153948837	NC9G0170250; NC3G0202800; NC8G0125530; NC7G0139410; NC13G0029170
GO:0009405	pathogenesis	biological_process	18	19018	0.844765552	0.898616893	0.461579535	NC7G0293140; NC9G0274560
GO:0009625	response to insect	biological_process	18	19018	0.00087973	0.006402996	2.307897675	NC10G0046400; NC9G0173310; NC2G0287730; NC4G0236820; NC11G0241060; NC11G0241080; NC11G0241120; NC11G0241270; NC2G0007580; NC2G0007520
GO:0009832	plant-type cell wall biogenesis	biological_process	18	19018	0.4442617	0.553774278	0.92315907	NC8G0271130; NC7G0278330; NC8G0218950; NC1G0181240
GO:0009982	pseudouridine synthase activity	molecular_function	18	19018	0.4442617	0.553774278	0.92315907	NC2G0054620; NC10G0165950; NC9G0274250; NC10G0045290
GO:0010017	red or far-red light signaling pathway	biological_process	18	19018	0.4442617	0.553774278	0.92315907	NC13G0242900; NC3G0225910; NC6G0253900; NC3G0205650
GO:0010044	response to aluminum ion	biological_process	18	19018	0.118492371	0.256952553	1.384738605	NC6G0269620; NC11G0121560; NC9G0273780; NC8G0218260; NC6G0098350; NC7G0292800
GO:0010187	negative regulation of seed germination	biological_process	18	19018	0.251125289	0.379554239	1.153948837	NC3G0224140; NC5G0050430; NC2G0006960; NC1G0133020; NC10G0043740
GO:0010277	chlorophyllide a oxygenase [overall] activity	molecular_function	18	19018	0.046447259	0.147902995	1.615528372	NC7G0293180; NC2G0126860; NC1G0193390; NC1G0193400; NC13G0195340; NC4G0137870; NC4G0309110
GO:0010628	positive regulation of gene expression	biological_process	18	19018	0.251125289	0.379554239	1.153948837	NC1G0106350; NC1G0109880; NC1G0109670; NC2G0288060; NC11G0016360
GO:0010928	regulation of auxin mediated signaling pathway	biological_process	18	19018	0.844765552	0.898616893	0.461579535	NC9G0276350; NC13G0026780
GO:0010971	positive regulation of G2/M transition of mitotic cell cycle	biological_process	18	19018	0.952894166	0.979376703	0.230789767	NC3G0206280
GO:0012501	programmed cell death	biological_process	18	19018	0.251125289	0.379554239	1.153948837	NC10G0164210; NC1G0090040; NC5G0049760; NC2G0284890; NC4G0152070
GO:0015450	P-P-bond-hydrolysis-driven protein transmembrane transporter activity	molecular_function	18	19018	0.118492371	0.256952553	1.384738605	NC13G0025590; NC12G0198510; NC8G0280460; NC12G0187440; NC12G0187370; NC2G0005960
GO:0015629	actin cytoskeleton	cellular_component	18	19018	0.015067319	0.068118221	1.84631814	NC12G0095200; NC10G0233090; NC14G0260850; NC11G0016290; NC4G0140050; NC4G0140040; NC3G0225300; NC4G0019590
GO:0016485	protein processing	biological_process	18	19018	0.844765552	0.898616893	0.461579535	NC5G0159470; NC8G0217790
GO:0016597	amino acid binding	molecular_function	18	19018	0.4442617	0.553774278	0.92315907	NC3G0231170; NC1G0091230; NC8G0211860; NC3G0225420
GO:0016853	isomerase activity	molecular_function	18	19018	0.015067319	0.068118221	1.84631814	NC11G0123960; NC11G0123980; NC6G0155080; NC1G0181240; NC1G0105650; NC9G0111760; NC2G0054030; NC11G0015740
GO:0016984	ribulose-bisphosphate carboxylase activity	molecular_function	18	19018	0.66182518	0.748633884	0.692369302	NC10G0232730; NC7G0247280; NC3G0206580
GO:0030026	cellular manganese ion homeostasis	biological_process	18	19018	0.4442617	0.553774278	0.92315907	NC12G0291490; NC8G0217800; NC2G0005490; NC11G0015790
GO:0031122	cytoplasmic microtubule organization	biological_process	18	19018	0.046447259	0.147902995	1.615528372	NC2G0000930; NC8G0218640; NC1G0260160; NC2G0055620; NC1G0181240; NC11G0116470; NC8G0217740
GO:0031307	integral component of mitochondrial outer membrane	cellular_component	18	19018	0.118492371	0.256952553	1.384738605	NC5G0194230; NC2G0191270; NC2G0297840; NC5G0158360; NC10G0045320; NC1G0179300
GO:0031982	vesicle	cellular_component	18	19018	0.4442617	0.553774278	0.92315907	NC9G0170470; NC6G0115260; NC042350; NC2G0042160
GO:0032508	DNA duplex unwinding	biological_process	18	19018	0.66182518	0.748633884	0.692369302	NC10G0043100; NC2G0284710; NC11G0209930
GO:0034620	cellular response to unfolded protein	biological_process	18	19018	0.046447259	0.147902995	1.615528372	NC4G0019250; NC5G0050450; NC5G0050440; NC5G0050430; NC8G0213060; NC7G0175480; NC4G0137670
GO:0036297	interstrand cross-link repair	biological_process	18	19018	0.4442617	0.553774278	0.92315907	NC2G0284710; NC5G0261250; NC1G0018410; NC1G0136400
GO:0043024	ribosomal small subunit binding	molecular_function	18	19018	0.4442617	0.553774278	0.92315907	NC2G0287960; NC5G0267500; NC9G0169560; NC10G0248120
GO:0050734	hydroxycinnamoyltransferase activity	molecular_function	18	19018	0.00087973	0.006402996	2.307897675	NC11G0121680; NC11G0121740; NC1G0109210; NC1G0109200; NC1G0136000; NC1G0134650; NC1G0134630; NC7G0235780; NC1G0109190; NC1G0109170
GO:0051453	regulation of intracellular pH	biological_process	18	19018	0.118492371	0.256952553	1.384738605	NC1G0178020; NC7G0235040; NC5G0183390; NC5G0183380; NC9G0170010; NC9G0147840
GO:0051903	S-(hydroxymethyl)glutathione dehydrogenase activity	molecular_function	18	19018	0.00087973	0.006402996	2.307897675	NC9G0272370; NC10G0144680; NC8G0218870; NC8G0218860; NC8G0218850; NC13G0059320; NC1G0091000; NC1G0090550; NC1G0090470; NC2G0192100
GO:0061608	nuclear import signal receptor activity	molecular_function	18	19018	0.4442617	0.553774278	0.92315907	NC2G0057080; NC2G0057090; NC9G0146550; NC9G0147130
GO:0070290	N-acylphosphatidylethanolamine-specific phospholipase D activity	molecular_function	18	19018	0.046447259	0.147902995	1.615528372	NC1G0090040; NC2G0284890; NC3G0226760; NC10G0043890; NC10G0043880; NC3G0231630; NC10G0032820
GO:0071577	zinc ion transmembrane transport	biological_process	18	19018	0.4442617	0.553774278	0.92315907	NC10G0065560; NC11G0120450; NC2G0008010; NC1G0103620
GO:0080044	quercetin 7-O-glucosyltransferase activity	molecular_function	18	19018	0.251125289	0.379554239	1.153948837	NC2G0126130; NC2G0126100; NC2G0126090; NC3G0206030; NC5G0048900
GO:0090630	activation of GTPase activity	biological_process	18	19018	0.251125289	0.379554239	1.153948837	NC9G0272000; NC7G0234900; NC2G0001420; NC2G0287660; NC3G0204000
GO:0000176	nuclear exosome (RNase complex)	cellular_component	17	19018	0.090474827	0.212355227	1.466193817	NC8G0099310; NC5G0267670; NC1G0134710; NC1G0089170; NC2G0192310; NC9G0147810
GO:0000419	RNA polymerase V complex	cellular_component	17	19018	0.206914317	0.349109441	1.221828181	NC7G0278380; NC2G0004390; NC7G0279310; NC7G0279340; NC6G0255400
GO:0000794	condensed nuclear chromosome	cellular_component	17	19018	0.206914317	0.349109441	1.221828181	NC12G0093770; NC11G0057940; NC11G0057850; NC11G0209160; NC11G0209370
GO:0003727	single-stranded RNA binding	molecular_function	17	19018	0.81427549	0.876402959	0.488731272	NC1G0134710; NC3G0222840
GO:0003950	NAD+ ADP-ribosyltransferase activity	molecular_function	17	19018	0.390612697	0.511635329	0.977462545	NC10G0164210; NC11G0118970; NC4G0152070; NC12G0012310
GO:0004024	alcohol dehydrogenase activity, zinc-dependent	molecular_function	17	19018	0.000437189	0.003305082	2.443656362	NC9G0272370; NC10G0144680; NC8G0218870; NC8G0218860; NC8G0218850; NC13G0059320; NC1G0091000; NC1G0090550; NC1G0090470; NC2G0192100
GO:0004535	poly(A)-specific ribonuclease activity	molecular_function	17	19018	0.206914317	0.349109441	1.221828181	NC4G0150890; NC4G0152510; NC3G0225260; NC3G0208150; NC4G0011570
GO:0004556	alpha-amylase activity	molecular_function	17	19018	0.390612697	0.511635329	0.977462545	NC7G0051660; NC7G0277060; NC8G0219730; NC8G0219620
GO:0004713	protein tyrosine kinase activity	molecular_function	17	19018	0.940879876	0.970597447	0.244365636	NC4G0046950
GO:0004869	cysteine-type endopeptidase inhibitor activity	molecular_function	17	19018	0.81427549	0.876402959	0.488731272	NC9G0173310; NC2G0287730
GO:0005199	structural constituent of cell wall	molecular_function	17	19018	0.090474827	0.212355227	1.466193817	NC6G0039420; NC1G0131560; NC2G0054600; NC2G0054570; NC3G0229220; NC1G0107250
GO:0005682	U5 snRNP	cellular_component	17	19018	0.61347774	0.701288255	0.733096908	NC10G0144840; NC1G0109730; NC9G0172560
GO:0005762	mitochondrial large ribosomal subunit	cellular_component	17	19018	0.206914317	0.349109441	1.221828181	NC10G0165930; NC1G0128900; NC3G0225870; NC1G0133190; NC3G0203160
GO:0005771	multivesicular body	cellular_component	17	19018	0.206914317	0.349109441	1.221828181	NC9G0114240; NC6G0259640; NC13G0293590; NC7G0279100; NC9G0273290
GO:0005795	Golgi stack	cellular_component	17	19018	0.390612697	0.511635329	0.977462545	NC6G0259640; NC9G0111630; NC2G0002470; NC10G0043550
GO:0006032	chitin catabolic process	biological_process	17	19018	0.81427549	0.876402959	0.488731272	NC12G0189110; NC9G0275180
GO:0006265	DNA topological change	biological_process	17	19018	0.61347774	0.701288255	0.733096908	NC7G0031030; NC1G0102310; NC13G0294900
GO:0006303	double-strand break repair via nonhomologous end joining	biological_process	17	19018	0.206914317	0.349109441	1.221828181	NC2G0003820; NC3G0014040; NC2G0006380; NC11G0016340; NC1G0136400
GO:0006414	translational elongation	biological_process	17	19018	0.265051851	0.39231649	1.13805278	NC13G0027640; NC6G0040930; NC11G0288960; NC3G0208320
GO:0006465	signal peptide processing	biological_process	17	19018	0.032500619	0.126654971	1.710559453	NC8G0210700; NC8G0218310; NC9G0171210; NC2G0055740; NC1G0129890; NC1G0106060; NC3G0232270
GO:0006559	L-phenylalanine catabolic process	biological_process	17	19018	0.032500619	0.126654971	1.710559453	NC4G0237070; NC10G0038430; NC10G0038440; NC7G0235030; NC9G0172060; NC1G0105340; NC4G0137850
GO:0006816	calcium ion transport	biological_process	17	19018	0.61347774	0.701288255	0.733096908	NC9G0173170; NC4G0047340; NC4G0199200
GO:0006874	cellular calcium ion homeostasis	biological_process	17	19018	0.940879876	0.970597447	0.244365636	NC7G0277870
GO:0007052	mitotic spindle organization	biological_process	17	19018	0.61347774	0.701288255	0.733096908	NC8G0218800; NC1G0131640; NC10G0143680
GO:0008541	proteasome regulatory particle, lid subcomplex	cellular_component	17	19018	0.090474827	0.212355227	1.466193817	NC1G0100870; NC9G0275620; NC7G0277150; NC7G0277220; NC7G0277250; NC12G0185540
GO:0008610	lipid biosynthetic process	biological_process	17	19018	0.009546553	0.053978786	1.954925089	NC9G0168480; NC12G0187130; NC5G0261140; NC10G0043890; NC10G0043880; NC3G0223140; NC3G0231630; NC10G0032820
GO:0009294	DNA mediated transformation	biological_process	17	19018	0.090474827	0.212355227	1.466193817	NC13G0026040; NC1G0306340; NC1G0018410; NC12G0188120; NC3G0222840; NC9G0170740
GO:0009574	preprophase band	cellular_component	17	19018	0.61347774	0.701288255	0.733096908	NC14G0281930; NC1G0105110; NC9G0199980
GO:0009649	entrainment of circadian clock	biological_process	17	19018	0.61347774	0.701288255	0.733096908	NC8G0213840; NC5G0049320; NC12G0011950
GO:0009696	salicylic acid metabolic process	biological_process	17	19018	1.63958E-09	1.33541E-08	3.665484542	NC8G0270890; NC10G0046540; NC1G0089490; NC5G0183460; NC5G0183450; NC5G0183430; NC3G0206030; NC7G0300700; NC4G0030560; NC4G0030580; NC4G0030590; NC4G0030600; NC4G0030610; NC4G0030620; NC7G0292030
GO:0009933	meristem structural organization	biological_process	17	19018	0.61347774	0.701288255	0.733096908	NC4G0022190; NC4G0023910; NC4G0238200
GO:0009970	cellular response to sulfate starvation	biological_process	17	19018	0.206914317	0.349109441	1.221828181	NC13G0026040; NC2G0037930; NC7G0278780; NC7G0278800; NC8G0124170
GO:0010167	response to nitrate	biological_process	17	19018	0.002277977	0.015481946	2.199290725	NC12G0189170; NC4G0023920; NC4G0023930; NC4G0023940; NC10G0044490; NC5G0160220; NC3G0208600; NC1G0133020; NC12G0186170
GO:0010206	photosystem II repair	biological_process	17	19018	0.009546553	0.053978786	1.954925089	NC14G0114720; NC1G0106560; NC14G0281300; NC12G0189620; NC5G0051260; NC2G0033810; NC9G0147960; NC9G0274520
GO:0010319	stromule	cellular_component	17	19018	0.090474827	0.212355227	1.466193817	NC6G0154340; NC6G0268380; NC7G0031400; NC1G0110270; NC1G0110240; NC12G0249320
GO:0015301	anion:anion antiporter activity	molecular_function	17	19018	0.090474827	0.212355227	1.466193817	NC8G0212390; NC8G0212380; NC6G0254170; NC2G0054540; NC1G0128770; NC10G0247990
GO:0016746	transferase activity, transferring acyl groups	molecular_function	17	19018	0.390612697	0.511635329	0.977462545	NC3G0221390; NC4G0011690; NC1G0102580; NC2G0001730
GO:0019538	protein metabolic process	biological_process	17	19018	0.81427549	0.876402959	0.488731272	NC5G0201010; NC13G0026330
GO:0030515	snoRNA binding	molecular_function	17	19018	0.390612697	0.511635329	0.977462545	NC2G0037500; NC3G0014310; NC9G0169550; NC11G0123270
GO:0030686	90S preribosome	cellular_component	17	19018	0.81427549	0.876402959	0.488731272	NC5G0267680; NC3G0014310
GO:0031012	extracellular matrix	cellular_component	17	19018	0.090474827	0.212355227	1.466193817	NC10G0144870; NC12G0189790; NC9G0275740; NC4G0023350; NC3G0225370; NC8G0214280
GO:0031593	polyubiquitin modification-dependent protein binding	molecular_function	17	19018	0.390612697	0.511635329	0.977462545	NC2G0037570; NC8G0299720; NC2G0036350; NC8G0279610
GO:0032041	NAD-dependent histone deacetylase activity (H3-K14 specific)	molecular_function	17	19018	0.206914317	0.349109441	1.221828181	NC2G0033220; NC2G0033230; NC7G0277390; NC6G0253420; NC1G0132980
GO:0032133	chromosome passenger complex	cellular_component	17	19018	0.81427549	0.876402959	0.488731272	NC1G0131640; NC10G0143680
GO:0032300	mismatch repair complex	cellular_component	17	19018	0.714108699	0.777965528	0.56902639	NC1G0128360; NC5G0161380
GO:0032586	protein storage vacuole membrane	cellular_component	17	19018	0.032500619	0.126654971	1.710559453	NC5G0159880; NC2G0037600; NC9G0174000; NC5G0050110; NC13G0242830; NC1G0110860; NC11G0015120
GO:0034501	protein localization to kinetochore	biological_process	17	19018	0.89422274	0.931481312	0.284513195	NC1G0133930
GO:0043047	single-stranded telomeric DNA binding	molecular_function	17	19018	0.81427549	0.876402959	0.488731272	NC6G0041830; NC12G0096200
GO:0043248	proteasome assembly	biological_process	17	19018	0.032500619	0.126654971	1.710559453	NC1G0182770; NC2G0037570; NC7G0175920; NC8G0299720; NC7G0277150; NC7G0277250; NC12G0185540
GO:0045003	double-strand break repair via synthesis-dependent strand annealing	biological_process	17	19018	0.009546553	0.053978786	1.954925089	NC12G0096060; NC12G0096030; NC3G0312720; NC3G0014040; NC9G0234310; NC1G0018410; NC12G0094430; NC11G0209160
GO:0045493	xylan catabolic process	biological_process	17	19018	0.032500619	0.126654971	1.710559453	NC8G0215330; NC3G0207010; NC7G0247260; NC2G0034990; NC9G0276330; NC9G0283490; NC11G0244120
GO:0045727	positive regulation of translation	biological_process	17	19018	0.61347774	0.701288255	0.733096908	NC10G0046550; NC4G0150470; NC7G0292040
GO:0051707	response to other organism	biological_process	17	19018	0.032500619	0.126654971	1.710559453	NC5G0159420; NC5G0159410; NC2G0003840; NC8G0215130; NC10G0044120; NC9G0172700; NC6G0256000
GO:0055028	cortical microtubule	cellular_component	17	19018	0.390612697	0.511635329	0.977462545	NC14G0281930; NC6G0154650; NC1G0105110; NC2G0055620
GO:0080147	root hair cell development	biological_process	17	19018	0.206914317	0.349109441	1.221828181	NC2G0003370; NC2G0191270; NC9G0276350; NC13G0026780; NC1G0179300
GO:0080148	negative regulation of response to water deprivation	biological_process	17	19018	0.61347774	0.701288255	0.733096908	NC6G0024710; NC6G0024500; NC6G0024370
GO:0097602	cullin family protein binding	molecular_function	17	19018	0.002277977	0.015481946	2.199290725	NC11G0058180; NC10G0232610; NC10G0232590; NC4G0052740; NC2G0126840; NC4G0138070; NC4G0138000; NC4G0309150; NC6G0255960
GO:0103025	alpha-amylase activity (releasing maltohexaose)	NA	17	19018	0.390612697	0.511635329	0.977462545	NC7G0051660; NC7G0277060; NC8G0219730; NC8G0219620
GO:1900458	negative regulation of brassinosteroid mediated signaling pathway	biological_process	17	19018	0.81427549	0.876402959	0.488731272	NC2G0287060; NC9G0172020
GO:1901001	negative regulation of response to salt stress	biological_process	17	19018	0.090474827	0.212355227	1.466193817	NC11G0121560; NC9G0273780; NC14G0281230; NC2G0190610; NC10G0167650; NC4G0137370
GO:2000280	regulation of root development	biological_process	17	19018	0.002277977	0.015481946	2.199290725	NC1G0089550; NC10G0166540; NC7G0031280; NC5G0160680; NC5G0048380; NC9G0276350; NC13G0026780; NC5G0158630; NC6G0258710
GO:0000422	autophagy of mitochondrion	biological_process	16	19018	0.925985242	0.959680236	0.259638488	NC8G0137180
GO:0004656	procollagen-proline 4-dioxygenase activity	molecular_function	16	19018	0.336583762	0.469858373	1.038553954	NC1G0134760; NC11G0209760; NC6G0156630; NC6G0156620
GO:0005227	calcium activated cation channel activity	molecular_function	16	19018	0.021698705	0.094157702	1.817469419	NC7G0310600; NC8G0299450; NC8G0299470; NC9G0171390; NC6G0155930; NC3G0228150; NC4G0022780
GO:0005665	RNA polymerase II, core complex	cellular_component	16	19018	0.165818026	0.28965234	1.298192442	NC7G0278380; NC2G0004390; NC6G0255400; NC6G0040850; NC2G0264790
GO:0006301	postreplication repair	biological_process	16	19018	0.925985242	0.959680236	0.259638488	NC2G0053110
GO:0006402	mRNA catabolic process	biological_process	16	19018	0.066603095	0.164603072	1.557830931	NC5G0183100; NC9G0171760; NC9G0171750; NC12G0249150; NC7G0031260; NC10G0045700
GO:0006665	sphingolipid metabolic process	biological_process	16	19018	0.778840593	0.84953312	0.519276977	NC1G0193890; NC1G0135810
GO:0006986	response to unfolded protein	biological_process	16	19018	0.021698705	0.094157702	1.817469419	NC4G0019250; NC5G0050450; NC5G0050440; NC5G0050430; NC8G0213060; NC9G0172980; NC4G0137670
GO:0007264	small GTPase mediated signal transduction	biological_process	16	19018	0.222361767	0.345026542	1.209181078	NC13G0026370; NC4G0140060; NC3G0222440; NC10G0032800
GO:0007267	cell-cell signaling	biological_process	16	19018	0.066603095	0.164603072	1.557830931	NC9G0173170; NC3G0231180; NC2G0053590; NC10G0043590; NC10G0043580; NC10G0043560
GO:0008138	protein tyrosine/serine/threonine phosphatase activity	molecular_function	16	19018	0.925985242	0.959680236	0.259638488	NC12G0096850
GO:0008143	poly(A) binding	molecular_function	16	19018	0.336583762	0.469858373	1.038553954	NC2G0008860; NC6G0041270; NC14G0010600; NC10G0145540
GO:0009407	toxin catabolic process	biological_process	16	19018	0.021698705	0.094157702	1.817469419	NC5G0159930; NC9G0173820; NC1G0133680; NC6G0024710; NC6G0024500; NC6G0024370; NC14G0261010
GO:0009423	chorismate biosynthetic process	biological_process	16	19018	0.165818026	0.28965234	1.298192442	NC5G0183230; NC5G0183220; NC12G0184500; NC10G0165080; NC10G0045760
GO:0010050	vegetative phase change	biological_process	16	19018	0.066603095	0.164603072	1.557830931	NC11G0121700; NC10G0233010; NC4G0051750; NC10G0248360; NC290120; NC4G0138050
GO:0010052	guard cell differentiation	biological_process	16	19018	0.336583762	0.469858373	1.038553954	NC1G0107650; NC1G0135060; NC3G0227900; NC6G0256380
GO:0010332	response to gamma radiation	biological_process	16	19018	0.005698483	0.034299521	2.077107907	NC12G0096060; NC3G0207130; NC9G0234310; NC7G0301040; NC12G0094430; NC11G0057850; NC11G0209160; NC11G0209370
GO:0012507	ER to Golgi transport vesicle membrane	cellular_component	16	19018	0.561038906	0.659714899	0.778915465	NC4G0023500; NC11G0123950; NC11G0210410
GO:0015020	glucuronosyltransferase activity	molecular_function	16	19018	0.165818026	0.28965234	1.298192442	NC6G0257400; NC11G0302430; NC1G0181700; NC8G0219550; NC12G0097300
GO:0015616	DNA translocase activity	molecular_function	16	19018	0.021698705	0.094157702	1.817469419	NC12G0096060; NC12G0096030; NC3G0312720; NC1G0180930; NC9G0234310; NC13G0194680; NC12G0094430
GO:0015996	chlorophyll catabolic process	biological_process	16	19018	0.336583762	0.469858373	1.038553954	NC1G0107640; NC9G0091950; NC11G0015320; NC12G0092800
GO:0016558	protein import into peroxisome matrix	biological_process	16	19018	0.778840593	0.84953312	0.519276977	NC11G0210020; NC3G0142020
GO:0018401	peptidyl-proline hydroxylation to 4-hydroxy-L-proline	biological_process	16	19018	0.336583762	0.469858373	1.038553954	NC1G0134760; NC11G0209760; NC6G0156630; NC6G0156620
GO:0030042	actin filament depolymerization	biological_process	16	19018	0.021698705	0.094157702	1.817469419	NC12G0095200; NC10G0233090; NC14G0260850; NC11G0016290; NC4G0140050; NC4G0140040; NC4G0019590
GO:0030247	polysaccharide binding	molecular_function	16	19018	0.336583762	0.469858373	1.038553954	NC5G0050630; NC210120; NC4G0023110; NC9G0147320
GO:0030665	clathrin-coated vesicle membrane	cellular_component	16	19018	0.925985242	0.959680236	0.259638488	NC12G0188360
GO:0030976	thiamine pyrophosphate binding	molecular_function	16	19018	0.561038906	0.659714899	0.778915465	NC5G0140780; NC3G0202800; NC10G0167640
GO:0032446	protein modification by small protein conjugation	biological_process	16	19018	0.873032853	0.913727067	0.30229527	NC2G0000430
GO:0035196	production of miRNAs involved in gene silencing by miRNA	biological_process	16	19018	0.165818026	0.28965234	1.298192442	NC10G0042960; NC10G0042950; NC2G0055580; NC6G0040850; NC2G0264790
GO:0042753	positive regulation of circadian rhythm	biological_process	16	19018	0.561038906	0.659714899	0.778915465	NC13G0242900; NC6G0253900; NC3G0205650
GO:0043044	ATP-dependent chromatin remodeling	biological_process	16	19018	0.778840593	0.84953312	0.519276977	NC10G0046230; NC9G0091280
GO:0046856	phosphatidylinositol dephosphorylation	biological_process	16	19018	0.336583762	0.469858373	1.038553954	NC10G0164180; NC4G0238140; NC14G0010530; NC7G0246270
GO:0047134	protein-disulfide reductase activity	molecular_function	16	19018	0.165818026	0.28965234	1.298192442	NC1G0100930; NC2G0287630; NC1G0090860; NC3G0222210; NC11G0209650
GO:0047484	regulation of response to osmotic stress	biological_process	16	19018	0.066603095	0.164603072	1.557830931	NC9G0114180; NC11G0121560; NC1G0180400; NC9G0273780; NC2G0006810; NC4G0152110
GO:0047763	caffeate O-methyltransferase activity	molecular_function	16	19018	0.021698705	0.094157702	1.817469419	NC4G0240280; NC4G0240250; NC10G0145150; NC10G0145160; NC10G0145170; NC9G0272860; NC4G0030280
GO:0051026	chiasma assembly	biological_process	16	19018	0.925985242	0.959680236	0.259638488	NC2G0008430
GO:0051286	cell tip	cellular_component	16	19018	0.561038906	0.659714899	0.778915465	NC7G0278120; NC11G0210020; NC8G0217850
GO:0051781	positive regulation of cell division	biological_process	16	19018	0.873032853	0.913727067	0.30229527	NC2G0191160
GO:0070647	protein modification by small protein conjugation or removal	biological_process	16	19018	0.778840593	0.84953312	0.519276977	NC1G0134300; NC9G0012990
GO:0071249	cellular response to nitrate	biological_process	16	19018	0.165818026	0.28965234	1.298192442	NC13G0059120; NC2G0036710; NC9G0276100; NC11G0118020; NC13G0027150
GO:0080031	methyl salicylate esterase activity	molecular_function	16	19018	6.43354E-09	5.20901E-08	3.634938838	NC8G0270890; NC10G0046540; NC1G0089490; NC5G0183460; NC5G0183450; NC5G0183430; NC7G0300700; NC4G0030560; NC4G0030580; NC4G0030590; NC4G0030600; NC4G0030610; NC4G0030620; NC7G0292030
GO:0080032	methyl jasmonate esterase activity	molecular_function	16	19018	6.43354E-09	5.20901E-08	3.634938838	NC8G0270890; NC10G0046540; NC1G0089490; NC5G0183460; NC5G0183450; NC5G0183430; NC7G0300700; NC4G0030560; NC4G0030580; NC4G0030590; NC4G0030600; NC4G0030610; NC4G0030620; NC7G0292030
GO:0090502	RNA phosphodiester bond hydrolysis, endonucleolytic	biological_process	16	19018	0.165818026	0.28965234	1.298192442	NC8G0210820; NC14G0141660; NC10G0233840; NC11G0244380; NC11G0244370
GO:0099402	plant organ development	biological_process	16	19018	0.336583762	0.469858373	1.038553954	NC2G0056910; NC13G0029410; NC10G0162820; NC6G0256550
GO:1900055	regulation of leaf senescence	biological_process	16	19018	0.778840593	0.84953312	0.519276977	NC6G0041650; NC3G0222840
GO:1900140	regulation of seedling development	biological_process	16	19018	0.336583762	0.469858373	1.038553954	NC9G0272120; NC12G0095140; NC12G0096540; NC7G0235790
GO:1901259	chloroplast rRNA processing	biological_process	16	19018	0.561038906	0.659714899	0.778915465	NC9G0168950; NC7G0031700; NC7G0296030
GO:1990538	xylan O-acetyltransferase activity	molecular_function	16	19018	0.336583762	0.469858373	1.038553954	NC5G0099730; NC5G0100020; NC6G0255410; NC5G0141170
GO:0000413	protein peptidyl-prolyl isomerization	biological_process	15	19018	0.738002777	0.810243755	0.553895442	NC9G0271870; NC2G0037770
GO:0000781	chromosome, telomeric region	cellular_component	15	19018	0.50492512	0.618721677	0.830843163	NC6G0041830; NC10G0043850; NC3G0220570
GO:0000902	cell morphogenesis	biological_process	15	19018	0.50492512	0.618721677	0.830843163	NC9G0012900; NC1G0102310; NC11G0116470
GO:0000987	proximal promoter sequence-specific DNA binding	molecular_function	15	19018	0.738002777	0.810243755	0.553895442	NC1G0107150; NC10G0166170
GO:0002098	tRNA wobble uridine modification	biological_process	15	19018	0.738002777	0.810243755	0.553895442	NC1G0129320; NC12G0245530
GO:0004366	glycerol-3-phosphate O-acyltransferase activity	molecular_function	15	19018	0.128612427	0.269141144	1.384738605	NC1G0101400; NC5G0049680; NC2G0009740; NC6G0258260; NC11G0015470
GO:0004568	chitinase activity	molecular_function	15	19018	0.907592161	0.945360523	0.276947721	NC9G0275180
GO:0004622	lysophospholipase activity	molecular_function	15	19018	0.283219469	0.417456345	1.107790884	NC5G0263350; NC12G0250110; NC6G0256900; NC11G0244290
GO:0005089	Rho guanyl-nucleotide exchange factor activity	molecular_function	15	19018	0.50492512	0.618721677	0.830843163	NC1G0130000; NC4G0019760; NC6G0253080
GO:0005543	phospholipid binding	molecular_function	15	19018	0.128612427	0.269141144	1.384738605	NC8G0212490; NC1G0130830; NC3G0202600; NC4G0238200; NC8G0214910
GO:0005793	endoplasmic reticulum-Golgi intermediate compartment	cellular_component	15	19018	0.046957424	0.147902995	1.661686326	NC11G0123950; NC11G0210410; NC1G0107760; NC6G0098390; NC6G0098410; NC6G0098440
GO:0006270	DNA replication initiation	biological_process	15	19018	0.003165364	0.020924025	2.215581768	NC9G0114400; NC6G0259330; NC4G0153740; NC2G0006680; NC9G0276010; NC1G0181280; NC1G0065240; NC5G0161210
GO:0006636	unsaturated fatty acid biosynthetic process	biological_process	15	19018	0.003165364	0.020924025	2.215581768	NC1G0102880; NC11G0241060; NC11G0241080; NC11G0241120; NC11G0241270; NC2G0007580; NC2G0007520; NC11G0209300
GO:0006646	phosphatidylethanolamine biosynthetic process	biological_process	15	19018	0.128612427	0.269141144	1.384738605	NC12G0189870; NC2G0297840; NC5G0158360; NC13G0059390; NC13G0195130
GO:0006782	protoporphyrinogen IX biosynthetic process	biological_process	15	19018	0.907592161	0.945360523	0.276947721	NC10G0163680
GO:0006829	zinc ion transport	biological_process	15	19018	0.283219469	0.417456345	1.107790884	NC11G0120450; NC11G0016000; NC11G0118110; NC2G0008010
GO:0007186	G protein-coupled receptor signaling pathway	biological_process	15	19018	0.738002777	0.810243755	0.553895442	NC10G0233100; NC1G0107890
GO:0008284	positive regulation of cell population proliferation	biological_process	15	19018	0.907592161	0.945360523	0.276947721	NC3G0231450
GO:0008356	asymmetric cell division	biological_process	15	19018	0.046957424	0.147902995	1.661686326	NC1G0259740; NC1G0259700; NC10G0232760; NC11G0241450; NC4G0153390; NC9G0234710
GO:0008361	regulation of cell size	biological_process	15	19018	0.738002777	0.810243755	0.553895442	NC8G0125740; NC3G0203100
GO:0008408	3'-5' exonuclease activity	molecular_function	15	19018	0.128612427	0.269141144	1.384738605	NC7G0176400; NC5G0160650; NC4G0152510; NC1G0089170; NC4G0011570
GO:0009089	lysine biosynthetic process via diaminopimelate	biological_process	15	19018	0.738002777	0.810243755	0.553895442	NC2G0036550; NC2G0035830
GO:0009098	leucine biosynthetic process	biological_process	15	19018	0.283219469	0.417456345	1.107790884	NC9G0170250; NC3G0204820; NC250180; NC14G0283160
GO:0009266	response to temperature stimulus	biological_process	15	19018	0.013698594	0.063448787	1.938634047	NC7G0236670; NC14G0114610; NC6G0254610; NC8G0216850; NC1G0107950; NC3G0222160; NC4G0137670
GO:0009567	double fertilization forming a zygote and endosperm	biological_process	15	19018	0.50492512	0.618721677	0.830843163	NC8G0299930; NC12G0189740; NC1G0108100
GO:0009636	response to toxic substance	biological_process	15	19018	0.283219469	0.417456345	1.107790884	NC1G0133980; NC1G0180380; NC6G0258620; NC10G0162510
GO:0009691	cytokinin biosynthetic process	biological_process	15	19018	0.283219469	0.417456345	1.107790884	NC2G0286770; NC4G0153570; NC6G0252710; NC9G0275150
GO:0009704	de-etiolation	biological_process	15	19018	0.046957424	0.147902995	1.661686326	NC1G0133910; NC9G0274340; NC6G0024710; NC6G0024500; NC6G0024370; NC1G0128600
GO:0010078	maintenance of root meristem identity	biological_process	15	19018	0.50492512	0.618721677	0.830843163	NC9G0273410; NC8G0124220; NC12G0185650
GO:0010417	glucuronoxylan biosynthetic process	biological_process	15	19018	0.013698594	0.063448787	1.938634047	NC1G0306660; NC5G0261180; NC6G0265530; NC8G0219550; NC7G0300790; NC12G0097300; NC2G0053790
GO:0010599	production of lsiRNA involved in RNA interference	biological_process	15	19018	0.046957424	0.147902995	1.661686326	NC11G0121700; NC10G0233010; NC4G0051750; NC10G0248360; NC290120; NC4G0138050
GO:0015288	porin activity	molecular_function	15	19018	0.50492512	0.618721677	0.830843163	NC5G0267060; NC7G0279160; NC13G0195550
GO:0016573	histone acetylation	biological_process	15	19018	0.907592161	0.945360523	0.276947721	NC10G0065530
GO:0016973	poly(A)+ mRNA export from nucleus	biological_process	15	19018	0.50492512	0.618721677	0.830843163	NC2G0287040; NC8G0214910; NC5G0262410
GO:0019774	proteasome core complex, beta-subunit complex	cellular_component	15	19018	0.907592161	0.945360523	0.276947721	NC12G0245510
GO:0030015	CCR4-NOT core complex	cellular_component	15	19018	0.283219469	0.417456345	1.107790884	NC4G0150890; NC4G0152510; NC3G0225260; NC4G0011570
GO:0030060	L-malate dehydrogenase activity	molecular_function	15	19018	0.013698594	0.063448787	1.938634047	NC13G0242780; NC4G0151900; NC4G0151930; NC13G0196510; NC6G0154340; NC6G0268380; NC12G0189820
GO:0030148	sphingolipid biosynthetic process	biological_process	15	19018	0.738002777	0.810243755	0.553895442	NC3G0221400; NC3G0209110
GO:0030286	dynein complex	cellular_component	15	19018	0.738002777	0.810243755	0.553895442	NC6G0253920; NC1G0129970
GO:0032452	histone demethylase activity	molecular_function	15	19018	0.907592161	0.945360523	0.276947721	NC12G0094660
GO:0035175	histone kinase activity (H3-S10 specific)	molecular_function	15	19018	0.738002777	0.810243755	0.553895442	NC1G0131640; NC10G0143680
GO:0038023	signaling receptor activity	molecular_function	15	19018	0.046957424	0.147902995	1.661686326	NC12G0186590; NC3G0228630; NC1G0181580; NC3G0225510; NC11G0209730; NC3G0203590
GO:0042995	cell projection	cellular_component	15	19018	0.738002777	0.810243755	0.553895442	NC6G0252910; NC1G0130220
GO:0043023	ribosomal large subunit binding	molecular_function	15	19018	0.283219469	0.417456345	1.107790884	NC14G0281230; NC2G0190610; NC4G0150950; NC10G0166920
GO:0043078	polar nucleus	cellular_component	15	19018	0.907592161	0.945360523	0.276947721	NC10G0166170
GO:0045047	protein targeting to ER	biological_process	15	19018	0.013698594	0.063448787	1.938634047	NC2G0008640; NC2G0056950; NC9G0171210; NC2G0055740; NC1G0106060; NC3G0232270; NC2G0010360
GO:0045486	naringenin 3-dioxygenase activity	molecular_function	15	19018	0.128612427	0.269141144	1.384738605	NC1G0090010; NC1G0089960; NC1G0089930; NC8G0216820; NC9G0147080
GO:0045910	negative regulation of DNA recombination	biological_process	15	19018	0.50492512	0.618721677	0.830843163	NC4G0052740; NC2G0284710; NC1G0108370
GO:0046653	tetrahydrofolate metabolic process	biological_process	15	19018	0.128612427	0.269141144	1.384738605	NC8G0059950; NC8G0059940; NC3G0231170; NC11G0016330; NC11G0241100
GO:0047172	shikimate O-hydroxycinnamoyltransferase activity	molecular_function	15	19018	0.013698594	0.063448787	1.938634047	NC13G0027400; NC3G0226610; NC3G0226660; NC3G0226690; NC2G0056720; NC2G0056750; NC2G0294100
GO:0048440	carpel development	biological_process	15	19018	0.128612427	0.269141144	1.384738605	NC3G0224140; NC1G0101500; NC14G0157260; NC2G0006960; NC7G0235320
GO:0048574	long-day photoperiodism, flowering	biological_process	15	19018	0.283219469	0.417456345	1.107790884	NC6G0268760; NC7G0247030; NC6G0156860; NC7G0292620
GO:0048658	anther wall tapetum development	biological_process	15	19018	0.128612427	0.269141144	1.384738605	NC12G0187130; NC8G0218310; NC3G0230720; NC9G0275730; NC4G0021460
GO:0048831	regulation of shoot system development	biological_process	15	19018	0.738002777	0.810243755	0.553895442	NC1G0089550; NC8G0217610
GO:0050829	defense response to Gram-negative bacterium	biological_process	15	19018	0.046957424	0.147902995	1.661686326	NC4G0151950; NC3G0231070; NC2G0001880; NC8G0125760; NC2G0287660; NC3G0203840
GO:0051131	chaperone-mediated protein complex assembly	biological_process	15	19018	0.738002777	0.810243755	0.553895442	NC7G0278480; NC9G0172380
GO:0055046	microgametogenesis	biological_process	15	19018	0.283219469	0.417456345	1.107790884	NC3G0206950; NC2G0003370; NC3G0209050; NC3G0205340
GO:0055075	potassium ion homeostasis	biological_process	15	19018	0.013698594	0.063448787	1.938634047	NC1G0178020; NC9G0272200; NC10G0164530; NC5G0183390; NC5G0183380; NC9G0147840; NC12G0186170
GO:0070062	extracellular exosome	cellular_component	15	19018	0.128612427	0.269141144	1.384738605	NC3G0231510; NC10G0167770; NC10G0167940; NC1G0090670; NC4G0011400
GO:0070588	calcium ion transmembrane transport	biological_process	15	19018	0.907592161	0.945360523	0.276947721	NC7G0277870
GO:0071480	cellular response to gamma radiation	biological_process	15	19018	0.046957424	0.147902995	1.661686326	NC12G0096060; NC12G0096030; NC3G0312720; NC9G0234310; NC7G0301040; NC12G0094430
GO:0071712	ER-associated misfolded protein catabolic process	biological_process	15	19018	0.907592161	0.945360523	0.276947721	NC8G0279610
GO:0090430	caffeoyl-CoA: alcohol caffeoyl transferase activity	molecular_function	15	19018	0.50492512	0.618721677	0.830843163	NC5G0263350; NC6G0256900; NC11G0244290
GO:0102420	sn-1-glycerol-3-phosphate C16:0-DCA-CoA acyl transferase activity	NA	15	19018	0.128612427	0.269141144	1.384738605	NC1G0101400; NC5G0049680; NC2G0009740; NC6G0258260; NC11G0015470
GO:0103075	indole-3-pyruvate monooxygenase activity	NA	15	19018	0.738002777	0.810243755	0.553895442	NC1G0129050; NC1G0091150
GO:1901348	positive regulation of secondary cell wall biogenesis	biological_process	15	19018	0.377249175	0.488576899	0.967344863	NC9G0168250; NC1G0091020; NC6G0098370
GO:1902183	regulation of shoot apical meristem development	biological_process	15	19018	0.003165364	0.020924025	2.215581768	NC12G0189180; NC11G0121560; NC4G0023910; NC1G0129030; NC1G0107800; NC11G0243960; NC2G0054170; NC8G0217900
GO:2000031	regulation of salicylic acid mediated signaling pathway	biological_process	15	19018	0.283219469	0.417456345	1.107790884	NC7G0247300; NC7G0247290; NC6G0258890; NC3G0141870
GO:0000082	G1/S transition of mitotic cell cycle	biological_process	14	19018	0.231683789	0.373956611	1.186918804	NC9G0168960; NC3G0223880; NC1G0108040; NC9G0092580
GO:0000124	SAGA complex	cellular_component	14	19018	0.231683789	0.373956611	1.186918804	NC11G0117570; NC10G0065700; NC3G0208280; NC3G0208290
GO:0000407	phagophore assembly site	cellular_component	14	19018	0.325183717	0.449645369	1.036440924	NC2G0008900; NC3G0222060; NC10G0033090
GO:0000467	exonucleolytic trimming to generate mature 3'-end of 5.8S rRNA from tricistronic rRNA transcript (SSU-rRNA, 5.8S rRNA, LSU-rRNA)	biological_process	14	19018	0.231683789	0.373956611	1.186918804	NC8G0099310; NC1G0134710; NC2G0192310; NC9G0147810
GO:0000938	GARP complex	cellular_component	14	19018	0.231683789	0.373956611	1.186918804	NC6G0154700; NC8G0240400; NC7G0277240; NC8G0190050
GO:0001558	regulation of cell growth	biological_process	14	19018	0.818516925	0.868914888	0.345480308	NC7G0310720
GO:0002213	defense response to insect	biological_process	14	19018	0.008080871	0.046464129	2.077107907	NC2G0007080; NC7G0289520; NC4G0152510; NC10G0165270; NC10G0045500; NC1G0133450; NC3G0243330
GO:0003725	double-stranded RNA binding	molecular_function	14	19018	0.008080871	0.046464129	2.077107907	NC10G0232530; NC10G0232510; NC6G0041830; NC6G0255580; NC8G0211120; NC2G0055580; NC8G0212930
GO:0003989	acetyl-CoA carboxylase activity	molecular_function	14	19018	0.818516925	0.868914888	0.345480308	NC3G0207980
GO:0004029	aldehyde dehydrogenase (NAD+) activity	molecular_function	14	19018	0.231683789	0.373956611	1.186918804	NC1G0157790; NC13G0194670; NC5G0160990; NC3G0203780
GO:0004439	phosphatidylinositol-4,5-bisphosphate 5-phosphatase activity	molecular_function	14	19018	0.231683789	0.373956611	1.186918804	NC10G0164180; NC4G0238140; NC14G0010530; NC7G0246270
GO:0004559	alpha-mannosidase activity	molecular_function	14	19018	0.231683789	0.373956611	1.186918804	NC2G0037460; NC3G0230250; NC2G0294440; NC3G0203230
GO:0004743	pyruvate kinase activity	molecular_function	14	19018	0.231683789	0.373956611	1.186918804	NC3G0224970; NC1G0018490; NC1G0065420; NC2G0054010
GO:0005262	calcium channel activity	molecular_function	14	19018	0.095950426	0.215941063	1.483648505	NC3G0221350; NC9G0173170; NC7G0061980; NC4G0047340; NC4G0270580
GO:0005689	U12-type spliceosomal complex	cellular_component	14	19018	0.691387246	0.770397569	0.593459402	NC1G0109730; NC1G0178390
GO:0006086	acetyl-CoA biosynthetic process from pyruvate	biological_process	14	19018	0.884980243	0.927638598	0.296729701	NC2G0056440
GO:0006282	regulation of DNA repair	biological_process	14	19018	0.445803613	0.553774278	0.890189103	NC1G0101040; NC9G0274370; NC9G0276090
GO:0006564	L-serine biosynthetic process	biological_process	14	19018	0.231683789	0.373956611	1.186918804	NC9G0169020; NC13G0298580; NC3G0229520; NC13G0304540
GO:0006777	Mo-molybdopterin cofactor biosynthetic process	biological_process	14	19018	0.031436637	0.126654971	1.780378206	NC13G0025600; NC13G0027810; NC1G0102990; NC11G0120640; NC5G0251260; NC7G0292250
GO:0006783	heme biosynthetic process	biological_process	14	19018	0.691387246	0.770397569	0.593459402	NC1G0136430; NC6G0256570
GO:0008195	phosphatidate phosphatase activity	molecular_function	14	19018	0.031436637	0.126654971	1.780378206	NC9G0174000; NC3G0014220; NC3G0014240; NC3G0014250; NC5G0261140; NC1G0110860
GO:0008266	poly(U) RNA binding	molecular_function	14	19018	0.231683789	0.373956611	1.186918804	NC6G0041270; NC14G0010600; NC12G0249320; NC3G0232040
GO:0008271	secondary active sulfate transmembrane transporter activity	molecular_function	14	19018	0.031436637	0.126654971	1.780378206	NC8G0212390; NC8G0212380; NC2G0054540; NC1G0128770; NC10G0247990; NC10G0248040
GO:0009086	methionine biosynthetic process	biological_process	14	19018	0.231683789	0.373956611	1.186918804	NC8G0217020; NC9G0283990; NC2G0055570; NC6G0256070
GO:0009532	plastid stroma	cellular_component	14	19018	0.095950426	0.215941063	1.483648505	NC8G0212260; NC7G0234980; NC6G0154340; NC6G0268380; NC7G0236050
GO:0009682	induced systemic resistance	biological_process	14	19018	0.231683789	0.373956611	1.186918804	NC10G0144870; NC12G0189480; NC12G0189440; NC9G0169230
GO:0009690	cytokinin metabolic process	biological_process	14	19018	0.231683789	0.373956611	1.186918804	NC4G0023820; NC3G0226310; NC4G0021190; NC4G0239780
GO:0009902	chloroplast relocation	biological_process	14	19018	0.445803613	0.553774278	0.890189103	NC1G0109230; NC10G0167630; NC1G0133160
GO:0009938	negative regulation of gibberellic acid mediated signaling pathway	biological_process	14	19018	0.445803613	0.553774278	0.890189103	NC6G0255840; NC1G0133020; NC10G0043740
GO:0010105	negative regulation of ethylene-activated signaling pathway	biological_process	14	19018	0.231683789	0.373956611	1.186918804	NC8G0060080; NC9G0169330; NC6G0040510; NC6G0256330
GO:0010274	hydrotropism	biological_process	14	19018	0.445803613	0.553774278	0.890189103	NC8G0216880; NC1G0178500; NC10G0032670
GO:0015165	pyrimidine nucleotide-sugar transmembrane transporter activity	molecular_function	14	19018	0.691387246	0.770397569	0.593459402	NC13G0196550; NC10G0143510
GO:0016442	RISC complex	cellular_component	14	19018	0.031436637	0.126654971	1.780378206	NC10G0233010; NC4G0051750; NC10G0248360; NC7G0031260; NC290120; NC4G0138050
GO:0017025	TBP-class protein binding	molecular_function	14	19018	0.691387246	0.770397569	0.593459402	NC12G0095660; NC11G0117570
GO:0017112	Rab guanyl-nucleotide exchange factor activity	molecular_function	14	19018	0.031436637	0.126654971	1.780378206	NC5G0100690; NC5G0100720; NC9G0173710; NC4G0152850; NC2G0285690; NC2G0191930
GO:0019375	galactolipid biosynthetic process	biological_process	14	19018	0.031436637	0.126654971	1.780378206	NC9G0174000; NC9G0091460; NC3G0014220; NC3G0014240; NC3G0014250; NC1G0110860
GO:0030126	COPI vesicle coat	cellular_component	14	19018	0.884980243	0.927638598	0.296729701	NC2G0003360
GO:0030276	clathrin binding	molecular_function	14	19018	0.095950426	0.215941063	1.483648505	NC9G0170470; NC12G0188360; NC2G0287660; NC042350; NC2G0042160
GO:0030388	fructose 1,6-bisphosphate metabolic process	biological_process	14	19018	0.445803613	0.553774278	0.890189103	NC13G0025630; NC8G0216270; NC5G0048770
GO:0030955	potassium ion binding	molecular_function	14	19018	0.231683789	0.373956611	1.186918804	NC3G0224970; NC1G0018490; NC1G0065420; NC2G0054010
GO:0031490	chromatin DNA binding	molecular_function	14	19018	0.691387246	0.770397569	0.593459402	NC4G0237620; NC14G0260840
GO:0033962	cytoplasmic mRNA processing body assembly	biological_process	14	19018	0.095950426	0.215941063	1.483648505	NC11G0017230; NC11G0017270; NC2G0054230; NC4G0020880; NC11G0122970
GO:0034045	phagophore assembly site membrane	cellular_component	14	19018	0.884980243	0.927638598	0.296729701	NC8G0137180
GO:0034647	histone demethylase activity (H3-trimethyl-K4 specific)	molecular_function	14	19018	0.884980243	0.927638598	0.296729701	NC12G0094660
GO:0034976	response to endoplasmic reticulum stress	biological_process	14	19018	0.691387246	0.770397569	0.593459402	NC3G0142450; NC6G0256800
GO:0035064	methylated histone binding	molecular_function	14	19018	0.231683789	0.373956611	1.186918804	NC2G0003450; NC3G0222670; NC3G0208280; NC3G0208290
GO:0035097	histone methyltransferase complex	cellular_component	14	19018	0.884980243	0.927638598	0.296729701	NC12G0094660
GO:0035861	site of double-strand break	cellular_component	14	19018	0.031436637	0.126654971	1.780378206	NC14G0157190; NC10G0233810; NC5G0267600; NC2G0005050; NC9G0276010; NC3G0220570
GO:0042623	ATPase activity, coupled	molecular_function	14	19018	0.008080871	0.046464129	2.077107907	NC4G0019250; NC5G0050450; NC5G0050440; NC5G0050430; NC8G0213060; NC4G0137670; NC3G0142020
GO:0043068	positive regulation of programmed cell death	biological_process	14	19018	0.445803613	0.553774278	0.890189103	NC12G0183720; NC12G0183710; NC4G0021460
GO:0043137	DNA replication, removal of RNA primer	biological_process	14	19018	0.231683789	0.373956611	1.186918804	NC8G0210820; NC13G0196310; NC10G0233840; NC5G0251650
GO:0043928	exonucleolytic catabolism of deadenylated mRNA	biological_process	14	19018	0.008080871	0.046464129	2.077107907	NC8G0099310; NC4G0150890; NC4G0152510; NC3G0225260; NC2G0192310; NC9G0147810; NC4G0011570
GO:0044205	'de novo' UMP biosynthetic process	biological_process	14	19018	0.691387246	0.770397569	0.593459402	NC2G0190970; NC9G0092470
GO:0045158	electron transporter, transferring electrons within cytochrome b6/f complex of photosystem II activity	molecular_function	14	19018	0.577016743	0.664886204	0.690960616	NC1G0136310; NC11G0123140
GO:0046930	pore complex	cellular_component	14	19018	0.445803613	0.553774278	0.890189103	NC5G0267060; NC7G0279160; NC13G0195550
GO:0048586	regulation of long-day photoperiodism, flowering	biological_process	14	19018	0.884980243	0.927638598	0.296729701	NC3G0222840
GO:0051233	spindle midzone	cellular_component	14	19018	0.691387246	0.770397569	0.593459402	NC1G0131640; NC10G0143680
GO:0055088	lipid homeostasis	biological_process	14	19018	0.445803613	0.553774278	0.890189103	NC4G0303440; NC12G0250110; NC4G0237950
GO:0061077	chaperone-mediated protein folding	biological_process	14	19018	0.884980243	0.927638598	0.296729701	NC9G0274340
GO:0071035	nuclear polyadenylation-dependent rRNA catabolic process	biological_process	14	19018	0.231683789	0.373956611	1.186918804	NC8G0099310; NC1G0134710; NC2G0192310; NC9G0147810
GO:0071456	cellular response to hypoxia	biological_process	14	19018	0.231683789	0.373956611	1.186918804	NC11G0016740; NC11G0016760; NC9G0172700; NC6G0256000
GO:0071944	cell periphery	cellular_component	14	19018	0.691387246	0.770397569	0.593459402	NC12G0038750; NC2G0010280
GO:0080142	regulation of salicylic acid biosynthetic process	biological_process	14	19018	0.095950426	0.215941063	1.483648505	NC6G0257760; NC4G0020540; NC12G0096300; NC3G0220900; NC11G0244760
GO:0080156	mitochondrial mRNA modification	biological_process	14	19018	0.231683789	0.373956611	1.186918804	NC6G0097700; NC6G0097740; NC9G0171300; NC5G0161870
GO:0090447	glycerol-3-phosphate 2-O-acyltransferase activity	molecular_function	14	19018	0.031436637	0.126654971	1.780378206	NC1G0101400; NC5G0049680; NC2G0009740; NC5G0048250; NC6G0258260; NC11G0015470
GO:1901000	regulation of response to salt stress	biological_process	14	19018	0.095950426	0.215941063	1.483648505	NC4G0046950; NC9G0276350; NC13G0026780; NC3G0225730; NC8G0124970
GO:0000177	cytoplasmic exosome (RNase complex)	cellular_component	13	19018	0.068301659	0.165219983	1.597775313	NC8G0099310; NC5G0267670; NC1G0089170; NC2G0192310; NC9G0147810
GO:0000250	lanosterol synthase activity	molecular_function	13	19018	8.86963E-05	0.000690889	2.875995564	NC13G0025770; NC13G0025800; NC13G0025140; NC13G0025430; NC13G0025450; NC13G0025460; NC13G0025510; NC13G0025520; NC13G0025570
GO:0000338	protein deneddylation	biological_process	13	19018	0.638762182	0.726147537	0.639110125	NC3G0206280; NC3G0220640
GO:0000418	RNA polymerase IV complex	cellular_component	13	19018	0.183207588	0.315861885	1.278220251	NC7G0278380; NC2G0004390; NC6G0255400; NC2G0036040
GO:0001671	ATPase activator activity	molecular_function	13	19018	0.857324101	0.906806347	0.319555063	NC2G0000050
GO:0002161	aminoacyl-tRNA editing activity	molecular_function	13	19018	0.857324101	0.906806347	0.319555063	NC8G0211860
GO:0002221	pattern recognition receptor signaling pathway	biological_process	13	19018	0.183207588	0.315861885	1.278220251	NC6G0257760; NC4G0020540; NC12G0096300; NC1G0090850
GO:0003846	2-acylglycerol O-acyltransferase activity	molecular_function	13	19018	0.384626521	0.505245397	0.958665188	NC5G0263350; NC6G0256900; NC11G0244290
GO:0003918	DNA topoisomerase type II (double strand cut, ATP-hydrolyzing) activity	molecular_function	13	19018	0.638762182	0.726147537	0.639110125	NC11G0124060; NC1G0102310
GO:0003968	RNA-directed 5'-3' RNA polymerase activity	molecular_function	13	19018	0.384626521	0.505245397	0.958665188	NC1G0131070; NC9G0091370; NC3G0203710
GO:0004089	carbonate dehydratase activity	molecular_function	13	19018	0.019758754	0.086563165	1.917330376	NC9G0091820; NC1G0109820; NC1G0102690; NC1G0102740; NC9G0146480; NC10G0163480
GO:0004867	serine-type endopeptidase inhibitor activity	molecular_function	13	19018	0.183207588	0.315861885	1.278220251	NC9G0173310; NC2G0287730; NC2G0033670; NC10G0266370
GO:0004888	transmembrane signaling receptor activity	molecular_function	13	19018	0.384626521	0.505245397	0.958665188	NC5G0267500; NC5G0304830; NC10G0248120
GO:0005313	L-glutamate transmembrane transporter activity	molecular_function	13	19018	0.384626521	0.505245397	0.958665188	NC6G0269580; NC11G0014810; NC3G0206360
GO:0005504	fatty acid binding	molecular_function	13	19018	0.384626521	0.505245397	0.958665188	NC4G0303440; NC2G0002720; NC4G0237950
GO:0005684	U2-type spliceosomal complex	cellular_component	13	19018	0.857324101	0.906806347	0.319555063	NC1G0133230
GO:0005732	small nucleolar ribonucleoprotein complex	cellular_component	13	19018	0.857324101	0.906806347	0.319555063	NC2G0037500
GO:0005875	microtubule associated complex	cellular_component	13	19018	0.384626521	0.505245397	0.958665188	NC4G0022340; NC2G0054490; NC10G0165160
GO:0005978	glycogen biosynthetic process	biological_process	13	19018	0.384626521	0.505245397	0.958665188	NC2G0010270; NC5G0099800; NC9G0172780
GO:0005982	starch metabolic process	biological_process	13	19018	0.857324101	0.906806347	0.319555063	NC12G0096850
GO:0005992	trehalose biosynthetic process	biological_process	13	19018	0.384626521	0.505245397	0.958665188	NC8G0215210; NC4G0023770; NC9G0169460
GO:0006000	fructose metabolic process	biological_process	13	19018	0.638762182	0.726147537	0.639110125	NC13G0025630; NC5G0048770
GO:0006012	galactose metabolic process	biological_process	13	19018	0.183207588	0.315861885	1.278220251	NC10G0163970; NC2G0008930; NC11G0124050; NC10G0162720
GO:0006097	glyoxylate cycle	biological_process	13	19018	0.183207588	0.315861885	1.278220251	NC13G0242780; NC4G0151900; NC4G0151930; NC1G0181460
GO:0006098	pentose-phosphate shunt	biological_process	13	19018	0.384626521	0.505245397	0.958665188	NC12G0095840; NC8G0210720; NC7G0235590
GO:0006415	translational termination	biological_process	13	19018	0.638762182	0.726147537	0.639110125	NC2G0191350; NC9G0169560
GO:0006517	protein deglycosylation	biological_process	13	19018	0.384626521	0.505245397	0.958665188	NC2G0037460; NC2G0294440; NC3G0203230
GO:0006744	ubiquinone biosynthetic process	biological_process	13	19018	0.638762182	0.726147537	0.639110125	NC2G0004450; NC2G0286270
GO:0006893	Golgi to plasma membrane transport	biological_process	13	19018	0.384626521	0.505245397	0.958665188	NC14G0174360; NC3G0206810; NC4G0011400
GO:0006955	immune response	biological_process	13	19018	0.384626521	0.505245397	0.958665188	NC1G0180880; NC9G0111580; NC11G0244420
GO:0007004	telomere maintenance via telomerase	biological_process	13	19018	0.784016899	0.840073596	0.372055716	NC7G0300820
GO:0008180	COP9 signalosome	cellular_component	13	19018	0.638762182	0.726147537	0.639110125	NC3G0206280; NC3G0220640
GO:0008198	ferrous iron binding	molecular_function	13	19018	0.384626521	0.505245397	0.958665188	NC8G0212530; NC2G0008920; NC1G0136430
GO:0008272	sulfate transport	biological_process	13	19018	0.183207588	0.315861885	1.278220251	NC13G0026040; NC2G0054540; NC12G0186290; NC8G0217610
GO:0008308	voltage-gated anion channel activity	molecular_function	13	19018	0.857324101	0.906806347	0.319555063	NC9G0171690
GO:0008378	galactosyltransferase activity	molecular_function	13	19018	0.019758754	0.086563165	1.917330376	NC10G0144910; NC10G0143570; NC3G0225350; NC9G0272600; NC9G0172860; NC10G0266300
GO:0008889	glycerophosphodiester phosphodiesterase activity	molecular_function	13	19018	0.183207588	0.315861885	1.278220251	NC7G0235970; NC7G0300850; NC8G0124810; NC8G0124860
GO:0009001	serine O-acetyltransferase activity	molecular_function	13	19018	0.068301659	0.165219983	1.597775313	NC2G0037930; NC6G0252170; NC7G0278780; NC7G0278800; NC8G0124170
GO:0009044	xylan 1,4-beta-xylosidase activity	molecular_function	13	19018	0.068301659	0.165219983	1.597775313	NC8G0215330; NC7G0247260; NC2G0034990; NC9G0283490; NC11G0244120
GO:0009435	NAD biosynthetic process	biological_process	13	19018	0.857324101	0.906806347	0.319555063	NC10G0143580
GO:0009864	induced systemic resistance, jasmonic acid mediated signaling pathway	biological_process	13	19018	0.000730937	0.005465385	2.556440501	NC9G0173170; NC1G0179090; NC11G0241060; NC11G0241080; NC11G0241120; NC11G0241270; NC2G0007580; NC2G0007520
GO:0009934	regulation of meristem structural organization	biological_process	13	19018	0.068301659	0.165219983	1.597775313	NC4G0022190; NC1G0107800; NC2G0054170; NC1G0103980; NC13G0242570
GO:0010019	chloroplast-nucleus signaling pathway	biological_process	13	19018	0.068301659	0.165219983	1.597775313	NC14G0115000; NC1G0288200; NC2G0055840; NC1G0181520; NC10G0162570
GO:0010152	pollen maturation	biological_process	13	19018	0.640139315	0.712017574	0.480434508	NC11G0118890
GO:0010162	seed dormancy process	biological_process	13	19018	0.384626521	0.505245397	0.958665188	NC12G0095140; NC5G0183500; NC3G0223650
GO:0010208	pollen wall assembly	biological_process	13	19018	0.183207588	0.315861885	1.278220251	NC5G0262740; NC5G0262680; NC4G0153520; NC6G0256640
GO:0010256	endomembrane system organization	biological_process	13	19018	0.068301659	0.165219983	1.597775313	NC3G0230340; NC1G0180910; NC2G0001800; NC5G0158760; NC8G0217170
GO:0010344	seed oilbody biogenesis	biological_process	13	19018	0.857324101	0.906806347	0.319555063	NC2G0002830
GO:0010380	regulation of chlorophyll biosynthetic process	biological_process	13	19018	0.068301659	0.165219983	1.597775313	NC4G0021190; NC1G0107750; NC1G0133020; NC5G0251260; NC10G0043740
GO:0010582	floral meristem determinacy	biological_process	13	19018	0.183207588	0.315861885	1.278220251	NC8G0059960; NC1G0065260; NC9G0274550; NC4G0237870
GO:0010588	cotyledon vascular tissue pattern formation	biological_process	13	19018	0.384626521	0.505245397	0.958665188	NC2G0037660; NC9G0276380; NC9G0172640
GO:0015030	Cajal body	cellular_component	13	19018	0.068301659	0.165219983	1.597775313	NC4G0019100; NC10G0232530; NC10G0232510; NC7G0289740; NC3G0208660
GO:0016272	prefoldin complex	cellular_component	13	19018	0.384626521	0.505245397	0.958665188	NC1G0128880; NC7G0278480; NC1G0108440
GO:0016279	protein-lysine N-methyltransferase activity	molecular_function	13	19018	0.638762182	0.726147537	0.639110125	NC5G0262670; NC1G0106080
GO:0019827	stem cell population maintenance	biological_process	13	19018	0.638762182	0.726147537	0.639110125	NC3G0205690; NC10G0043850
GO:0019887	protein kinase regulator activity	molecular_function	13	19018	0.857324101	0.906806347	0.319555063	NC2G0010320
GO:0031491	nucleosome binding	molecular_function	13	19018	0.384626521	0.505245397	0.958665188	NC10G0046230; NC14G0114610; NC6G0256090
GO:0031935	regulation of chromatin silencing	biological_process	13	19018	0.384626521	0.505245397	0.958665188	NC1G0101040; NC9G0274370; NC1G0111180
GO:0032544	plastid translation	biological_process	13	19018	0.857324101	0.906806347	0.319555063	NC1G0306280
GO:0032956	regulation of actin cytoskeleton organization	biological_process	13	19018	0.638762182	0.726147537	0.639110125	NC6G0252910; NC1G0130220
GO:0042300	beta-amyrin synthase activity	molecular_function	13	19018	8.86963E-05	0.000690889	2.875995564	NC13G0025770; NC13G0025800; NC13G0025140; NC13G0025430; NC13G0025450; NC13G0025460; NC13G0025510; NC13G0025520; NC13G0025570
GO:0042645	mitochondrial nucleoid	cellular_component	13	19018	0.384626521	0.505245397	0.958665188	NC3G0230760; NC2G0001720; NC1G0108370
GO:0043484	regulation of RNA splicing	biological_process	13	19018	0.638762182	0.726147537	0.639110125	NC1G0180510; NC5G0048520
GO:0043547	positive regulation of GTPase activity	biological_process	13	19018	0.019758754	0.086563165	1.917330376	NC8G0212490; NC1G0148130; NC7G0310770; NC3G0202600; NC1G0128670; NC7G0176500
GO:0043878	glyceraldehyde-3-phosphate dehydrogenase (NAD+) (non-phosphorylating) activity	molecular_function	13	19018	0.183207588	0.315861885	1.278220251	NC1G0157790; NC13G0194670; NC5G0160990; NC3G0203780
GO:0044877	protein-containing complex binding	molecular_function	13	19018	0.857324101	0.906806347	0.319555063	NC10G0045250
GO:0045824	negative regulation of innate immune response	biological_process	13	19018	0.183207588	0.315861885	1.278220251	NC12G0012600; NC3G0202830; NC6G0258430; NC5G0049460
GO:0045899	positive regulation of RNA polymerase II transcriptional preinitiation complex assembly	biological_process	13	19018	0.638762182	0.726147537	0.639110125	NC14G0114780; NC4G0238810
GO:0046556	alpha-L-arabinofuranosidase activity	molecular_function	13	19018	0.068301659	0.165219983	1.597775313	NC8G0215330; NC7G0247260; NC2G0034990; NC9G0283490; NC11G0244120
GO:0046621	negative regulation of organ growth	biological_process	13	19018	0.019758754	0.086563165	1.917330376	NC9G0273760; NC1G0018270; NC2G0004540; NC2G0004510; NC3G0205190; NC3G0205200
GO:0048229	gametophyte development	biological_process	13	19018	0.857324101	0.906806347	0.319555063	NC6G0155950
GO:0048280	vesicle fusion with Golgi apparatus	biological_process	13	19018	0.638762182	0.726147537	0.639110125	NC11G0123950; NC11G0210410
GO:0048608	reproductive structure development	biological_process	13	19018	0.068301659	0.165219983	1.597775313	NC10G0233010; NC4G0051750; NC10G0248360; NC290120; NC4G0138050
GO:0051119	sugar transmembrane transporter activity	molecular_function	13	19018	0.384626521	0.505245397	0.958665188	NC1G0180460; NC2G0265050; NC1G0090780
GO:0051214	RNA virus induced gene silencing	biological_process	13	19018	0.068301659	0.165219983	1.597775313	NC10G0233010; NC4G0051750; NC10G0248360; NC290120; NC4G0138050
GO:0051276	chromosome organization	biological_process	13	19018	0.638762182	0.726147537	0.639110125	NC10G0043100; NC5G0251260
GO:0051568	histone H3-K4 methylation	biological_process	13	19018	0.640139315	0.712017574	0.480434508	NC1G0135470
GO:0051701	interaction with host	biological_process	13	19018	0.068301659	0.165219983	1.597775313	NC12G0096060; NC12G0096030; NC3G0312720; NC9G0234310; NC12G0094430
GO:0051879	Hsp90 protein binding	molecular_function	13	19018	0.638762182	0.726147537	0.639110125	NC12G0188590; NC9G0172380
GO:0055037	recycling endosome	cellular_component	13	19018	0.384626521	0.505245397	0.958665188	NC6G0154700; NC8G0240400; NC8G0190050
GO:0070006	metalloaminopeptidase activity	molecular_function	13	19018	0.857324101	0.906806347	0.319555063	NC2G0007190
GO:0070919	production of siRNA involved in chromatin silencing by small RNA	biological_process	13	19018	0.068301659	0.165219983	1.597775313	NC1G0131070; NC9G0091370; NC7G0289740; NC2G0055580; NC3G0203710
GO:0071482	cellular response to light stimulus	biological_process	13	19018	0.183207588	0.315861885	1.278220251	NC8G0210660; NC5G0100260; NC2G0294550; NC3G0232040
GO:0071805	potassium ion transmembrane transport	biological_process	13	19018	0.068301659	0.165219983	1.597775313	NC1G0178020; NC2G0054560; NC5G0183390; NC5G0183380; NC9G0147840
GO:0072686	mitotic spindle	cellular_component	13	19018	0.183207588	0.315861885	1.278220251	NC6G0154650; NC12G0188380; NC9G0169550; NC12G0250130
GO:0080132	fatty acid alpha-hydroxylase activity	molecular_function	13	19018	0.638762182	0.726147537	0.639110125	NC6G0115210; NC9G0170830
GO:1900057	positive regulation of leaf senescence	biological_process	13	19018	0.183207588	0.315861885	1.278220251	NC9G0273760; NC11G0302530; NC10G0165030; NC7G0246460
GO:1900367	positive regulation of defense response to insect	biological_process	13	19018	8.86963E-05	0.000690889	2.875995564	NC1G0109880; NC1G0109670; NC3G0231360; NC11G0241060; NC11G0241080; NC11G0241120; NC11G0241270; NC2G0007580; NC2G0007520
GO:1902290	positive regulation of defense response to oomycetes	biological_process	13	19018	0.384626521	0.505245397	0.958665188	NC1G0101040; NC10G0167940; NC13G0028470
GO:1990023	mitotic spindle midzone	cellular_component	13	19018	0.857324101	0.906806347	0.319555063	NC3G0225130
GO:0000055	ribosomal large subunit export from nucleus	biological_process	12	19018	0.82369919	0.881001869	0.346184651	NC4G0150950
GO:0000105	histidine biosynthetic process	biological_process	12	19018	0.82369919	0.881001869	0.346184651	NC2G0009900
GO:0000156	phosphorelay response regulator activity	molecular_function	12	19018	0.580115491	0.677132252	0.692369302	NC11G0302420; NC3G0208520
GO:0000324	fungal-type vacuole	cellular_component	12	19018	0.743868533	0.806518887	0.403060359	NC8G0124280
GO:0000395	mRNA 5'-splice site recognition	biological_process	12	19018	0.580115491	0.677132252	0.692369302	NC10G0144840; NC11G0015460
GO:0000466	maturation of 5.8S rRNA from tricistronic rRNA transcript (SSU-rRNA, 5.8S rRNA, LSU-rRNA)	biological_process	12	19018	0.045897242	0.147902995	1.730923256	NC8G0299220; NC13G0059300; NC9G0171220; NC2G0009770; NC1G0148610
GO:0000776	kinetochore	cellular_component	12	19018	0.139013	0.269141144	1.384738605	NC2G0004180; NC8G0299550; NC6G0154090; NC6G0156800
GO:0000822	inositol hexakisphosphate binding	molecular_function	12	19018	0.580115491	0.677132252	0.692369302	NC8G0214910; NC12G0249860
GO:0000976	transcription regulatory region sequence-specific DNA binding	molecular_function	12	19018	0.322651464	0.462782761	1.038553954	NC6G0039700; NC12G0094660; NC1G0065150
GO:0004739	pyruvate dehydrogenase (acetyl-transferring) activity	molecular_function	12	19018	0.82369919	0.881001869	0.346184651	NC2G0056440
GO:0005628	prospore membrane	cellular_component	12	19018	0.82369919	0.881001869	0.346184651	NC8G0217850
GO:0005828	kinetochore microtubule	cellular_component	12	19018	0.82369919	0.881001869	0.346184651	NC6G0154090
GO:0005844	polysome	cellular_component	12	19018	0.465490376	0.563549791	0.806120719	NC1G0064960; NC1G0088530
GO:0005847	mRNA cleavage and polyadenylation specificity factor complex	cellular_component	12	19018	0.59499454	0.673367476	0.520470717	NC11G0016960
GO:0005884	actin filament	cellular_component	12	19018	0.580115491	0.677132252	0.692369302	NC6G0155910; NC2G0002810
GO:0006284	base-excision repair	biological_process	12	19018	0.045897242	0.147902995	1.730923256	NC13G0026080; NC8G0215610; NC9G0276410; NC3G0206840; NC5G0251650
GO:0006491	N-glycan processing	biological_process	12	19018	0.580115491	0.677132252	0.692369302	NC3G0230250; NC3G0203230
GO:0006526	arginine biosynthetic process	biological_process	12	19018	0.82369919	0.881001869	0.346184651	NC6G0257110
GO:0006552	leucine catabolic process	biological_process	12	19018	0.82369919	0.881001869	0.346184651	NC12G0092800
GO:0006873	cellular ion homeostasis	biological_process	12	19018	0.82369919	0.881001869	0.346184651	NC9G0171690
GO:0006885	regulation of pH	biological_process	12	19018	0.322651464	0.462782761	1.038553954	NC6G0256910; NC9G0275420; NC5G0251580
GO:0007035	vacuolar acidification	biological_process	12	19018	0.82369919	0.881001869	0.346184651	NC2G0056900
GO:0007163	establishment or maintenance of cell polarity	biological_process	12	19018	0.580115491	0.677132252	0.692369302	NC6G0252910; NC1G0130220
GO:0007346	regulation of mitotic cell cycle	biological_process	12	19018	0.322651464	0.462782761	1.038553954	NC4G0240320; NC1G0103980; NC13G0242570
GO:0009231	riboflavin biosynthetic process	biological_process	12	19018	0.82369919	0.881001869	0.346184651	NC12G0093690
GO:0009269	response to desiccation	biological_process	12	19018	0.011479333	0.061517836	2.077107907	NC9G0272150; NC8G0215190; NC1G0306790; NC1G0157790; NC13G0194670; NC13G0029750
GO:0009508	plastid chromosome	cellular_component	12	19018	0.139013	0.269141144	1.384738605	NC9G0272610; NC9G0272870; NC9G0147230; NC12G0249810
GO:0009800	cinnamic acid biosynthetic process	biological_process	12	19018	0.011479333	0.061517836	2.077107907	NC4G0237070; NC10G0038430; NC10G0038440; NC9G0172060; NC1G0105340; NC4G0137850
GO:0009898	cytoplasmic side of plasma membrane	cellular_component	12	19018	0.139013	0.269141144	1.384738605	NC1G0182070; NC2G0055620; NC3G0142040; NC3G0142060
GO:0009903	chloroplast avoidance movement	biological_process	12	19018	0.045897242	0.147902995	1.730923256	NC9G0170470; NC2G0286970; NC2G0053100; NC8G0216440; NC8G0219410
GO:0009927	histidine phosphotransfer kinase activity	molecular_function	12	19018	0.322651464	0.462782761	1.038553954	NC6G0039670; NC8G0060080; NC6G0257500
GO:0010075	regulation of meristem growth	biological_process	12	19018	0.322651464	0.462782761	1.038553954	NC1G0259740; NC14G0115000; NC2G0055840
GO:0010109	regulation of photosynthesis	biological_process	12	19018	0.322651464	0.462782761	1.038553954	NC10G0266050; NC13G0059500; NC13G0059460
GO:0010189	vitamin E biosynthetic process	biological_process	12	19018	0.011479333	0.061517836	2.077107907	NC6G0041530; NC1G0130340; NC12G0245330; NC2G0054130; NC10G0167470; NC10G0167480
GO:0010358	leaf shaping	biological_process	12	19018	0.82369919	0.881001869	0.346184651	NC9G0170830
GO:0010598	NAD(P)H dehydrogenase complex (plastoquinone)	cellular_component	12	19018	0.011479333	0.061517836	2.077107907	NC10G0031860; NC1G0128960; NC10G0166530; NC1G0090830; NC2G0053900; NC2G0005700
GO:0015631	tubulin binding	molecular_function	12	19018	0.011479333	0.061517836	2.077107907	NC9G0012900; NC2G0055620; NC13G0195440; NC13G0195430; NC5G0161950; NC5G0161930
GO:0016208	AMP binding	molecular_function	12	19018	0.580115491	0.677132252	0.692369302	NC2G0055750; NC1G0106040
GO:0016210	naringenin-chalcone synthase activity	molecular_function	12	19018	0.045897242	0.147902995	1.730923256	NC12G0188480; NC12G0188440; NC12G0188430; NC12G0188420; NC12G0188410
GO:0016308	1-phosphatidylinositol-4-phosphate 5-kinase activity	molecular_function	12	19018	0.322651464	0.462782761	1.038553954	NC14G0114830; NC12G0183750; NC4G0021790
GO:0016310	phosphorylation	biological_process	12	19018	0.139013	0.269141144	1.384738605	NC6G0039670; NC6G0257500; NC2G0036890; NC12G0185460
GO:0016471	vacuolar proton-transporting V-type ATPase complex	cellular_component	12	19018	0.580115491	0.677132252	0.692369302	NC1G0306360; NC2G0056900
GO:0016554	cytidine to uridine editing	biological_process	12	19018	0.045897242	0.147902995	1.730923256	NC6G0097700; NC6G0097740; NC11G0123400; NC9G0171300; NC2G0285650
GO:0016671	oxidoreductase activity, acting on a sulfur group of donors, disulfide as acceptor	molecular_function	12	19018	0.045897242	0.147902995	1.730923256	NC2G0287630; NC1G0090860; NC3G0222430; NC4G0029990; NC1G0133590
GO:0016711	flavonoid 3'-monooxygenase activity	molecular_function	12	19018	0.139013	0.269141144	1.384738605	NC7G0277620; NC7G0277700; NC7G0277710; NC6G0252470
GO:0016799	hydrolase activity, hydrolyzing N-glycosyl compounds	molecular_function	12	19018	0.139013	0.269141144	1.384738605	NC2G0286770; NC4G0153570; NC6G0252710; NC9G0275150
GO:0016871	cycloartenol synthase activity	molecular_function	12	19018	2.61562E-05	0.000206881	3.115661861	NC13G0025770; NC13G0025800; NC13G0025140; NC13G0025430; NC13G0025450; NC13G0025460; NC13G0025510; NC13G0025520; NC13G0025570
GO:0016998	cell wall macromolecule catabolic process	biological_process	12	19018	0.322651464	0.462782761	1.038553954	NC12G0189050; NC4G0024060; NC9G0275180
GO:0017101	aminoacyl-tRNA synthetase multienzyme complex	cellular_component	12	19018	0.322651464	0.462782761	1.038553954	NC13G0059500; NC13G0059460; NC13G0025360
GO:0017108	5'-flap endonuclease activity	molecular_function	12	19018	0.322651464	0.462782761	1.038553954	NC9G0273950; NC1G0181190; NC5G0251650
GO:0017196	N-terminal peptidyl-methionine acetylation	biological_process	12	19018	0.82369919	0.881001869	0.346184651	NC8G0214180
GO:0030131	clathrin adaptor complex	cellular_component	12	19018	0.82369919	0.881001869	0.346184651	NC12G0188360
GO:0030198	extracellular matrix organization	biological_process	12	19018	0.580115491	0.677132252	0.692369302	NC12G0189790; NC4G0023350
GO:0030574	collagen catabolic process	biological_process	12	19018	0.580115491	0.677132252	0.692369302	NC12G0189790; NC4G0023350
GO:0031053	primary miRNA processing	biological_process	12	19018	0.322651464	0.462782761	1.038553954	NC8G0211120; NC9G0147140; NC8G0212930
GO:0031359	integral component of chloroplast outer membrane	cellular_component	12	19018	0.82369919	0.881001869	0.346184651	NC6G0115450
GO:0032050	clathrin heavy chain binding	molecular_function	12	19018	0.322651464	0.462782761	1.038553954	NC10G0232830; NC12G0093160; NC7G0292690
GO:0032259	methylation	biological_process	12	19018	0.045897242	0.147902995	1.730923256	NC8G0217020; NC9G0276350; NC13G0026780; NC2G0007900; NC8G0124910
GO:0032511	late endosome to vacuole transport via multivesicular body sorting pathway	biological_process	12	19018	0.82369919	0.881001869	0.346184651	NC8G0214870
GO:0033617	mitochondrial respiratory chain complex IV assembly	biological_process	12	19018	0.011479333	0.061517836	2.077107907	NC9G0273500; NC11G0016090; NC290260; NC290270; NC9G0273360; NC7G0292300
GO:0034388	Pwp2p-containing subcomplex of 90S preribosome	cellular_component	12	19018	0.743868533	0.806518887	0.403060359	NC3G0208500
GO:0042023	DNA endoreduplication	biological_process	12	19018	0.322651464	0.462782761	1.038553954	NC1G0109290; NC1G0108040; NC1G0102310
GO:0042127	regulation of cell population proliferation	biological_process	12	19018	0.580115491	0.677132252	0.692369302	NC9G0114400; NC9G0111760
GO:0042285	xylosyltransferase activity	molecular_function	12	19018	0.045897242	0.147902995	1.730923256	NC5G0261180; NC8G0299670; NC8G0299700; NC7G0300790; NC2G0053790
GO:0043570	maintenance of DNA repeat elements	biological_process	12	19018	0.465490376	0.563549791	0.806120719	NC1G0128360; NC5G0161380
GO:0043596	nuclear replication fork	cellular_component	12	19018	0.011479333	0.061517836	2.077107907	NC3G0231770; NC9G0276010; NC3G0197310; NC3G0197320; NC1G0065240; NC12G0097360
GO:0045039	protein insertion into mitochondrial inner membrane	biological_process	12	19018	0.002135456	0.014585769	2.423292559	NC8G0137200; NC3G0243280; NC5G0267060; NC7G0279160; NC9G0272910; NC6G0258920; NC13G0195550
GO:0045263	proton-transporting ATP synthase complex, coupling factor F(o)	cellular_component	12	19018	0.82369919	0.881001869	0.346184651	NC4G0153210
GO:0045548	phenylalanine ammonia-lyase activity	molecular_function	12	19018	0.011479333	0.061517836	2.077107907	NC4G0237070; NC10G0038430; NC10G0038440; NC9G0172060; NC1G0105340; NC4G0137850
GO:0045703	ketoreductase activity	molecular_function	12	19018	0.011479333	0.061517836	2.077107907	NC2G0004230; NC2G0004220; NC2G0004200; NC2G0004190; NC2G0004160; NC3G0206690
GO:0048268	clathrin coat assembly	biological_process	12	19018	0.322651464	0.462782761	1.038553954	NC10G0232830; NC12G0093160; NC7G0292690
GO:0048507	meristem development	biological_process	12	19018	0.82369919	0.881001869	0.346184651	NC2G0286500
GO:0051302	regulation of cell division	biological_process	12	19018	0.322651464	0.462782761	1.038553954	NC8G0299220; NC11G0240970; NC1G0148610
GO:0052544	defense response by callose deposition in cell wall	biological_process	12	19018	0.045897242	0.147902995	1.730923256	NC7G0246010; NC4G0237060; NC3G0206490; NC5G0262500; NC7G0300940
GO:0052692	raffinose alpha-galactosidase activity	molecular_function	12	19018	0.322651464	0.462782761	1.038553954	NC2G0004780; NC1G0102220; NC1G0102230
GO:0061927	TOC-TIC supercomplex I	NA	12	19018	0.322651464	0.462782761	1.038553954	NC5G0267500; NC14G0282920; NC10G0248120
GO:0070534	protein K63-linked ubiquitination	biological_process	12	19018	0.59499454	0.673367476	0.520470717	NC13G0029030
GO:0070628	proteasome binding	molecular_function	12	19018	0.580115491	0.677132252	0.692369302	NC3G0227220; NC3G0227230
GO:0071028	nuclear mRNA surveillance	biological_process	12	19018	0.139013	0.269141144	1.384738605	NC8G0099310; NC5G0267670; NC1G0089170; NC2G0192310
GO:0071038	nuclear polyadenylation-dependent tRNA catabolic process	biological_process	12	19018	0.139013	0.269141144	1.384738605	NC8G0099310; NC1G0134710; NC2G0192310; NC9G0147810
GO:0071248	cellular response to metal ion	biological_process	12	19018	0.045897242	0.147902995	1.730923256	NC12G0096060; NC12G0096030; NC3G0312720; NC9G0234310; NC12G0094430
GO:0080186	developmental vegetative growth	biological_process	12	19018	0.002135456	0.014585769	2.423292559	NC9G0169670; NC11G0241060; NC11G0241080; NC11G0241120; NC11G0241270; NC2G0007580; NC2G0007520
GO:0102339	3-oxo-arachidoyl-CoA reductase activity	NA	12	19018	0.011479333	0.061517836	2.077107907	NC2G0004230; NC2G0004220; NC2G0004200; NC2G0004190; NC2G0004160; NC3G0206690
GO:0102340	3-oxo-behenoyl-CoA reductase activity	NA	12	19018	0.011479333	0.061517836	2.077107907	NC2G0004230; NC2G0004220; NC2G0004200; NC2G0004190; NC2G0004160; NC3G0206690
GO:0102341	3-oxo-lignoceroyl-CoA reductase activity	NA	12	19018	0.011479333	0.061517836	2.077107907	NC2G0004230; NC2G0004220; NC2G0004200; NC2G0004190; NC2G0004160; NC3G0206690
GO:0102342	3-oxo-cerotoyl-CoA reductase activity	NA	12	19018	0.011479333	0.061517836	2.077107907	NC2G0004230; NC2G0004220; NC2G0004200; NC2G0004190; NC2G0004160; NC3G0206690
GO:1900056	negative regulation of leaf senescence	biological_process	12	19018	0.82369919	0.881001869	0.346184651	NC4G0237000
GO:1901371	regulation of leaf morphogenesis	biological_process	12	19018	0.580115491	0.677132252	0.692369302	NC10G0145200; NC9G0272920
GO:1990641	response to iron ion starvation	biological_process	12	19018	0.045897242	0.147902995	1.730923256	NC9G0169890; NC10G0164910; NC3G0220640; NC9G0147780; NC6G0253500
GO:2000762	regulation of phenylpropanoid metabolic process	biological_process	12	19018	0.139013	0.269141144	1.384738605	NC1G0193710; NC2G0035260; NC13G0058960; NC2G0035390
GO:2001070	starch binding	molecular_function	12	19018	0.82369919	0.881001869	0.346184651	NC6G0259430
GO:0000245	spliceosomal complex assembly	biological_process	11	19018	0.783101907	0.84953312	0.377655983	NC6G0041590
GO:0000254	C-4 methylsterol oxidase activity	molecular_function	11	19018	0.261438643	0.388701785	1.132967949	NC10G0143070; NC10G0143090; NC2G0002330
GO:0000289	nuclear-transcribed mRNA poly(A) tail shortening	biological_process	11	19018	0.261438643	0.388701785	1.132967949	NC14G0010600; NC4G0152510; NC4G0011570
GO:0000326	protein storage vacuole	cellular_component	11	19018	0.261438643	0.388701785	1.132967949	NC12G0188320; NC10G0045070; NC11G0015120
GO:0000445	THO complex part of transcription export complex	cellular_component	11	19018	0.783101907	0.84953312	0.377655983	NC4G0022570
GO:0000727	double-strand break repair via break-induced replication	biological_process	11	19018	0.000902691	0.006546904	2.643591882	NC1G0148270; NC4G0153740; NC6G0265220; NC1G0181280; NC1G0065240; NC1G0179190; NC5G0161210
GO:0000778	condensed nuclear chromosome kinetochore	cellular_component	11	19018	0.515749484	0.627118374	0.755311966	NC1G0178700; NC6G0154090
GO:0000780	condensed nuclear chromosome, centromeric region	cellular_component	11	19018	0.515749484	0.627118374	0.755311966	NC1G0131640; NC10G0143680
GO:0000815	ESCRT III complex	cellular_component	11	19018	0.261438643	0.388701785	1.132967949	NC7G0279100; NC11G0241330; NC9G0273290
GO:0000839	Hrd1p ubiquitin ligase ERAD-L complex	cellular_component	11	19018	0.515749484	0.627118374	0.755311966	NC6G0268400; NC8G0279610
GO:0000993	RNA polymerase II complex binding	molecular_function	11	19018	0.783101907	0.84953312	0.377655983	NC8G0214320
GO:0003730	mRNA 3'-UTR binding	molecular_function	11	19018	0.261438643	0.388701785	1.132967949	NC6G0041270; NC2G0191150; NC14G0010600
GO:0004017	adenylate kinase activity	molecular_function	11	19018	0.515749484	0.627118374	0.755311966	NC3G0221180; NC1G0089760
GO:0004129	cytochrome-c oxidase activity	molecular_function	11	19018	0.515749484	0.627118374	0.755311966	NC3G0224880; NC9G0113280
GO:0004300	enoyl-CoA hydratase activity	molecular_function	11	19018	0.100214767	0.222422053	1.510623933	NC1G0260650; NC1G0130120; NC10G0044970; NC13G0028510
GO:0004315	3-oxoacyl-[acyl-carrier-protein] synthase activity	molecular_function	11	19018	0.783101907	0.84953312	0.377655983	NC11G0209300
GO:0004332	fructose-bisphosphate aldolase activity	molecular_function	11	19018	0.783101907	0.84953312	0.377655983	NC8G0216270
GO:0004449	isocitrate dehydrogenase (NAD+) activity	molecular_function	11	19018	0.028688287	0.117530359	1.888279916	NC250170; NC250180; NC1G0193540; NC14G0283160; NC12G0250190
GO:0004617	phosphoglycerate dehydrogenase activity	molecular_function	11	19018	0.028688287	0.117530359	1.888279916	NC9G0169020; NC13G0298580; NC3G0229520; NC10G0144170; NC13G0304540
GO:0004714	transmembrane receptor protein tyrosine kinase activity	molecular_function	11	19018	0.261438643	0.388701785	1.132967949	NC9G0170460; NC1G0089550; NC9G0111690
GO:0004748	ribonucleoside-diphosphate reductase activity, thioredoxin disulfide as acceptor	molecular_function	11	19018	0.100214767	0.222422053	1.510623933	NC2G0001070; NC13G0029290; NC13G0029330; NC3G0243820
GO:0004784	superoxide dismutase activity	molecular_function	11	19018	0.515749484	0.627118374	0.755311966	NC6G0024400; NC4G0021680
GO:0004864	protein phosphatase inhibitor activity	molecular_function	11	19018	0.028688287	0.117530359	1.888279916	NC1G0130820; NC12G0186590; NC8G0218180; NC1G0181580; NC3G0203590
GO:0005457	GDP-fucose transmembrane transporter activity	molecular_function	11	19018	0.261438643	0.388701785	1.132967949	NC13G0196550; NC2G0035520; NC13G0195100
GO:0005662	DNA replication factor A complex	cellular_component	11	19018	0.783101907	0.84953312	0.377655983	NC3G0220570
GO:0005663	DNA replication factor C complex	cellular_component	11	19018	0.261438643	0.388701785	1.132967949	NC1G0148520; NC2G0004040; NC7G0292680
GO:0005687	U4 snRNP	cellular_component	11	19018	0.515749484	0.627118374	0.755311966	NC10G0144840; NC1G0109730
GO:0005742	mitochondrial outer membrane translocase complex	cellular_component	11	19018	0.100214767	0.222422053	1.510623933	NC2G0010170; NC12G0187440; NC12G0187370; NC2G0005960
GO:0005952	cAMP-dependent protein kinase complex	cellular_component	11	19018	0.783101907	0.84953312	0.377655983	NC1G0130620
GO:0005971	ribonucleoside-diphosphate reductase complex	cellular_component	11	19018	0.100214767	0.222422053	1.510623933	NC2G0001070; NC13G0029290; NC13G0029330; NC3G0243820
GO:0005985	sucrose metabolic process	biological_process	11	19018	0.028688287	0.117530359	1.888279916	NC4G0151610; NC5G0159320; NC5G0159250; NC9G0173770; NC8G0210770
GO:0005986	sucrose biosynthetic process	biological_process	11	19018	0.261438643	0.388701785	1.132967949	NC13G0025630; NC1G0088830; NC5G0048770
GO:0006013	mannose metabolic process	biological_process	11	19018	0.261438643	0.388701785	1.132967949	NC2G0037460; NC2G0294440; NC3G0203230
GO:0006072	glycerol-3-phosphate metabolic process	biological_process	11	19018	0.405021552	0.516405822	0.879404421	NC5G0183640; NC7G0297110
GO:0006189	'de novo' IMP biosynthetic process	biological_process	11	19018	0.261438643	0.388701785	1.132967949	NC1G0089880; NC2G0191260; NC6G0098290
GO:0006614	SRP-dependent cotranslational protein targeting to membrane	biological_process	11	19018	0.261438643	0.388701785	1.132967949	NC2G0008640; NC2G0056950; NC2G0010360
GO:0006809	nitric oxide biosynthetic process	biological_process	11	19018	0.261438643	0.388701785	1.132967949	NC10G0164210; NC7G0289730; NC4G0152070
GO:0006821	chloride transport	biological_process	11	19018	0.783101907	0.84953312	0.377655983	NC9G0171690
GO:0006825	copper ion transport	biological_process	11	19018	0.261438643	0.388701785	1.132967949	NC2G0036730; NC3G0220370; NC5G0048940
GO:0006878	cellular copper ion homeostasis	biological_process	11	19018	0.783101907	0.84953312	0.377655983	NC5G0048940
GO:0006882	cellular zinc ion homeostasis	biological_process	11	19018	0.028688287	0.117530359	1.888279916	NC7G0247300; NC7G0247290; NC10G0044340; NC11G0016000; NC3G0201890
GO:0007021	tubulin complex assembly	biological_process	11	19018	0.000902691	0.006546904	2.643591882	NC2G0004940; NC9G0012900; NC7G0278480; NC13G0195440; NC13G0195430; NC5G0161950; NC5G0161930
GO:0007076	mitotic chromosome condensation	biological_process	11	19018	0.261438643	0.388701785	1.132967949	NC7G0310710; NC1G0178700; NC8G0217630
GO:0007098	centrosome cycle	biological_process	11	19018	0.100214767	0.222422053	1.510623933	NC3G0226480; NC3G0226550; NC12G0189600; NC11G0057860
GO:0008278	cohesin complex	cellular_component	11	19018	0.515749484	0.627118374	0.755311966	NC9G0174080; NC12G0189410
GO:0008409	5'-3' exonuclease activity	molecular_function	11	19018	0.783101907	0.84953312	0.377655983	NC5G0251650
GO:0008865	fructokinase activity	molecular_function	11	19018	0.261438643	0.388701785	1.132967949	NC2G0191270; NC1G0179320; NC1G0179300
GO:0008970	phospholipase A1 activity	molecular_function	11	19018	0.261438643	0.388701785	1.132967949	NC1G0180560; NC10G0045500; NC9G0147280
GO:0009094	L-phenylalanine biosynthetic process	biological_process	11	19018	0.028688287	0.117530359	1.888279916	NC11G0121640; NC9G0273890; NC1G0018290; NC10G0065890; NC2G0035900
GO:0009263	deoxyribonucleotide biosynthetic process	biological_process	11	19018	0.100214767	0.222422053	1.510623933	NC2G0001070; NC13G0029290; NC13G0029330; NC3G0243820
GO:0009657	plastid organization	biological_process	11	19018	0.783101907	0.84953312	0.377655983	NC1G0090860
GO:0009785	blue light signaling pathway	biological_process	11	19018	0.515749484	0.627118374	0.755311966	NC13G0194800; NC1G0157880
GO:0009901	anther dehiscence	biological_process	11	19018	0.697472174	0.763502703	0.43970221	NC10G0044680
GO:0009904	chloroplast accumulation movement	biological_process	11	19018	0.028688287	0.117530359	1.888279916	NC9G0170470; NC2G0286970; NC2G0053100; NC8G0216440; NC8G0219410
GO:0010012	steroid 22-alpha hydroxylase activity	molecular_function	11	19018	0.783101907	0.84953312	0.377655983	NC9G0170830
GO:0010099	regulation of photomorphogenesis	biological_process	11	19018	0.261438643	0.388701785	1.132967949	NC12G0250740; NC042320; NC6G0253900
GO:0010100	negative regulation of photomorphogenesis	biological_process	11	19018	0.783101907	0.84953312	0.377655983	NC2G0286060
GO:0010117	photoprotection	biological_process	11	19018	0.028688287	0.117530359	1.888279916	NC3G0226320; NC4G0052140; NC1G0107750; NC5G0051260; NC9G0274950
GO:0010158	abaxial cell fate specification	biological_process	11	19018	0.261438643	0.388701785	1.132967949	NC12G0189180; NC4G0023910; NC2G0056000
GO:0010215	cellulose microfibril organization	biological_process	11	19018	0.100214767	0.222422053	1.510623933	NC8G0271130; NC3G0230690; NC11G0116470; NC10G0043680
GO:0010283	pinoresinol reductase activity	molecular_function	11	19018	0.261438643	0.388701785	1.132967949	NC5G0099830; NC5G0100070; NC5G0100150
GO:0010336	gibberellic acid homeostasis	biological_process	11	19018	0.261438643	0.388701785	1.132967949	NC9G0173860; NC9G0139120; NC11G0116420
GO:0010375	stomatal complex patterning	biological_process	11	19018	0.261438643	0.388701785	1.132967949	NC4G0153390; NC1G0135060; NC6G0253760
GO:0010389	regulation of G2/M transition of mitotic cell cycle	biological_process	11	19018	0.100214767	0.222422053	1.510623933	NC5G0201040; NC4G0021450; NC1G0103980; NC13G0242570
GO:0015189	L-lysine transmembrane transporter activity	molecular_function	11	19018	0.100214767	0.222422053	1.510623933	NC6G0269580; NC1G0133960; NC11G0014810; NC3G0206360
GO:0015211	purine nucleoside transmembrane transporter activity	molecular_function	11	19018	0.028688287	0.117530359	1.888279916	NC10G0163890; NC4G0150930; NC1G0110550; NC4G0021600; NC4G0021610
GO:0015386	potassium:proton antiporter activity	molecular_function	11	19018	0.028688287	0.117530359	1.888279916	NC1G0178020; NC5G0183390; NC5G0183380; NC9G0147840; NC12G0186170
GO:0015937	coenzyme A biosynthetic process	biological_process	11	19018	0.261438643	0.388701785	1.132967949	NC2G0009030; NC9G0169770; NC10G0065790
GO:0016157	sucrose synthase activity	molecular_function	11	19018	0.028688287	0.117530359	1.888279916	NC5G0159320; NC5G0159250; NC9G0173770; NC8G0210770; NC1G0088830
GO:0016575	histone deacetylation	biological_process	11	19018	0.515749484	0.627118374	0.755311966	NC9G0168790; NC8G0211920
GO:0016584	nucleosome positioning	biological_process	11	19018	0.515749484	0.627118374	0.755311966	NC10G0046230; NC14G0260840
GO:0016779	nucleotidyltransferase activity	molecular_function	11	19018	0.261438643	0.388701785	1.132967949	NC6G0041830; NC3G0206660; NC11G0244630
GO:0017050	D-erythro-sphingosine kinase activity	molecular_function	11	19018	0.028688287	0.117530359	1.888279916	NC8G0220050; NC1G0018580; NC1G0135810; NC1G0069830; NC313360
GO:0017157	regulation of exocytosis	biological_process	11	19018	0.515749484	0.627118374	0.755311966	NC3G0230690; NC9G0272810
GO:0018454	acetoacetyl-CoA reductase activity	molecular_function	11	19018	0.006028738	0.035866623	2.265935899	NC2G0004230; NC2G0004220; NC2G0004200; NC2G0004190; NC2G0004160; NC3G0206690
GO:0019888	protein phosphatase regulator activity	molecular_function	11	19018	0.515749484	0.627118374	0.755311966	NC4G0237380; NC8G0279610
GO:0030151	molybdenum ion binding	molecular_function	11	19018	0.783101907	0.84953312	0.377655983	NC11G0120640
GO:0030234	enzyme regulator activity	molecular_function	11	19018	0.028688287	0.117530359	1.888279916	NC3G0224880; NC1G0100870; NC9G0275620; NC1G0134730; NC11G0057920
GO:0030479	actin cortical patch	cellular_component	11	19018	0.545723112	0.630746548	0.567786237	NC6G0257490
GO:0030552	cAMP binding	molecular_function	11	19018	0.515749484	0.627118374	0.755311966	NC7G0061980; NC10G0233390
GO:0030688	preribosome, small subunit precursor	cellular_component	11	19018	0.261438643	0.388701785	1.132967949	NC14G0174670; NC2G0009370; NC9G0012800
GO:0031087	deadenylation-independent decapping of nuclear-transcribed mRNA	biological_process	11	19018	0.515749484	0.627118374	0.755311966	NC4G0020880; NC12G0249150
GO:0031361	integral component of thylakoid membrane	cellular_component	11	19018	0.405021552	0.516405822	0.879404421	NC1G0108070; NC6G0040290
GO:0031540	regulation of anthocyanin biosynthetic process	biological_process	11	19018	0.261438643	0.388701785	1.132967949	NC8G0213350; NC7G0277150; NC7G0277250
GO:0031616	spindle pole centrosome	cellular_component	11	19018	0.515749484	0.627118374	0.755311966	NC1G0131640; NC10G0143680
GO:0031624	ubiquitin conjugating enzyme binding	molecular_function	11	19018	0.783101907	0.84953312	0.377655983	NC9G0273760
GO:0033179	proton-transporting V-type ATPase, V0 domain	cellular_component	11	19018	0.515749484	0.627118374	0.755311966	NC1G0101470; NC2G0056900
GO:0034427	nuclear-transcribed mRNA catabolic process, exonucleolytic, 3'-5'	biological_process	11	19018	0.006028738	0.035866623	2.265935899	NC8G0099310; NC5G0267670; NC10G0164640; NC1G0089170; NC2G0192310; NC9G0147810
GO:0035174	histone serine kinase activity	molecular_function	11	19018	0.515749484	0.627118374	0.755311966	NC1G0131640; NC10G0143680
GO:0035336	long-chain fatty-acyl-CoA metabolic process	biological_process	11	19018	0.261438643	0.388701785	1.132967949	NC1G0017880; NC1G0017870; NC12G0094170
GO:0035435	phosphate ion transmembrane transport	biological_process	11	19018	0.515749484	0.627118374	0.755311966	NC3G0229770; NC9G0173410
GO:0042555	MCM complex	cellular_component	11	19018	0.006028738	0.035866623	2.265935899	NC1G0148270; NC9G0114400; NC4G0153740; NC2G0053110; NC1G0181280; NC5G0161210
GO:0043229	intracellular organelle	cellular_component	11	19018	0.100214767	0.222422053	1.510623933	NC9G0273820; NC10G0143710; NC8G0219360; NC7G0308670
GO:0043486	histone exchange	biological_process	11	19018	0.783101907	0.84953312	0.377655983	NC14G0114610
GO:0043966	histone H3 acetylation	biological_process	11	19018	0.261438643	0.388701785	1.132967949	NC11G0117570; NC3G0208280; NC3G0208290
GO:0045116	protein neddylation	biological_process	11	19018	0.515749484	0.627118374	0.755311966	NC10G0232610; NC10G0232590
GO:0048317	seed morphogenesis	biological_process	11	19018	0.261438643	0.388701785	1.132967949	NC11G0115770; NC1G0135160; NC6G0156060
GO:0048467	gynoecium development	biological_process	11	19018	0.261438643	0.388701785	1.132967949	NC9G0273780; NC8G0216780; NC4G0237870
GO:0048575	short-day photoperiodism, flowering	biological_process	11	19018	0.545723112	0.630746548	0.567786237	NC9G0113190
GO:0048759	xylem vessel member cell differentiation	biological_process	11	19018	0.261438643	0.388701785	1.132967949	NC6G0154890; NC10G0031830; NC13G0026380
GO:0048829	root cap development	biological_process	11	19018	0.028688287	0.117530359	1.888279916	NC2G0037660; NC2G0056910; NC9G0146070; NC9G0276380; NC2G0033960
GO:0051096	positive regulation of helicase activity	biological_process	11	19018	0.261438643	0.388701785	1.132967949	NC3G0230760; NC2G0001720; NC1G0108370
GO:0051228	mitotic spindle disassembly	biological_process	11	19018	0.783101907	0.84953312	0.377655983	NC8G0279610
GO:0051536	iron-sulfur cluster binding	molecular_function	11	19018	0.515749484	0.627118374	0.755311966	NC2G0004280; NC14G0010640
GO:0052324	plant-type cell wall cellulose biosynthetic process	biological_process	11	19018	0.783101907	0.84953312	0.377655983	NC8G0271130
GO:0052725	inositol-1,3,4-trisphosphate 6-kinase activity	molecular_function	11	19018	0.261438643	0.388701785	1.132967949	NC9G0114180; NC4G0152110; NC6G0252990
GO:0061817	endoplasmic reticulum-plasma membrane tethering	NA	11	19018	0.261438643	0.388701785	1.132967949	NC4G0023870; NC2G0006330; NC12G0184590
GO:0070180	large ribosomal subunit rRNA binding	molecular_function	11	19018	0.783101907	0.84953312	0.377655983	NC10G0145110
GO:0070475	rRNA base methylation	biological_process	11	19018	0.028688287	0.117530359	1.888279916	NC5G0267680; NC8G0216200; NC8G0216190; NC8G0216180; NC3G0220250
GO:0072657	protein localization to membrane	biological_process	11	19018	0.261438643	0.388701785	1.132967949	NC5G0200760; NC4G0150420; NC8G0217340
GO:0080111	DNA demethylation	biological_process	11	19018	0.515749484	0.627118374	0.755311966	NC11G0016280; NC9G0276410
GO:0080183	response to photooxidative stress	biological_process	11	19018	0.515749484	0.627118374	0.755311966	NC4G0269960; NC11G0120070
GO:0090158	endoplasmic reticulum membrane organization	biological_process	11	19018	0.261438643	0.388701785	1.132967949	NC4G0023870; NC2G0006330; NC12G0184590
GO:0090378	seed trichome elongation	biological_process	11	19018	0.100214767	0.222422053	1.510623933	NC4G0237160; NC1G0107410; NC2G0055870; NC4G0019710
GO:0120029	proton export across plasma membrane	NA	11	19018	0.515749484	0.627118374	0.755311966	NC4G0153720; NC9G0170010
GO:1900424	regulation of defense response to bacterium	biological_process	11	19018	0.783101907	0.84953312	0.377655983	NC1G0090850
GO:1902066	regulation of cell wall pectin metabolic process	biological_process	11	19018	0.261438643	0.388701785	1.132967949	NC11G0121560; NC1G0109880; NC1G0109670
GO:1905428	regulation of plant organ formation	NA	11	19018	0.100214767	0.222422053	1.510623933	NC9G0273820; NC10G0143710; NC8G0219360; NC7G0308670
GO:2000038	regulation of stomatal complex development	biological_process	11	19018	0.006028738	0.035866623	2.265935899	NC1G0180400; NC7G0295560; NC2G0037260; NC11G0117580; NC11G0302530; NC7G0246460
GO:0000014	single-stranded DNA endodeoxyribonuclease activity	molecular_function	10	19018	0.016328533	0.072463383	2.077107907	NC1G0132420; NC10G0233810; NC11G0244380; NC11G0244370; NC4G0021910
GO:0000123	histone acetyltransferase complex	cellular_component	10	19018	0.734492375	0.809203221	0.415421581	NC13G0293570
GO:0000228	nuclear chromosome	cellular_component	10	19018	0.734492375	0.809203221	0.415421581	NC12G0093770
GO:0000447	endonucleolytic cleavage in ITS1 to separate SSU-rRNA from 5.8S rRNA and LSU-rRNA from tricistronic rRNA transcript (SSU-rRNA, 5.8S rRNA, LSU-rRNA)	biological_process	10	19018	0.734492375	0.809203221	0.415421581	NC5G0267680
GO:0000470	maturation of LSU-rRNA	biological_process	10	19018	0.202811779	0.343883665	1.246264744	NC2G0054510; NC2G0055330; NC1G0089010
GO:0000710	meiotic mismatch repair	biological_process	10	19018	0.342655079	0.467609157	0.967344863	NC1G0128360; NC5G0161380
GO:0003747	translation release factor activity	molecular_function	10	19018	0.202811779	0.343883665	1.246264744	NC2G0191350; NC2G0191150; NC10G0248860
GO:0003996	acyl-CoA ligase activity	molecular_function	10	19018	0.644299333	0.718534226	0.483672431	NC5G0160580
GO:0003997	acyl-CoA oxidase activity	molecular_function	10	19018	0.446391982	0.553774278	0.830843163	NC4G0303440; NC4G0237950
GO:0004022	alcohol dehydrogenase (NAD+) activity	molecular_function	10	19018	0.067702731	0.165219983	1.661686326	NC12G0188540; NC2G0009460; NC1G0090980; NC1G0090950
GO:0004144	diacylglycerol O-acyltransferase activity	molecular_function	10	19018	2.11417E-05	0.000167866	3.323372652	NC1G0180120; NC12G0186520; NC1G0132560; NC1G0181800; NC1G0181780; NC1G0181750; NC7G0236100; NC9G0112120
GO:0004359	glutaminase activity	molecular_function	10	19018	0.734492375	0.809203221	0.415421581	NC1G0109000
GO:0004664	prephenate dehydratase activity	molecular_function	10	19018	0.016328533	0.072463383	2.077107907	NC11G0121640; NC9G0273890; NC1G0018290; NC10G0065890; NC2G0035900
GO:0004673	protein histidine kinase activity	molecular_function	10	19018	0.202811779	0.343883665	1.246264744	NC8G0060080; NC10G0045330; NC8G0217610
GO:0005086	ARF guanyl-nucleotide exchange factor activity	molecular_function	10	19018	0.446391982	0.553774278	0.830843163	NC6G0252520; NC1G0132390
GO:0005179	hormone activity	molecular_function	10	19018	0.016328533	0.072463383	2.077107907	NC3G0231180; NC2G0009950; NC10G0043590; NC10G0043580; NC10G0043560
GO:0005247	voltage-gated chloride channel activity	molecular_function	10	19018	0.734492375	0.809203221	0.415421581	NC1G0104520
GO:0005249	voltage-gated potassium channel activity	molecular_function	10	19018	0.000312512	0.002371276	2.90795107	NC3G0206310; NC1G0089190; NC1G0105300; NC5G0161970; NC8G0217770; NC12G0249310; NC7G0292650
GO:0005319	lipid transporter activity	molecular_function	10	19018	0.202811779	0.343883665	1.246264744	NC14G0010850; NC14G0010860; NC6G0255910
GO:0005345	purine nucleobase transmembrane transporter activity	molecular_function	10	19018	0.067702731	0.165219983	1.661686326	NC10G0163890; NC4G0150930; NC1G0110550; NC4G0021600
GO:0005544	calcium-dependent phospholipid binding	molecular_function	10	19018	0.016328533	0.072463383	2.077107907	NC7G0236670; NC8G0215320; NC5G0050240; NC1G0179010; NC3G0229250
GO:0005675	transcription factor TFIIH holo complex	cellular_component	10	19018	0.734492375	0.809203221	0.415421581	NC5G0141480
GO:0005680	anaphase-promoting complex	cellular_component	10	19018	0.446391982	0.553774278	0.830843163	NC11G0123690; NC3G0225820
GO:0005744	TIM23 mitochondrial import inner membrane translocase complex	cellular_component	10	19018	0.734492375	0.809203221	0.415421581	NC10G0163470
GO:0005779	integral component of peroxisomal membrane	cellular_component	10	19018	0.734492375	0.809203221	0.415421581	NC9G0170430
GO:0005935	cellular bud neck	cellular_component	10	19018	0.734492375	0.809203221	0.415421581	NC3G0204000
GO:0006369	termination of RNA polymerase II transcription	biological_process	10	19018	0.734492375	0.809203221	0.415421581	NC2G0005050
GO:0006464	cellular protein modification process	biological_process	10	19018	0.446391982	0.553774278	0.830843163	NC10G0165450; NC2G0007800
GO:0006605	protein targeting	biological_process	10	19018	0.202811779	0.343883665	1.246264744	NC13G0025590; NC12G0198510; NC8G0280460
GO:0006607	NLS-bearing protein import into nucleus	biological_process	10	19018	0.202811779	0.343883665	1.246264744	NC1G0130830; NC2G0057080; NC2G0057090
GO:0006627	protein processing involved in protein targeting to mitochondrion	biological_process	10	19018	0.202811779	0.343883665	1.246264744	NC13G0026180; NC1G0135040; NC11G0015170
GO:0006662	glycerol ether metabolic process	biological_process	10	19018	0.446391982	0.553774278	0.830843163	NC4G0019240; NC1G0090860
GO:0006814	sodium ion transport	biological_process	10	19018	0.446391982	0.553774278	0.830843163	NC2G0054560; NC11G0118210
GO:0006863	purine nucleobase transport	biological_process	10	19018	0.067702731	0.165219983	1.661686326	NC10G0163890; NC4G0150930; NC1G0110550; NC4G0021600
GO:0007020	microtubule nucleation	biological_process	10	19018	0.016328533	0.072463383	2.077107907	NC8G0218640; NC1G0260160; NC9G0171680; NC2G0055620; NC8G0217740
GO:0008152	metabolic process	biological_process	10	19018	0.202811779	0.343883665	1.246264744	NC8G0210980; NC3G0223620; NC11G0120200
GO:0008429	phosphatidylethanolamine binding	molecular_function	10	19018	0.492392776	0.58066487	0.62456486	NC9G0113190
GO:0008574	ATP-dependent microtubule motor activity, plus-end-directed	molecular_function	10	19018	0.067702731	0.165219983	1.661686326	NC8G0240740; NC8G0213970; NC3G0209050; NC3G0225130
GO:0009052	pentose-phosphate shunt, non-oxidative branch	biological_process	10	19018	0.446391982	0.553774278	0.830843163	NC10G0163700; NC2G0054460
GO:0009228	thiamine biosynthetic process	biological_process	10	19018	0.067702731	0.165219983	1.661686326	NC12G0187910; NC4G0239770; NC10G0045240; NC4G0239340
GO:0009660	amyloplast organization	biological_process	10	19018	0.734492375	0.809203221	0.415421581	NC12G0097190
GO:0009850	auxin metabolic process	biological_process	10	19018	0.202811779	0.343883665	1.246264744	NC10G0145270; NC9G0272990; NC9G0273000
GO:0010038	response to metal ion	biological_process	10	19018	0.000312512	0.002371276	2.90795107	NC4G0150920; NC11G0241060; NC11G0241080; NC11G0241120; NC11G0241270; NC2G0007580; NC2G0007520
GO:0010069	zygote asymmetric cytokinesis in embryo sac	biological_process	10	19018	0.067702731	0.165219983	1.661686326	NC2G0007000; NC1G0178150; NC7G0176490; NC3G0205910
GO:0010072	primary shoot apical meristem specification	biological_process	10	19018	0.202811779	0.343883665	1.246264744	NC5G0261130; NC12G0249150; NC1G0181210
GO:0010093	specification of floral organ identity	biological_process	10	19018	0.202811779	0.343883665	1.246264744	NC4G0023910; NC3G0229460; NC9G0274550
GO:0010115	regulation of abscisic acid biosynthetic process	biological_process	10	19018	0.446391982	0.553774278	0.830843163	NC9G0272180; NC10G0144430
GO:0010192	mucilage biosynthetic process	biological_process	10	19018	0.067702731	0.165219983	1.661686326	NC11G0121560; NC5G0050630; NC3G0225350; NC10G0266300
GO:0010225	response to UV-C	biological_process	10	19018	0.446391982	0.553774278	0.830843163	NC2G0006380; NC3G0205270
GO:0010284	lariciresinol reductase activity	molecular_function	10	19018	0.202811779	0.343883665	1.246264744	NC5G0099830; NC5G0100070; NC5G0100150
GO:0010629	negative regulation of gene expression	biological_process	10	19018	0.446391982	0.553774278	0.830843163	NC13G0027500; NC5G0160160
GO:0015078	proton transmembrane transporter activity	molecular_function	10	19018	0.446391982	0.553774278	0.830843163	NC12G0094140; NC4G0153210
GO:0015112	nitrate transmembrane transporter activity	molecular_function	10	19018	0.002766708	0.018527467	2.492529489	NC12G0189170; NC4G0023920; NC4G0023930; NC4G0023940; NC13G0027150; NC12G0186170
GO:0015114	phosphate ion transmembrane transporter activity	molecular_function	10	19018	0.446391982	0.553774278	0.830843163	NC12G0095730; NC12G0249860
GO:0015630	microtubule cytoskeleton	cellular_component	10	19018	0.002766708	0.018527467	2.492529489	NC7G0278120; NC2G0004940; NC13G0195440; NC13G0195430; NC5G0161950; NC5G0161930
GO:0015743	malate transport	biological_process	10	19018	0.446391982	0.553774278	0.830843163	NC7G0235040; NC12G0186290
GO:0016018	cyclosporin A binding	molecular_function	10	19018	0.067702731	0.165219983	1.661686326	NC6G0259640; NC10G0168050; NC7G0235690; NC2G0264590
GO:0016075	rRNA catabolic process	biological_process	10	19018	0.067702731	0.165219983	1.661686326	NC8G0099310; NC5G0267670; NC1G0089170; NC2G0192310
GO:0016236	macroautophagy	biological_process	10	19018	0.734492375	0.809203221	0.415421581	NC8G0279610
GO:0016363	nuclear matrix	cellular_component	10	19018	0.202811779	0.343883665	1.246264744	NC10G0164210; NC1G0128790; NC4G0152070
GO:0016464	chloroplast protein-transporting ATPase activity	molecular_function	10	19018	0.202811779	0.343883665	1.246264744	NC6G0154340; NC6G0268380; NC5G0162010
GO:0016559	peroxisome fission	biological_process	10	19018	0.734492375	0.809203221	0.415421581	NC9G0170430
GO:0017176	phosphatidylinositol N-acetylglucosaminyltransferase activity	molecular_function	10	19018	0.000312512	0.002371276	2.90795107	NC2G0293790; NC1G0288290; NC9G0012850; NC2G0126810; NC9G0147300; NC1G0179820; NC12G0186090
GO:0019200	carbohydrate kinase activity	molecular_function	10	19018	0.734492375	0.809203221	0.415421581	NC6G0259630
GO:0019899	enzyme binding	molecular_function	10	19018	0.446391982	0.553774278	0.830843163	NC10G0045250; NC8G0217610
GO:0030308	negative regulation of cell growth	biological_process	10	19018	0.067702731	0.165219983	1.661686326	NC3G0231180; NC2G0287660; NC10G0165280; NC10G0043590
GO:0030702	chromatin silencing at centromere	biological_process	10	19018	0.016328533	0.072463383	2.077107907	NC2G0054510; NC3G0197310; NC3G0197320; NC2G0055330; NC1G0111180
GO:0031369	translation initiation factor binding	molecular_function	10	19018	0.202811779	0.343883665	1.246264744	NC3G0230360; NC8G0214910; NC11G0244630
GO:0031380	nuclear RNA-directed RNA polymerase complex	cellular_component	10	19018	0.202811779	0.343883665	1.246264744	NC1G0131070; NC9G0091370; NC3G0203710
GO:0031647	regulation of protein stability	biological_process	10	19018	0.734492375	0.809203221	0.415421581	NC13G0029760
GO:0031936	negative regulation of chromatin silencing	biological_process	10	19018	0.734492375	0.809203221	0.415421581	NC2G0054830
GO:0032266	phosphatidylinositol-3-phosphate binding	molecular_function	10	19018	0.644299333	0.718534226	0.483672431	NC1G0178460
GO:0032957	inositol trisphosphate metabolic process	biological_process	10	19018	0.202811779	0.343883665	1.246264744	NC9G0114180; NC4G0238140; NC4G0152110
GO:0034475	U4 snRNA 3'-end processing	biological_process	10	19018	0.016328533	0.072463383	2.077107907	NC8G0099310; NC5G0267670; NC1G0089170; NC2G0192310; NC9G0147810
GO:0034485	phosphatidylinositol-3,4,5-trisphosphate 5-phosphatase activity	molecular_function	10	19018	0.202811779	0.343883665	1.246264744	NC10G0164180; NC4G0238140; NC14G0010530
GO:0034497	protein localization to phagophore assembly site	biological_process	10	19018	0.342655079	0.467609157	0.967344863	NC1G0178460; NC10G0033090
GO:0034707	chloride channel complex	cellular_component	10	19018	0.446391982	0.553774278	0.830843163	NC1G0104520; NC6G0252410
GO:0042372	phylloquinone biosynthetic process	biological_process	10	19018	0.002766708	0.018527467	2.492529489	NC11G0123960; NC11G0123980; NC10G0166120; NC1G0135240; NC5G0262490; NC5G0262470
GO:0042578	phosphoric ester hydrolase activity	molecular_function	10	19018	0.002766708	0.018527467	2.492529489	NC7G0296570; NC4G0303580; NC2G0009900; NC11G0243930; NC11G0123000; NC7G0154150
GO:0042793	plastid transcription	biological_process	10	19018	0.446391982	0.553774278	0.830843163	NC9G0147230; NC12G0249810
GO:0042937	tripeptide transmembrane transporter activity	molecular_function	10	19018	0.067702731	0.165219983	1.661686326	NC12G0187040; NC3G0206250; NC6G0259170; NC12G0185750
GO:0042938	dipeptide transport	biological_process	10	19018	0.067702731	0.165219983	1.661686326	NC12G0187040; NC3G0206250; NC6G0259170; NC12G0185750
GO:0042939	tripeptide transport	biological_process	10	19018	0.067702731	0.165219983	1.661686326	NC12G0187040; NC3G0206250; NC6G0259170; NC12G0185750
GO:0043069	negative regulation of programmed cell death	biological_process	10	19018	0.202811779	0.343883665	1.246264744	NC12G0183730; NC9G0091870; NC4G0021720
GO:0043328	protein transport to vacuole involved in ubiquitin-dependent protein catabolic process via the multivesicular body sorting pathway	biological_process	10	19018	0.446391982	0.553774278	0.830843163	NC9G0114240; NC8G0279610
GO:0043495	protein membrane anchor	molecular_function	10	19018	0.446391982	0.553774278	0.830843163	NC1G0135950; NC11G0122810
GO:0043967	histone H4 acetylation	biological_process	10	19018	0.202811779	0.343883665	1.246264744	NC9G0091280; NC3G0208280; NC3G0208290
GO:0044206	UMP salvage	biological_process	10	19018	0.202811779	0.343883665	1.246264744	NC3G0243760; NC3G0243780; NC1G0108310
GO:0045010	actin nucleation	biological_process	10	19018	0.446391982	0.553774278	0.830843163	NC11G0115770; NC6G0156060
GO:0045040	protein insertion into mitochondrial outer membrane	biological_process	10	19018	0.734492375	0.809203221	0.415421581	NC11G0210020
GO:0045271	respiratory chain complex I	cellular_component	10	19018	0.446391982	0.553774278	0.830843163	NC3G0227070; NC12G0249570
GO:0047769	arogenate dehydratase activity	molecular_function	10	19018	0.016328533	0.072463383	2.077107907	NC11G0121640; NC9G0273890; NC1G0018290; NC10G0065890; NC2G0035900
GO:0047893	flavonol 3-O-glucosyltransferase activity	molecular_function	10	19018	0.067702731	0.165219983	1.661686326	NC3G0225970; NC3G0225990; NC5G0261850; NC5G0261840
GO:0048437	floral organ development	biological_process	10	19018	0.016328533	0.072463383	2.077107907	NC7G0268060; NC9G0273760; NC3G0231450; NC9G0274550; NC11G0244270
GO:0048441	petal development	biological_process	10	19018	0.016328533	0.072463383	2.077107907	NC4G0237220; NC6G0041040; NC1G0018270; NC7G0235320; NC12G0249520
GO:0048564	photosystem I assembly	biological_process	10	19018	0.734492375	0.809203221	0.415421581	NC11G0120070
GO:0051260	protein homooligomerization	biological_process	10	19018	0.734492375	0.809203221	0.415421581	NC4G0150160
GO:0051566	anthocyanidin-3-glucoside rhamnosyltransferase activity	molecular_function	10	19018	0.002766708	0.018527467	2.492529489	NC5G0262710; NC5G0262700; NC2G0002030; NC2G0002010; NC2G0001960; NC5G0261570
GO:0051753	mannan synthase activity	molecular_function	10	19018	0.202811779	0.343883665	1.246264744	NC12G0186420; NC4G0238330; NC5G0158920
GO:0062091	Ycf2/FtsHi complex	NA	10	19018	0.202811779	0.343883665	1.246264744	NC6G0154340; NC6G0268380; NC5G0162010
GO:0070212	protein poly-ADP-ribosylation	biological_process	10	19018	0.446391982	0.553774278	0.830843163	NC11G0118970; NC12G0012310
GO:0070651	nonfunctional rRNA decay	biological_process	10	19018	0.446391982	0.553774278	0.830843163	NC8G0099310; NC8G0279610
GO:0070696	transmembrane receptor protein serine/threonine kinase binding	molecular_function	10	19018	0.734492375	0.809203221	0.415421581	NC9G0171090
GO:0071051	polyadenylation-dependent snoRNA 3'-end processing	biological_process	10	19018	0.067702731	0.165219983	1.661686326	NC5G0267670; NC1G0134710; NC1G0089170; NC9G0147810
GO:0080046	quercetin 4'-O-glucosyltransferase activity	molecular_function	10	19018	0.016328533	0.072463383	2.077107907	NC7G0310560; NC2G0126130; NC2G0126100; NC2G0126090; NC7G0246010
GO:0090332	stomatal closure	biological_process	10	19018	0.067702731	0.165219983	1.661686326	NC1G0193890; NC5G0050430; NC9G0146100; NC8G0217170
GO:0097428	protein maturation by iron-sulfur cluster transfer	biological_process	10	19018	0.067702731	0.165219983	1.661686326	NC1G0111230; NC1G0131160; NC11G0118830; NC14G0010640
GO:0102360	daphnetin 3-O-glucosyltransferase activity	NA	10	19018	0.067702731	0.165219983	1.661686326	NC3G0225970; NC3G0225990; NC5G0261850; NC5G0261840
GO:0102425	myricetin 3-O-glucosyltransferase activity	NA	10	19018	0.067702731	0.165219983	1.661686326	NC3G0225970; NC3G0225990; NC5G0261850; NC5G0261840
GO:1900871	chloroplast mRNA modification	biological_process	10	19018	0.000312512	0.002371276	2.90795107	NC6G0097700; NC6G0097740; NC9G0171300; NC10G0234040; NC5G0050990; NC2G0008060; NC2G0285650
GO:1902125	(+)-pinoresinol catabolic process	biological_process	10	19018	0.202811779	0.343883665	1.246264744	NC5G0099830; NC5G0100070; NC5G0100150
GO:1990381	ubiquitin-specific protease binding	molecular_function	10	19018	0.446391982	0.553774278	0.830843163	NC6G0268400; NC9G0012990
GO:1990404	protein ADP-ribosylase activity	molecular_function	10	19018	0.446391982	0.553774278	0.830843163	NC11G0118970; NC12G0012310
GO:0000036	acyl carrier activity	molecular_function	9	19018	0.14876816	0.271057832	1.384738605	NC11G0119000; NC1G0128870; NC7G0278670
GO:0000054	ribosomal subunit export from nucleus	biological_process	9	19018	0.373317921	0.493867246	0.92315907	NC9G0169560; NC12G0250100
GO:0000178	exosome (RNase complex)	cellular_component	9	19018	0.373317921	0.493867246	0.92315907	NC8G0099310; NC9G0147810
GO:0000266	mitochondrial fission	biological_process	9	19018	0.373317921	0.493867246	0.92315907	NC9G0112090; NC12G0185830
GO:0000777	condensed chromosome kinetochore	cellular_component	9	19018	0.676872297	0.758133909	0.461579535	NC8G0299550
GO:0000930	gamma-tubulin complex	cellular_component	9	19018	0.042015632	0.147902995	1.84631814	NC8G0218640; NC1G0260160; NC2G0055620; NC8G0217740
GO:0001872	(1->3)-beta-D-glucan binding	molecular_function	9	19018	0.373317921	0.493867246	0.92315907	NC4G0023110; NC9G0147320
GO:0003885	D-arabinono-1,4-lactone oxidase activity	molecular_function	9	19018	0.008191438	0.0466378	2.307897675	NC11G0241460; NC11G0241470; NC11G0241480; NC11G0241500; NC1G0130440
GO:0003978	UDP-glucose 4-epimerase activity	molecular_function	9	19018	0.14876816	0.271057832	1.384738605	NC10G0163970; NC2G0035310; NC10G0162720
GO:0004040	amidase activity	molecular_function	9	19018	0.373317921	0.493867246	0.92315907	NC4G0151270; NC2G0127280
GO:0004058	aromatic-L-amino-acid decarboxylase activity	molecular_function	9	19018	0.094775295	0.21412855	1.612241438	NC1G0131340; NC1G0131320; NC1G0136130
GO:0004365	glyceraldehyde-3-phosphate dehydrogenase (NAD+) (phosphorylating) activity	molecular_function	9	19018	0.042015632	0.147902995	1.84631814	NC4G0238990; NC7G0031400; NC7G0031390; NC3G0206710
GO:0004373	glycogen (starch) synthase activity	molecular_function	9	19018	0.373317921	0.493867246	0.92315907	NC10G0144800; NC2G0033750
GO:0004407	histone deacetylase activity	molecular_function	9	19018	0.676872297	0.758133909	0.461579535	NC2G0033230
GO:0004467	long-chain fatty acid-CoA ligase activity	molecular_function	9	19018	0.676872297	0.758133909	0.461579535	NC2G0190230
GO:0004527	exonuclease activity	molecular_function	9	19018	0.676872297	0.758133909	0.461579535	NC9G0276410
GO:0004620	phospholipase activity	molecular_function	9	19018	0.163097522	0.280978238	1.387921912	NC14G0114480; NC8G0216830
GO:0004691	cAMP-dependent protein kinase activity	molecular_function	9	19018	0.676872297	0.758133909	0.461579535	NC1G0130620
GO:0004805	trehalose-phosphatase activity	molecular_function	9	19018	0.14876816	0.271057832	1.384738605	NC8G0215210; NC4G0023770; NC9G0169460
GO:0004827	proline-tRNA ligase activity	molecular_function	9	19018	0.373317921	0.493867246	0.92315907	NC13G0059500; NC13G0059460
GO:0004845	uracil phosphoribosyltransferase activity	molecular_function	9	19018	0.373317921	0.493867246	0.92315907	NC3G0243760; NC3G0243780
GO:0005094	Rho GDP-dissociation inhibitor activity	molecular_function	9	19018	0.373317921	0.493867246	0.92315907	NC4G0238590; NC1G0102490
GO:0005471	ATP:ADP antiporter activity	molecular_function	9	19018	0.676872297	0.758133909	0.461579535	NC6G0254470
GO:0005545	1-phosphatidylinositol binding	molecular_function	9	19018	0.373317921	0.493867246	0.92315907	NC10G0232830; NC7G0292690
GO:0005688	U6 snRNP	cellular_component	9	19018	0.583970483	0.664886204	0.537413813	NC1G0103290
GO:0005849	mRNA cleavage factor complex	cellular_component	9	19018	0.676872297	0.758133909	0.461579535	NC1G0133870
GO:0005991	trehalose metabolic process	biological_process	9	19018	0.022484515	0.094458103	2.14965525	NC10G0233300; NC10G0233290; NC10G0233280; NC9G0111770
GO:0006020	inositol metabolic process	biological_process	9	19018	0.676872297	0.758133909	0.461579535	NC3G0231360
GO:0006048	UDP-N-acetylglucosamine biosynthetic process	biological_process	9	19018	0.14876816	0.271057832	1.384738605	NC6G0098390; NC6G0098410; NC6G0098440
GO:0006102	isocitrate metabolic process	biological_process	9	19018	0.042015632	0.147902995	1.84631814	NC250170; NC1G0193540; NC1G0181460; NC12G0250190
GO:0006103	2-oxoglutarate metabolic process	biological_process	9	19018	0.583970483	0.664886204	0.537413813	NC6G0253060
GO:0006433	prolyl-tRNA aminoacylation	biological_process	9	19018	0.373317921	0.493867246	0.92315907	NC13G0059500; NC13G0059460
GO:0006880	intracellular sequestering of iron ion	biological_process	9	19018	0.373317921	0.493867246	0.92315907	NC8G0217800; NC2G0005490
GO:0006900	vesicle budding from membrane	biological_process	9	19018	0.373317921	0.493867246	0.92315907	NC10G0232830; NC7G0292690
GO:0007029	endoplasmic reticulum organization	biological_process	9	19018	0.373317921	0.493867246	0.92315907	NC4G0023500; NC263960
GO:0007041	lysosomal transport	biological_process	9	19018	0.14876816	0.271057832	1.384738605	NC6G0154700; NC8G0240400; NC8G0190050
GO:0007231	osmosensory signaling pathway	biological_process	9	19018	0.373317921	0.493867246	0.92315907	NC13G0026040; NC8G0217610
GO:0007389	pattern specification process	biological_process	9	19018	0.042015632	0.147902995	1.84631814	NC3G0205690; NC4G0020470; NC9G0172900; NC1G0102310
GO:0007568	aging	biological_process	9	19018	0.676872297	0.758133909	0.461579535	NC1G0109810
GO:0008080	N-acetyltransferase activity	molecular_function	9	19018	0.373317921	0.493867246	0.92315907	NC3G0226430; NC4G0051990
GO:0008104	protein localization	biological_process	9	19018	0.14876816	0.271057832	1.384738605	NC14G0174360; NC3G0206810; NC8G0214870
GO:0008327	methyl-CpG binding	molecular_function	9	19018	0.676872297	0.758133909	0.461579535	NC11G0016280
GO:0008381	mechanosensitive ion channel activity	molecular_function	9	19018	7.94157E-05	0.00062214	3.231056745	NC10G0038130; NC10G0038110; NC8G0299450; NC8G0299470; NC2G0036950; NC4G0022780; NC9G0172950
GO:0009247	glycolipid biosynthetic process	biological_process	9	19018	0.373317921	0.493867246	0.92315907	NC3G0224550; NC9G0169760
GO:0009317	acetyl-CoA carboxylase complex	cellular_component	9	19018	0.583970483	0.664886204	0.537413813	NC3G0207980
GO:0009331	glycerol-3-phosphate dehydrogenase complex	cellular_component	9	19018	0.279761682	0.39231649	1.074827625	NC5G0183640; NC7G0297110
GO:0009368	endopeptidase Clp complex	cellular_component	9	19018	0.676872297	0.758133909	0.461579535	NC7G0236050
GO:0009378	four-way junction helicase activity	molecular_function	9	19018	0.373317921	0.493867246	0.92315907	NC10G0043100; NC11G0209930
GO:0009395	phospholipid catabolic process	biological_process	9	19018	0.042015632	0.147902995	1.84631814	NC4G0022160; NC1G0178870; NC12G0184380; NC7G0235430
GO:0009554	megasporogenesis	biological_process	9	19018	0.008191438	0.0466378	2.307897675	NC4G0022190; NC3G0230720; NC3G0229580; NC6G0039940; NC7G0278770
GO:0009641	shade avoidance	biological_process	9	19018	0.373317921	0.493867246	0.92315907	NC2G0004140; NC9G0274950
GO:0009647	skotomorphogenesis	biological_process	9	19018	0.042015632	0.147902995	1.84631814	NC3G0207620; NC8G0216090; NC7G0277150; NC7G0277250
GO:0009755	hormone-mediated signaling pathway	biological_process	9	19018	0.373317921	0.493867246	0.92315907	NC1G0103980; NC13G0242570
GO:0009913	epidermal cell differentiation	biological_process	9	19018	0.676872297	0.758133909	0.461579535	NC11G0116570
GO:0009937	regulation of gibberellic acid mediated signaling pathway	biological_process	9	19018	0.373317921	0.493867246	0.92315907	NC9G0173860; NC9G0139120
GO:0009969	xyloglucan biosynthetic process	biological_process	9	19018	0.14876816	0.271057832	1.384738605	NC4G0240210; NC8G0299940; NC10G0143570
GO:0010070	zygote asymmetric cell division	biological_process	9	19018	0.042015632	0.147902995	1.84631814	NC2G0007000; NC1G0178150; NC7G0176490; NC3G0205910
GO:0010161	red light signaling pathway	biological_process	9	19018	0.14876816	0.271057832	1.384738605	NC11G0302420; NC12G0250740; NC3G0208520
GO:0010196	nonphotochemical quenching	biological_process	9	19018	0.022484515	0.094458103	2.14965525	NC1G0136310; NC11G0123140; NC10G0044910; NC1G0088550
GO:0010227	floral organ abscission	biological_process	9	19018	0.14876816	0.271057832	1.384738605	NC13G0027500; NC6G0155910; NC2G0287660
GO:0010366	negative regulation of ethylene biosynthetic process	biological_process	9	19018	0.583970483	0.664886204	0.537413813	NC14G0011230
GO:0010385	double-stranded methylated DNA binding	molecular_function	9	19018	0.279761682	0.39231649	1.074827625	NC6G0255450; NC2G0294340
GO:0010447	response to acidic pH	biological_process	9	19018	0.042015632	0.147902995	1.84631814	NC8G0218260; NC2G0009950; NC5G0261920; NC5G0261690
GO:0010449	root meristem growth	biological_process	9	19018	0.676872297	0.758133909	0.461579535	NC3G0205690
GO:0010497	plasmodesmata-mediated intercellular transport	biological_process	9	19018	0.373317921	0.493867246	0.92315907	NC4G0238780; NC10G0166540
GO:0010929	positive regulation of auxin mediated signaling pathway	biological_process	9	19018	0.373317921	0.493867246	0.92315907	NC10G0167650; NC6G0258890
GO:0015108	chloride transmembrane transporter activity	molecular_function	9	19018	0.583970483	0.664886204	0.537413813	NC5G0261890
GO:0016197	endosomal transport	biological_process	9	19018	0.373317921	0.493867246	0.92315907	NC13G0042280; NC9G0112750
GO:0016428	tRNA (cytosine-5-)-methyltransferase activity	molecular_function	9	19018	0.008191438	0.0466378	2.307897675	NC13G0290790; NC13G0309890; NC13G0311630; NC8G0218410; NC11G0014960
GO:0016441	posttranscriptional gene silencing	biological_process	9	19018	0.14876816	0.271057832	1.384738605	NC12G0249150; NC6G0098060; NC6G0098120
GO:0016459	myosin complex	cellular_component	9	19018	0.373317921	0.493867246	0.92315907	NC12G0187550; NC11G0116790
GO:0016571	histone methylation	biological_process	9	19018	0.14876816	0.271057832	1.384738605	NC12G0184070; NC11G0118690; NC8G0214320
GO:0016702	oxidoreductase activity, acting on single donors with incorporation of molecular oxygen, incorporation of two atoms of oxygen	molecular_function	9	19018	0.042015632	0.147902995	1.84631814	NC12G0250700; NC6G0265380; NC3G0203580; NC1G0103770
GO:0018026	peptidyl-lysine monomethylation	biological_process	9	19018	0.676872297	0.758133909	0.461579535	NC5G0262670
GO:0018279	protein N-linked glycosylation via asparagine	biological_process	9	19018	0.373317921	0.493867246	0.92315907	NC3G0221280; NC2G0004460
GO:0019139	cytokinin dehydrogenase activity	molecular_function	9	19018	0.373317921	0.493867246	0.92315907	NC6G0041110; NC10G0032040
GO:0019748	secondary metabolic process	biological_process	9	19018	0.373317921	0.493867246	0.92315907	NC3G0208260; NC2G0003110
GO:0019863	IgE binding	molecular_function	9	19018	0.676872297	0.758133909	0.461579535	NC6G0115260
GO:0019915	lipid storage	biological_process	9	19018	0.676872297	0.758133909	0.461579535	NC2G0002830
GO:0030008	TRAPP complex	cellular_component	9	19018	0.14876816	0.271057832	1.384738605	NC8G0218600; NC4G0152850; NC1G0307060
GO:0030130	clathrin coat of trans-Golgi network vesicle	cellular_component	9	19018	0.373317921	0.493867246	0.92315907	NC13G0029180; NC12G0093160
GO:0030132	clathrin coat of coated pit	cellular_component	9	19018	0.373317921	0.493867246	0.92315907	NC13G0029180; NC12G0093160
GO:0030437	ascospore formation	biological_process	9	19018	0.373317921	0.493867246	0.92315907	NC1G0129970; NC8G0217850
GO:0030553	cGMP binding	molecular_function	9	19018	0.373317921	0.493867246	0.92315907	NC7G0061980; NC10G0233390
GO:0030904	retromer complex	cellular_component	9	19018	0.676872297	0.758133909	0.461579535	NC13G0293590
GO:0030970	retrograde protein transport, ER to cytosol	biological_process	9	19018	0.373317921	0.493867246	0.92315907	NC8G0279610; NC9G0012990
GO:0031314	extrinsic component of mitochondrial inner membrane	cellular_component	9	19018	0.676872297	0.758133909	0.461579535	NC7G0292300
GO:0031464	Cul4A-RING E3 ubiquitin ligase complex	cellular_component	9	19018	0.373317921	0.493867246	0.92315907	NC6G0041550; NC6G0253130
GO:0032432	actin filament bundle	cellular_component	9	19018	0.676872297	0.758133909	0.461579535	NC2G0002810
GO:0032588	trans-Golgi network membrane	cellular_component	9	19018	0.676872297	0.758133909	0.461579535	NC13G0061510
GO:0032934	sterol binding	molecular_function	9	19018	0.042015632	0.147902995	1.84631814	NC4G0023840; NC6G0258040; NC2G0190680; NC11G0117900
GO:0033499	galactose catabolic process via UDP-galactose	biological_process	9	19018	0.14876816	0.271057832	1.384738605	NC2G0035310; NC10G0162720; NC11G0118230
GO:0034613	cellular protein localization	biological_process	9	19018	0.14876816	0.271057832	1.384738605	NC7G0278120; NC6G0268760; NC6G0256840
GO:0035194	posttranscriptional gene silencing by RNA	biological_process	9	19018	0.373317921	0.493867246	0.92315907	NC7G0279310; NC7G0279340
GO:0040029	regulation of gene expression, epigenetic	biological_process	9	19018	0.373317921	0.493867246	0.92315907	NC12G0184070; NC14G0260840
GO:0042138	meiotic DNA double-strand break formation	biological_process	9	19018	0.676872297	0.758133909	0.461579535	NC11G0124060
GO:0042162	telomeric DNA binding	molecular_function	9	19018	0.373317921	0.493867246	0.92315907	NC10G0043850; NC3G0222370
GO:0042274	ribosomal small subunit biogenesis	biological_process	9	19018	0.14876816	0.271057832	1.384738605	NC5G0267680; NC3G0014310; NC2G0001840
GO:0042276	error-prone translesion synthesis	biological_process	9	19018	0.676872297	0.758133909	0.461579535	NC3G0223680
GO:0042549	photosystem II stabilization	biological_process	9	19018	0.042015632	0.147902995	1.84631814	NC10G0046570; NC9G0272490; NC9G0272520; NC1G0065180
GO:0043015	gamma-tubulin binding	molecular_function	9	19018	0.008191438	0.0466378	2.307897675	NC8G0218640; NC1G0260160; NC9G0171680; NC2G0055620; NC8G0217740
GO:0043021	ribonucleoprotein complex binding	molecular_function	9	19018	0.042015632	0.147902995	1.84631814	NC8G0299220; NC9G0171220; NC2G0009770; NC1G0148610
GO:0044209	AMP salvage	biological_process	9	19018	0.14876816	0.271057832	1.384738605	NC4G0023820; NC3G0226310; NC12G0189270
GO:0044458	motile cilium assembly	biological_process	9	19018	0.676872297	0.758133909	0.461579535	NC6G0253920
GO:0045143	homologous chromosome segregation	biological_process	9	19018	0.676872297	0.758133909	0.461579535	NC12G0093770
GO:0045487	gibberellin catabolic process	biological_process	9	19018	0.008191438	0.0466378	2.307897675	NC4G0151460; NC13G0027500; NC11G0124140; NC11G0116420; NC1G0108550
GO:0045814	negative regulation of gene expression, epigenetic	biological_process	9	19018	0.279761682	0.39231649	1.074827625	NC12G0095880; NC7G0292400
GO:0046470	phosphatidylcholine metabolic process	biological_process	9	19018	0.14876816	0.271057832	1.384738605	NC1G0090040; NC2G0284890; NC3G0226760
GO:0046654	tetrahydrofolate biosynthetic process	biological_process	9	19018	0.676872297	0.758133909	0.461579535	NC13G0061140
GO:0046898	response to cycloheximide	biological_process	9	19018	0.042015632	0.147902995	1.84631814	NC4G0237100; NC11G0121560; NC1G0129030; NC12G0249410
GO:0048358	mucilage pectin biosynthetic process	biological_process	9	19018	0.042015632	0.147902995	1.84631814	NC11G0121560; NC1G0181910; NC11G0122690; NC8G0300000
GO:0048365	Rac GTPase binding	molecular_function	9	19018	0.373317921	0.493867246	0.92315907	NC4G0238590; NC1G0102490
GO:0048509	regulation of meristem development	biological_process	9	19018	0.373317921	0.493867246	0.92315907	NC8G0217610; NC9G0274550
GO:0048571	long-day photoperiodism	biological_process	9	19018	0.042015632	0.147902995	1.84631814	NC3G0228020; NC3G0228030; NC3G0228500; NC7G0292040
GO:0048578	positive regulation of long-day photoperiodism, flowering	biological_process	9	19018	0.373317921	0.493867246	0.92315907	NC7G0247030; NC6G0156860
GO:0048827	phyllome development	biological_process	9	19018	0.676872297	0.758133909	0.461579535	NC1G0129050
GO:0051123	RNA polymerase II preinitiation complex assembly	biological_process	9	19018	0.373317921	0.493867246	0.92315907	NC13G0196410; NC11G0117570
GO:0051604	protein maturation	biological_process	9	19018	0.14876816	0.271057832	1.384738605	NC14G0260870; NC1G0129890; NC5G0161120
GO:0051788	response to misfolded protein	biological_process	9	19018	0.042015632	0.147902995	1.84631814	NC2G0037570; NC8G0299720; NC7G0277150; NC7G0277250
GO:0052325	cell wall pectin biosynthetic process	biological_process	9	19018	0.042015632	0.147902995	1.84631814	NC1G0136000; NC1G0181910; NC7G0235780; NC8G0300000
GO:0055062	phosphate ion homeostasis	biological_process	9	19018	0.676872297	0.758133909	0.461579535	NC7G0176470
GO:0055070	copper ion homeostasis	biological_process	9	19018	0.583970483	0.664886204	0.537413813	NC14G0011230
GO:0060321	acceptance of pollen	biological_process	9	19018	0.676872297	0.758133909	0.461579535	NC14G0174360
GO:0060918	auxin transport	biological_process	9	19018	0.373317921	0.493867246	0.92315907	NC8G0125740; NC1G0132160
GO:0061575	cyclin-dependent protein serine/threonine kinase activator activity	molecular_function	9	19018	0.14876816	0.271057832	1.384738605	NC4G0240320; NC2G0056630; NC2G0010060
GO:0070403	NAD+ binding	molecular_function	9	19018	0.373317921	0.493867246	0.92315907	NC5G0263360; NC3G0202670
GO:0070652	HAUS complex	cellular_component	9	19018	0.373317921	0.493867246	0.92315907	NC11G0057860; NC3G0205340
GO:0071042	nuclear polyadenylation-dependent mRNA catabolic process	biological_process	9	19018	0.14876816	0.271057832	1.384738605	NC5G0183550; NC8G0099310; NC2G0192310
GO:0071219	cellular response to molecule of bacterial origin	biological_process	9	19018	0.008191438	0.0466378	2.307897675	NC9G0173930; NC8G0060080; NC9G0146100; NC2G0285860; NC11G0119690
GO:0071244	cellular response to carbon dioxide	biological_process	9	19018	0.14876816	0.271057832	1.384738605	NC9G0170460; NC14G0281210; NC9G0111690
GO:0071458	integral component of cytoplasmic side of endoplasmic reticulum membrane	cellular_component	9	19018	0.373317921	0.493867246	0.92315907	NC3G0222320; NC2G0002400
GO:0072542	protein phosphatase activator activity	molecular_function	9	19018	0.435246975	0.529975347	0.693960956	NC3G0205350
GO:0080019	fatty-acyl-CoA reductase (alcohol-forming) activity	molecular_function	9	19018	0.373317921	0.493867246	0.92315907	NC1G0017880; NC1G0017870
GO:0097014	ciliary plasm	cellular_component	9	19018	0.676872297	0.758133909	0.461579535	NC6G0253920
GO:0102965	alcohol-forming fatty acyl-CoA reductase activity	NA	9	19018	0.373317921	0.493867246	0.92315907	NC1G0017880; NC1G0017870
GO:1901332	negative regulation of lateral root development	biological_process	9	19018	0.163097522	0.280978238	1.387921912	NC12G0185110; NC1G0130400
GO:1901347	negative regulation of secondary cell wall biogenesis	biological_process	9	19018	0.279761682	0.39231649	1.074827625	NC1G0091020; NC6G0040160
GO:1902129	(-)-lariciresinol biosynthetic process	biological_process	9	19018	0.14876816	0.271057832	1.384738605	NC5G0099830; NC5G0100070; NC5G0100150
GO:1902131	(+)-lariciresinol catabolic process	biological_process	9	19018	0.14876816	0.271057832	1.384738605	NC5G0099830; NC5G0100070; NC5G0100150
GO:1902132	(+)-lariciresinol biosynthetic process	biological_process	9	19018	0.14876816	0.271057832	1.384738605	NC5G0099830; NC5G0100070; NC5G0100150
GO:1902138	(-)-secoisolariciresinol biosynthetic process	biological_process	9	19018	0.14876816	0.271057832	1.384738605	NC5G0099830; NC5G0100070; NC5G0100150
GO:1902326	positive regulation of chlorophyll biosynthetic process	biological_process	9	19018	0.14876816	0.271057832	1.384738605	NC1G0133020; NC10G0043740; NC7G0296030
GO:1990745	EARP complex	cellular_component	9	19018	0.14876816	0.271057832	1.384738605	NC6G0154700; NC8G0240400; NC8G0190050
GO:2000030	regulation of response to red or far red light	biological_process	9	19018	0.373317921	0.493867246	0.92315907	NC9G0170460; NC9G0111690
GO:0000062	fatty-acyl-CoA binding	molecular_function	8	19018	0.298468001	0.432783872	1.038553954	NC12G0095140; NC1G0288220
GO:0000118	histone deacetylase complex	cellular_component	8	19018	0.609415769	0.698590263	0.519276977	NC9G0168790
GO:0000243	commitment complex	cellular_component	8	19018	0.609415769	0.698590263	0.519276977	NC11G0015460
GO:0000275	mitochondrial proton-transporting ATP synthase complex, catalytic core F(1)	cellular_component	8	19018	0.298468001	0.432783872	1.038553954	NC1G0134730; NC3G0222940
GO:0000290	deadenylation-dependent decapping of nuclear-transcribed mRNA	biological_process	8	19018	0.023224413	0.097780735	2.077107907	NC11G0017230; NC11G0017270; NC12G0249150; NC11G0122970
GO:0000812	Swr1 complex	cellular_component	8	19018	0.609415769	0.698590263	0.519276977	NC14G0114610
GO:0000813	ESCRT I complex	cellular_component	8	19018	0.609415769	0.698590263	0.519276977	NC2G0007800
GO:0000828	inositol hexakisphosphate kinase activity	molecular_function	8	19018	0.609415769	0.698590263	0.519276977	NC3G0231360
GO:0000829	inositol heptakisphosphate kinase activity	molecular_function	8	19018	0.609415769	0.698590263	0.519276977	NC3G0231360
GO:0000832	inositol hexakisphosphate 5-kinase activity	molecular_function	8	19018	0.609415769	0.698590263	0.519276977	NC3G0231360
GO:0000923	equatorial microtubule organizing center	cellular_component	8	19018	0.023224413	0.097780735	2.077107907	NC8G0218640; NC1G0260160; NC2G0055620; NC8G0217740
GO:0001102	RNA polymerase II activating transcription factor binding	molecular_function	8	19018	0.609415769	0.698590263	0.519276977	NC9G0273780
GO:0001522	pseudouridine synthesis	biological_process	8	19018	0.609415769	0.698590263	0.519276977	NC10G0045290
GO:0002949	tRNA threonylcarbamoyladenosine modification	biological_process	8	19018	0.609415769	0.698590263	0.519276977	NC6G0041830
GO:0003854	3-beta-hydroxy-delta5-steroid dehydrogenase activity	molecular_function	8	19018	0.101322592	0.222422053	1.557830931	NC4G0022350; NC10G0266660; NC12G0185010
GO:0003906	DNA-(apurinic or apyrimidinic site) endonuclease activity	molecular_function	8	19018	0.101322592	0.222422053	1.557830931	NC10G0031840; NC9G0276410; NC3G0206840
GO:0003984	acetolactate synthase activity	molecular_function	8	19018	0.609415769	0.698590263	0.519276977	NC3G0202800
GO:0004103	choline kinase activity	molecular_function	8	19018	0.101322592	0.222422053	1.557830931	NC14G0010400; NC14G0010470; NC14G0010480
GO:0004372	glycine hydroxymethyltransferase activity	molecular_function	8	19018	0.609415769	0.698590263	0.519276977	NC3G0231170
GO:0004550	nucleoside diphosphate kinase activity	molecular_function	8	19018	0.218099553	0.341521601	1.209181078	NC7G0296420; NC1G0180150
GO:0004849	uridine kinase activity	molecular_function	8	19018	0.101322592	0.222422053	1.557830931	NC3G0243760; NC3G0243780; NC1G0108310
GO:0005375	copper ion transmembrane transporter activity	molecular_function	8	19018	0.609415769	0.698590263	0.519276977	NC5G0048940
GO:0005459	UDP-galactose transmembrane transporter activity	molecular_function	8	19018	0.609415769	0.698590263	0.519276977	NC13G0196550
GO:0005787	signal peptidase complex	cellular_component	8	19018	0.00342966	0.021461515	2.596384884	NC8G0218310; NC9G0171210; NC2G0055740; NC1G0106060; NC3G0232270
GO:0005956	protein kinase CK2 complex	cellular_component	8	19018	0.609415769	0.698590263	0.519276977	NC4G0051970
GO:0005987	sucrose catabolic process	biological_process	8	19018	0.101322592	0.222422053	1.557830931	NC9G0234410; NC8G0219730; NC8G0219620
GO:0006123	mitochondrial electron transport, cytochrome c to oxygen	biological_process	8	19018	0.298468001	0.432783872	1.038553954	NC3G0224880; NC9G0113280
GO:0006166	purine ribonucleoside salvage	biological_process	8	19018	0.101322592	0.222422053	1.557830931	NC4G0023820; NC3G0226310; NC12G0189270
GO:0006221	pyrimidine nucleotide biosynthetic process	biological_process	8	19018	0.609415769	0.698590263	0.519276977	NC4G0023030
GO:0006271	DNA strand elongation involved in DNA replication	biological_process	8	19018	0.298468001	0.432783872	1.038553954	NC1G0148270; NC5G0161210
GO:0006307	DNA dealkylation involved in DNA repair	biological_process	8	19018	0.00342966	0.021461515	2.596384884	NC8G0212530; NC7G0139720; NC7G0139740; NC7G0139680; NC11G0015390
GO:0006488	dolichol-linked oligosaccharide biosynthetic process	biological_process	8	19018	0.298468001	0.432783872	1.038553954	NC9G0168300; NC4G0021570
GO:0006574	valine catabolic process	biological_process	8	19018	0.298468001	0.432783872	1.038553954	NC14G0281190; NC6G0025030
GO:0006625	protein targeting to peroxisome	biological_process	8	19018	0.609415769	0.698590263	0.519276977	NC9G0172710
GO:0006654	phosphatidic acid biosynthetic process	biological_process	8	19018	0.023224413	0.097780735	2.077107907	NC10G0043890; NC10G0043880; NC3G0231630; NC10G0032820
GO:0006656	phosphatidylcholine biosynthetic process	biological_process	8	19018	0.298468001	0.432783872	1.038553954	NC11G0241810; NC12G0185660
GO:0006671	phytosphingosine metabolic process	biological_process	8	19018	0.023224413	0.097780735	2.077107907	NC8G0220050; NC1G0018580; NC1G0069830; NC313360
GO:0006734	NADH metabolic process	biological_process	8	19018	0.609415769	0.698590263	0.519276977	NC12G0189820
GO:0006790	sulfur compound metabolic process	biological_process	8	19018	0.516368527	0.61172247	0.604590539	NC3G0231550
GO:0006857	oligopeptide transport	biological_process	8	19018	0.023224413	0.097780735	2.077107907	NC12G0189170; NC4G0023920; NC4G0023930; NC4G0023940
GO:0008106	alcohol dehydrogenase (NADP+) activity	molecular_function	8	19018	0.000294828	0.002253759	3.115661861	NC9G0271700; NC10G0143430; NC10G0143460; NC10G0164910; NC2G0007870; NC6G0258620
GO:0008283	cell population proliferation	biological_process	8	19018	0.023224413	0.097780735	2.077107907	NC9G0272130; NC4G0021220; NC3G0225370; NC8G0214310
GO:0008417	fucosyltransferase activity	molecular_function	8	19018	0.101322592	0.222422053	1.557830931	NC10G0233170; NC4G0240210; NC10G0233250
GO:0009011	starch synthase activity	molecular_function	8	19018	0.609415769	0.698590263	0.519276977	NC2G0033750
GO:0009041	uridylate kinase activity	molecular_function	8	19018	0.609415769	0.698590263	0.519276977	NC4G0023030
GO:0009299	mRNA transcription	biological_process	8	19018	0.023224413	0.097780735	2.077107907	NC4G0237220; NC5G0100810; NC12G0249520; NC14G0281510
GO:0009526	plastid envelope	cellular_component	8	19018	0.298468001	0.432783872	1.038553954	NC5G0051260; NC1G0129890
GO:0009527	plastid outer membrane	cellular_component	8	19018	0.101322592	0.222422053	1.557830931	NC5G0267060; NC7G0279160; NC13G0195550
GO:0009652	thigmotropism	biological_process	8	19018	0.609415769	0.698590263	0.519276977	NC13G0026040
GO:0009687	abscisic acid metabolic process	biological_process	8	19018	0.023224413	0.097780735	2.077107907	NC1G0134000; NC3G0202190; NC4G0020890; NC8G0216330
GO:0009750	response to fructose	biological_process	8	19018	0.023224413	0.097780735	2.077107907	NC13G0025630; NC1G0133970; NC1G0109810; NC9G0113330
GO:0009831	plant-type cell wall modification involved in multidimensional cell growth	biological_process	8	19018	0.298468001	0.432783872	1.038553954	NC10G0166840; NC3G0203790
GO:0009880	embryonic pattern specification	biological_process	8	19018	0.609415769	0.698590263	0.519276977	NC3G0207030
GO:0009882	blue light photoreceptor activity	molecular_function	8	19018	0.000105404	0.000835875	3.627543235	NC5G0262450; NC6G0098450; NC6G0098470; NC6G0098500; NC6G0098520; NC6G0098550
GO:0009897	external side of plasma membrane	cellular_component	8	19018	0.101322592	0.222422053	1.557830931	NC8G0271130; NC5G0050630; NC9G0172640
GO:0009939	positive regulation of gibberellic acid mediated signaling pathway	biological_process	8	19018	0.218099553	0.341521601	1.209181078	NC5G0194290; NC1G0107740
GO:0009942	longitudinal axis specification	biological_process	8	19018	0.101322592	0.222422053	1.557830931	NC8G0215720; NC2G0286500; NC2G0003130
GO:0010023	proanthocyanidin biosynthetic process	biological_process	8	19018	0.101322592	0.222422053	1.557830931	NC8G0213490; NC10G0162770; NC10G0233850
GO:0010088	phloem development	biological_process	8	19018	0.023224413	0.097780735	2.077107907	NC1G0106420; NC2G0003350; NC3G0207600; NC5G0048380
GO:0010113	negative regulation of systemic acquired resistance	biological_process	8	19018	0.609415769	0.698590263	0.519276977	NC3G0141870
GO:0010116	positive regulation of abscisic acid biosynthetic process	biological_process	8	19018	0.218099553	0.341521601	1.209181078	NC2G0287800; NC6G0156340
GO:0010190	cytochrome b6f complex assembly	biological_process	8	19018	0.000294828	0.002253759	3.115661861	NC8G0212600; NC7G0030880; NC10G0163180; NC3G0222430; NC9G0172330; NC4G0029990
GO:0010248	establishment or maintenance of transmembrane electrochemical gradient	biological_process	8	19018	0.609415769	0.698590263	0.519276977	NC5G0161300
GO:0010304	PSII associated light-harvesting complex II catabolic process	biological_process	8	19018	0.101322592	0.222422053	1.557830931	NC12G0189620; NC2G0033810; NC9G0274520
GO:0010359	regulation of anion channel activity	biological_process	8	19018	0.298468001	0.432783872	1.038553954	NC3G0206490; NC5G0262500
GO:0010364	regulation of ethylene biosynthetic process	biological_process	8	19018	0.609415769	0.698590263	0.519276977	NC1G0107680
GO:0010427	abscisic acid binding	molecular_function	8	19018	0.101322592	0.222422053	1.557830931	NC12G0186590; NC1G0181580; NC3G0203590
GO:0010555	response to mannitol	biological_process	8	19018	0.298468001	0.432783872	1.038553954	NC9G0272200; NC1G0089550
GO:0015081	sodium ion transmembrane transporter activity	molecular_function	8	19018	0.101322592	0.222422053	1.557830931	NC1G0178020; NC2G0054560; NC11G0118210
GO:0015267	channel activity	molecular_function	8	19018	0.516368527	0.61172247	0.604590539	NC13G0028170
GO:0015385	sodium:proton antiporter activity	molecular_function	8	19018	0.023224413	0.097780735	2.077107907	NC1G0178020; NC5G0183390; NC5G0183380; NC9G0147840
GO:0015780	nucleotide-sugar transmembrane transport	biological_process	8	19018	0.298468001	0.432783872	1.038553954	NC5G0048230; NC2G0035520
GO:0015990	electron transport coupled proton transport	biological_process	8	19018	0.417968979	0.518338888	0.718636638	NC067610
GO:0016151	nickel cation binding	molecular_function	8	19018	0.298468001	0.432783872	1.038553954	NC10G0045920; NC10G0045250
GO:0016514	SWI/SNF complex	cellular_component	8	19018	0.609415769	0.698590263	0.519276977	NC9G0091280
GO:0016831	carboxy-lyase activity	molecular_function	8	19018	0.298468001	0.432783872	1.038553954	NC5G0140780; NC1G0111060
GO:0016985	mannan endo-1,4-beta-mannosidase activity	molecular_function	8	19018	0.609415769	0.698590263	0.519276977	NC2G0010280
GO:0017183	peptidyl-diphthamide biosynthetic process from peptidyl-histidine	biological_process	8	19018	0.298468001	0.432783872	1.038553954	NC2G0286830; NC1G0129320
GO:0019264	glycine biosynthetic process from serine	biological_process	8	19018	0.609415769	0.698590263	0.519276977	NC3G0231170
GO:0019388	galactose catabolic process	biological_process	8	19018	0.298468001	0.432783872	1.038553954	NC2G0035310; NC10G0162720
GO:0019563	glycerol catabolic process	biological_process	8	19018	0.298468001	0.432783872	1.038553954	NC2G0293840; NC8G0217430
GO:0019905	syntaxin binding	molecular_function	8	19018	0.609415769	0.698590263	0.519276977	NC7G0277240
GO:0022900	electron transport chain	biological_process	8	19018	0.101322592	0.222422053	1.557830931	NC9G0168830; NC10G0248610; NC3G0227070
GO:0030041	actin filament polymerization	biological_process	8	19018	0.298468001	0.432783872	1.038553954	NC11G0115770; NC6G0156060
GO:0030140	trans-Golgi network transport vesicle	cellular_component	8	19018	0.609415769	0.698590263	0.519276977	NC2G0294500
GO:0030307	positive regulation of cell growth	biological_process	8	19018	0.101322592	0.222422053	1.557830931	NC6G0039700; NC9G0169330; NC11G0209230
GO:0030915	Smc5-Smc6 complex	cellular_component	8	19018	0.101322592	0.222422053	1.557830931	NC4G0023480; NC2G0191630; NC1G0102470
GO:0030943	mitochondrion targeting sequence binding	molecular_function	8	19018	0.101322592	0.222422053	1.557830931	NC5G0267060; NC7G0279160; NC13G0195550
GO:0032012	regulation of ARF protein signal transduction	biological_process	8	19018	0.298468001	0.432783872	1.038553954	NC6G0252520; NC1G0132390
GO:0032450	maltose alpha-glucosidase activity	molecular_function	8	19018	0.609415769	0.698590263	0.519276977	NC14G0283130
GO:0032786	positive regulation of DNA-templated transcription, elongation	biological_process	8	19018	0.298468001	0.432783872	1.038553954	NC2G0056630; NC2G0010060
GO:0032875	regulation of DNA endoreduplication	biological_process	8	19018	0.298468001	0.432783872	1.038553954	NC9G0114380; NC4G0011600
GO:0032958	inositol phosphate biosynthetic process	biological_process	8	19018	0.609415769	0.698590263	0.519276977	NC3G0231360
GO:0033201	alpha-1,4-glucan synthase activity	molecular_function	8	19018	0.609415769	0.698590263	0.519276977	NC2G0033750
GO:0033263	CORVET complex	cellular_component	8	19018	0.374769319	0.474519949	0.780706076	NC11G0015060
GO:0033857	diphosphoinositol-pentakisphosphate kinase activity	molecular_function	8	19018	0.609415769	0.698590263	0.519276977	NC3G0231360
GO:0034727	piecemeal microautophagy of the nucleus	biological_process	8	19018	0.298468001	0.432783872	1.038553954	NC8G0137180; NC8G0279610
GO:0035618	root hair	cellular_component	8	19018	0.298468001	0.432783872	1.038553954	NC6G0269620; NC6G0098350
GO:0035838	growing cell tip	cellular_component	8	19018	0.298468001	0.432783872	1.038553954	NC7G0278120; NC8G0217850
GO:0036459	thiol-dependent ubiquitinyl hydrolase activity	molecular_function	8	19018	0.298468001	0.432783872	1.038553954	NC4G0152820; NC9G0200110
GO:0042721	TIM22 mitochondrial import inner membrane insertion complex	cellular_component	8	19018	0.101322592	0.222422053	1.557830931	NC5G0267060; NC7G0279160; NC13G0195550
GO:0042790	nucleolar large rRNA transcription by RNA polymerase I	biological_process	8	19018	0.298468001	0.432783872	1.038553954	NC14G0174530; NC12G0245710
GO:0043171	peptide catabolic process	biological_process	8	19018	0.00342966	0.021461515	2.596384884	NC12G0198870; NC12G0198880; NC12G0198920; NC1G0109880; NC1G0109670
GO:0043295	glutathione binding	molecular_function	8	19018	0.023224413	0.097780735	2.077107907	NC5G0159930; NC9G0173820; NC1G0133680; NC14G0261010
GO:0043667	pollen wall	cellular_component	8	19018	0.609415769	0.698590263	0.519276977	NC6G0115260
GO:0044211	CTP salvage	biological_process	8	19018	0.101322592	0.222422053	1.557830931	NC3G0243760; NC3G0243780; NC1G0108310
GO:0045335	phagocytic vesicle	cellular_component	8	19018	0.298468001	0.432783872	1.038553954	NC10G0167770; NC10G0167940
GO:0046907	intracellular transport	biological_process	8	19018	0.609415769	0.698590263	0.519276977	NC1G0128670
GO:0047196	long-chain-alcohol O-fatty-acyltransferase activity	molecular_function	8	19018	1.1222E-05	8.9623E-05	3.634938838	NC1G0177930; NC7G0234930; NC7G0234910; NC1G0181800; NC1G0181780; NC1G0181750; NC9G0112120
GO:0047325	inositol tetrakisphosphate 1-kinase activity	molecular_function	8	19018	0.298468001	0.432783872	1.038553954	NC9G0114180; NC4G0152110
[truncated: 3,070 more rows]
