# Supplementary material for: Transcriptomic Insight into Viviparous Growth in Water Lily
Source: Biomed Res Int. 2022 Jul 7;2022:8445484. doi: 10.1155/2022/8445484 (PMC9283058; doi:10.1155/2022/8445484)
Supplement: Supplementary Materials — Additional Figure 1: list of top enriched Gene Ontology (GO) terms between two Nymphaea species N. micrantha and N. colorata, at four developmental stages. Additional Figure 2: list of top twenty enriched KEGG pathways between two Nymphaea species N. micrantha and N. colorata, at four developmental stages. Additional Table S1: list of unique differentially expressed genes among four developmental stages of N. micrantha (X) and N. colorata (L) species. Available at https://figshare.com/articles/dataset/Additional_information_tables_xlsx/19688034). Additional Table S2: list of unique Gene Ontology (GO) terms annotated to the differentially expressed genes among four developmental stages of N. micrantha (X) and N. colorata (L) species. Available at https://figshare.com/articles/dataset/Additional_information_tables_xlsx/19688034. Additional Table S3: list of highly conserved KEGG pathways annotated to the differentially expressed genes among four developmental stages of N. micrantha (X) and N. colorata (L) species. Available at https://figshare.com/articles/dataset/Additional_information_tables_xlsx/19688034. Additional Table S4: primer sequences of the genes used in the qRT-PCR. Available at https://figshare.com/articles/dataset/Additional_information_tables_xlsx/19688034. [file 8445484.f1.zip › Table S3 (1).txt]

Additional Table S3: List of highly vonserved KEGG pathways annotated to the differentially expressed genes among four developmental stages of N. micrantha (X) and N. colorata (L) species
Sr. No.	id	term	PopHits	PopTotal	Gene
1	ko03010	Ribosome	218	1967	NC1G0102750.gene; NC10G0232740.gene; NC10G0045380.gene; NC11G0117810.gene; NC11G0115600.gene; NC13G0059090.gene; NC14G0157560.gene; NC3G0202790.gene; NC4G0153630.gene; NC5G0159500.gene; NC6G0257550.gene; NC6G0252350.gene; NC6G0040280.gene; NC8G0219770.gene; NC8G0210680.gene; NC9G0276740.gene; NC9G0171740.gene
2	ko00190	Oxidative phosphorylation	210	1967	NC10G0233820.gene; NC2G0005510.gene; NC7G0293050.gene; NC7G0292190.gene; NC9G0113280.gene; NC9G0170010.gene
3	ko00195	Photosynthesis	144	1967	NC1G0101390.gene; NC1G0306410.gene; NC1G0065180.gene; NC10G0233820.gene; NC11G0115830.gene; NC12G0096600.gene; NC2G0008370.gene; NC2G0005510.gene; NC2G0042540.gene; NC9G0272490.gene; NC9G0272520.gene
4	ko01200	Carbon metabolism	109	1967	NC1G0018250.gene; NC10G0232730.gene; NC10G0167310.gene; NC11G0121580.gene; NC12G0183980.gene; NC13G0025630.gene; NC2G0054460.gene; NC2G0285280.gene; NC2G0037930.gene; NC4G0151900.gene; NC4G0018690.gene; NC5G0049930.gene; NC6G0252170.gene; NC6G0154340.gene; NC6G0268380.gene; NC7G0278780.gene; NC7G0247280.gene; NC8G0124170.gene; NC8G0216270.gene; NC9G0139160.gene; NC250170.gene
5	ko00230	Purine metabolism	105	1967	NC14G0141640.gene; NC2G0004390.gene; NC2G0001070.gene; NC3G0221180.gene; NC4G0018690.gene; NC5G0262380.gene; NC6G0098290.gene; NC9G0052880.gene
6	ko00240	Pyrimidine metabolism	92	1967	NC2G0004390.gene; NC2G0001070.gene; NC3G0208830.gene; NC3G0243760.gene; NC3G0243780.gene; NC5G0262380.gene; NC6G0253740.gene; NC6G0253730.gene; NC9G0052880.gene
7	ko01230	Biosynthesis of amino acids	86	1967	NC1G0018290.gene; NC1G0018250.gene; NC10G0165080.gene; NC10G0165680.gene; NC2G0055570.gene; NC2G0054460.gene; NC2G0035060.gene; NC2G0037930.gene; NC3G0202800.gene; NC4G0018690.gene; NC6G0257110.gene; NC6G0252170.gene; NC7G0278780.gene; NC7G0236030.gene; NC8G0124170.gene; NC8G0216270.gene; NC250170.gene
8	ko04141	Protein processing in endoplasmic reticulum	70	1967	NC1G0178230.gene; NC11G0116820.gene; NC12G0250440.gene; NC2G0285290.gene; NC4G0138070.gene; NC4G0137670.gene; NC4G0019250.gene; NC5G0050430.gene; NC5G0057380.gene; NC6G0255960.gene; NC6G0265200.gene; NC7G0292850.gene
9	ko04075	Plant hormone signal transduction	65	1967	NC1G0179090.gene; NC11G0302420.gene; NC11G0241560.gene; NC13G0298710.gene; NC14G0174900.gene; NC2G0286500.gene; NC3G0208520.gene; NC7G0030990.gene; NC7G0235790.gene; NC8G0240630.gene; NC8G0240640.gene; NC8G0217610.gene; NC9G0092580.gene; NC9G0170260.gene; NC9G0168960.gene; NC9G0168130.gene; NC9G0272150.gene; NC263970.gene
10	ko03020	RNA polymerase	63	1967	NC2G0004390.gene; NC5G0262380.gene
11	ko00500	Starch and sucrose metabolism	53	1967	NC1G0088830.gene; NC1G0131220.gene; NC1G0306140.gene; NC1G0181910.gene; NC2G0033750.gene; NC5G0159320.gene; NC5G0159300.gene; NC5G0158920.gene; NC6G0268960.gene; NC8G0280830.gene; NC8G0219620.gene; NC9G0172780.gene
12	ko03040	Spliceosome	50	1967	NC1G0088880.gene; NC1G0018380.gene; NC10G0044410.gene; NC11G0118940.gene; NC4G0137670.gene; NC5G0050930.gene; NC5G0050430.gene; NC9G0172560.gene
13	ko03013	RNA transport	50	1967	NC1G0132380.gene; NC1G0130830.gene; NC11G0057920.gene; NC11G0244630.gene; NC2G0000760.gene; NC5G0050930.gene; NC5G0262630.gene; NC7G0235000.gene; NC9G0147130.gene; NC9G0272750.gene
14	ko04120	Ubiquitin mediated proteolysis	48	1967	NC1G0103520.gene; NC10G0233710.gene; NC10G0045940.gene; NC12G0012230.gene; NC12G0038880.gene; NC4G0138070.gene; NC5G0201060.gene; NC6G0255960.gene; NC8G0299870.gene
15	ko04151	PI3K-Akt signaling pathway	48	1967	NC1G0109450.gene; NC13G0028700.gene; NC6G0156270.gene
16	ko00940	Phenylpropanoid biosynthesis	47	1967	NC1G0105340.gene; NC1G0128970.gene; NC1G0306140.gene; NC1G0182570.gene; NC10G0145170.gene; NC3G0203180.gene; NC3G0225220.gene; NC3G0226660.gene; NC4G0051830.gene; NC4G0051810.gene; NC4G0030280.gene; NC4G0238150.gene; NC4G0237070.gene; NC6G0268960.gene; NC8G0215660.gene
17	ko04145	Phagosome	46	1967	NC11G0123950.gene; NC11G0210410.gene; NC4G0019710.gene; NC4G0019970.gene; NC6G0255230.gene; NC9G0091660.gene
18	ko00710	Carbon fixation in photosynthetic organisms	45	1967	NC10G0232730.gene; NC10G0167310.gene; NC13G0025630.gene; NC2G0054460.gene; NC2G0285280.gene; NC4G0151900.gene; NC6G0154340.gene; NC6G0268380.gene; NC7G0247280.gene; NC8G0216270.gene; NC9G0139160.gene
19	ko04111	Cell cycle - yeast	44	1967	NC1G0109450.gene; NC1G0103520.gene; NC1G0065240.gene; NC10G0043250.gene; NC12G0012230.gene; NC12G0038880.gene; NC4G0138070.gene; NC4G0240320.gene; NC5G0201060.gene; NC6G0255960.gene; NC6G0156270.gene; NC6G0259330.gene; NC8G0299550.gene; NC8G0299870.gene
20	ko04110	Cell cycle	44	1967	NC1G0103520.gene; NC1G0065240.gene; NC11G0120190.gene; NC12G0012230.gene; NC12G0038880.gene; NC14G0115060.gene; NC4G0138070.gene; NC5G0201060.gene; NC6G0255960.gene; NC6G0259330.gene; NC8G0299550.gene; NC8G0299870.gene
21	ko00630	Glyoxylate and dicarboxylate metabolism	44	1967	NC10G0232730.gene; NC11G0121580.gene; NC14G0114460.gene; NC2G0035060.gene; NC4G0151900.gene; NC5G0049930.gene; NC6G0154340.gene; NC6G0268380.gene; NC7G0247280.gene
22	ko04144	Endocytosis	43	1967	NC1G0260560.gene; NC10G0164890.gene; NC2G0007800.gene; NC2G0002470.gene; NC2G0287660.gene; NC2G0294500.gene; NC4G0137670.gene; NC5G0050430.gene; NC9G0272810.gene
23	ko00010	Glycolysis / Gluconeogenesis	43	1967	NC1G0091000.gene; NC1G0090980.gene; NC1G0090950.gene; NC1G0018250.gene; NC10G0144680.gene; NC13G0025630.gene; NC13G0029340.gene; NC8G0216270.gene; NC9G0272370.gene
24	ko00270	Cysteine and methionine metabolism	42	1967	NC10G0165680.gene; NC12G0094730.gene; NC2G0055570.gene; NC2G0037930.gene; NC3G0225490.gene; NC4G0151900.gene; NC6G0257770.gene; NC6G0252170.gene; NC6G0154340.gene; NC6G0268380.gene; NC7G0278780.gene; NC7G0308410.gene; NC8G0124170.gene; NC9G0170140.gene
25	ko04114	Oocyte meiosis	42	1967	NC1G0109450.gene; NC1G0103520.gene; NC10G0164160.gene; NC12G0012230.gene; NC12G0038880.gene; NC14G0115060.gene; NC4G0138070.gene; NC5G0201060.gene; NC6G0255960.gene; NC6G0156270.gene; NC8G0299870.gene
26	ko00052	Galactose metabolism	40	1967	NC11G0124050.gene; NC2G0008930.gene
27	ko04152	AMPK signaling pathway	38	1967	NC1G0109450.gene; NC13G0025630.gene; NC13G0028700.gene; NC6G0156270.gene; NC9G0272810.gene
28	ko00620	Pyruvate metabolism	33	1967	NC10G0167310.gene; NC10G0065580.gene; NC10G0065570.gene; NC4G0151900.gene; NC6G0154340.gene; NC6G0268380.gene; NC9G0139160.gene
29	ko03008	Ribosome biogenesis in eukaryotes	33	1967	NC1G0260550.gene; NC11G0119070.gene; NC4G0051970.gene; NC4G0023210.gene; NC5G0262630.gene; NC5G0267680.gene
30	ko00970	Aminoacyl-tRNA biosynthesis	32	1967	NC13G0059500.gene; NC13G0059460.gene; NC2G0191560.gene; NC3G0230920.gene; NC7G0297090.gene
31	ko00480	Glutathione metabolism	30	1967	NC10G0162510.gene; NC12G0198870.gene; NC12G0094730.gene; NC2G0001070.gene; NC2G0034900.gene; NC5G0159930.gene; NC6G0024710.gene; NC6G0024370.gene
32	ko04140	Regulation of autophagy	30	1967	NC12G0184490.gene; NC13G0028700.gene
33	ko00564	Glycerophospholipid metabolism	28	1967	NC13G0195130.gene; NC14G0010400.gene; NC2G0009740.gene; NC2G0297840.gene; NC3G0221390.gene; NC3G0225430.gene; NC5G0049680.gene; NC5G0158360.gene; NC6G0258260.gene; NC8G0213600.gene
34	ko00520	Amino sugar and nucleotide sugar metabolism	28	1967	NC1G0181910.gene; NC5G0158920.gene; NC7G0278330.gene; NC9G0283490.gene
35	ko03015	mRNA surveillance pathway	28	1967	NC1G0109450.gene; NC2G0191350.gene; NC5G0050930.gene; NC6G0156270.gene; NC9G0272750.gene
36	ko00040	Pentose and glucuronate interconversions	28	1967	NC11G0015680.gene; NC11G0244230.gene; NC5G0159300.gene; NC8G0280830.gene
37	ko04310	Wnt signaling pathway	27	1967	NC1G0181250.gene; NC10G0233710.gene; NC4G0051970.gene; NC4G0138070.gene; NC6G0255960.gene; NC9G0146320.gene
38	ko04068	FoxO signaling pathway	27	1967	NC11G0120190.gene; NC13G0028700.gene; NC4G0021680.gene
39	ko04146	Peroxisome	27	1967	NC4G0021680.gene; NC5G0049930.gene; NC6G0024400.gene
40	ko04113	Meiosis - yeast	26	1967	NC1G0109450.gene; NC1G0103520.gene; NC1G0065240.gene; NC12G0012230.gene; NC12G0038880.gene; NC5G0201060.gene; NC6G0156270.gene; NC6G0259330.gene; NC8G0299870.gene
41	ko01212	Fatty acid metabolism	25	1967	NC1G0128870.gene; NC11G0209300.gene; NC2G0004230.gene; NC2G0004220.gene; NC2G0004190.gene; NC3G0206690.gene; NC8G0214780.gene
42	ko03050	Proteasome	24	1967	NC2G0000510.gene; NC2G0037570.gene; NC3G0227230.gene; NC7G0175920.gene; NC7G0235230.gene; NC9G0200060.gene
43	ko00860	Porphyrin and chlorophyll metabolism	23	1967	NC13G0195340.gene; NC14G0115000.gene; NC4G0309110.gene; NC4G0137870.gene; NC6G0256570.gene; NC7G0293180.gene; NC9G0272190.gene; NC9G0272770.gene
44	ko04139	Regulation of mitophagy - yeast	23	1967	NC4G0051970.gene; NC6G0252290.gene; NC6G0252280.gene; NC8G0211920.gene
45	ko00020	Citrate cycle (TCA cycle)	23	1967	NC4G0151900.gene; NC6G0154340.gene; NC6G0268380.gene; NC250170.gene
46	ko03018	RNA degradation	23	1967	NC3G0208150.gene; NC9G0272750.gene
47	ko02024	Quorum sensing	22	1967	NC10G0165080.gene; NC11G0015680.gene; NC11G0244230.gene
48	ko00400	Phenylalanine, tyrosine and tryptophan biosynthesis	22	1967	NC1G0018290.gene; NC10G0165080.gene; NC7G0236030.gene
49	ko04070	Phosphatidylinositol signaling system	21	1967	NC10G0164160.gene; NC14G0157030.gene; NC4G0137620.gene
50	ko04024	cAMP signaling pathway	21	1967	NC10G0164160.gene
51	ko00561	Glycerolipid metabolism	20	1967	NC2G0009740.gene; NC3G0221390.gene; NC5G0049680.gene; NC6G0258260.gene
52	ko00982	Drug metabolism - cytochrome P450	20	1967	NC10G0144680.gene; NC2G0034900.gene; NC5G0159930.gene; NC6G0256000.gene; NC6G0024710.gene; NC6G0024370.gene; NC9G0272370.gene
53	ko04210	Apoptosis	20	1967	NC2G0285290.gene; NC6G0255230.gene
54	ko00941	Flavonoid biosynthesis	19	1967	NC1G0182570.gene; NC12G0188430.gene; NC12G0188420.gene; NC12G0188410.gene; NC2G0010340.gene; NC3G0226660.gene; NC7G0277620.gene; NC7G0277710.gene; NC9G0147080.gene
55	ko00680	Methane metabolism	19	1967	NC1G0018250.gene; NC10G0167310.gene; NC13G0025630.gene; NC8G0216270.gene
56	ko04013	MAPK signaling pathway - fly	19	1967	NC1G0109450.gene; NC10G0233710.gene; NC4G0021680.gene; NC6G0156270.gene
57	ko00030	Pentose phosphate pathway	19	1967	NC13G0025630.gene; NC2G0054460.gene; NC4G0018690.gene; NC8G0216270.gene
58	ko00071	Fatty acid degradation	19	1967	NC1G0091000.gene; NC1G0090980.gene; NC1G0090950.gene; NC10G0144680.gene; NC9G0272370.gene
59	ko03420	Nucleotide excision repair	18	1967	NC2G0006380.gene; NC4G0021910.gene
60	ko04011	MAPK signaling pathway - yeast	18	1967	NC4G0137620.gene
61	ko04071	Sphingolipid signaling pathway	17	1967	NC1G0109450.gene; NC6G0156270.gene
62	ko00380	Tryptophan metabolism	17	1967	NC1G0091150.gene; NC1G0129050.gene; NC3G0206030.gene
63	ko00062	Fatty acid elongation	17	1967	NC1G0108160.gene; NC1G0129310.gene; NC2G0004230.gene; NC2G0004220.gene; NC2G0004190.gene; NC3G0206690.gene; NC6G0254440.gene; NC8G0217000.gene; NC9G0271890.gene
64	ko00100	Steroid biosynthesis	17	1967	NC13G0025430.gene; NC9G0113300.gene
65	ko04540	Gap junction	17	1967	NC4G0019710.gene; NC6G0255230.gene; NC9G0091660.gene
66	ko00592	alpha-Linolenic acid metabolism	16	1967	NC1G0091000.gene; NC1G0090980.gene; NC1G0090950.gene; NC13G0026520.gene; NC2G0007520.gene; NC8G0213600.gene
67	ko00980	Metabolism of xenobiotics by cytochrome P450	16	1967	NC10G0144680.gene; NC2G0034900.gene; NC5G0159930.gene; NC6G0024710.gene; NC6G0024370.gene; NC9G0272370.gene
68	ko01210	2-Oxocarboxylic acid metabolism	16	1967	NC3G0206030.gene; NC3G0202800.gene; NC6G0257110.gene; NC250170.gene
69	ko00330	Arginine and proline metabolism	16	1967	NC1G0134760.gene; NC1G0132850.gene; NC3G0225490.gene
70	ko04390	Hippo signaling pathway	16	1967	NC1G0109450.gene; NC6G0156270.gene
71	ko00906	Carotenoid biosynthesis	15	1967	NC12G0097500.gene; NC12G0250700.gene; NC2G0054030.gene; NC4G0020890.gene; NC8G0216640.gene
72	ko04014	Ras signaling pathway	15	1967	NC10G0164160.gene; NC8G0213600.gene
73	ko00920	Sulfur metabolism	15	1967	NC14G0141640.gene; NC2G0037930.gene; NC6G0252170.gene; NC7G0278780.gene; NC8G0124170.gene
74	ko03030	DNA replication	14	1967	NC13G0196310.gene; NC2G0006380.gene; NC5G0251650.gene; NC9G0052880.gene
75	ko03460	Fanconi anemia pathway	14	1967	NC1G0260570.gene; NC4G0021910.gene; NC5G0263450.gene; NC7G0235660.gene
76	ko04010	MAPK signaling pathway	14	1967	NC4G0137670.gene; NC5G0050430.gene
77	ko00562	Inositol phosphate metabolism	14	1967	NC14G0157030.gene; NC4G0137620.gene
78	ko00350	Tyrosine metabolism	14	1967	NC1G0091000.gene; NC1G0090980.gene; NC1G0090950.gene; NC10G0144680.gene; NC11G0123110.gene; NC9G0272370.gene
79	ko04350	TGF-beta signaling pathway	14	1967	NC1G0109450.gene; NC4G0138070.gene; NC6G0255960.gene; NC6G0156270.gene
80	ko00051	Fructose and mannose metabolism	14	1967	NC13G0025630.gene; NC8G0216270.gene
81	ko01040	Biosynthesis of unsaturated fatty acids	14	1967	NC2G0004230.gene; NC2G0004220.gene; NC2G0004190.gene; NC3G0206690.gene
82	ko04341	Hedgehog signaling pathway - fly	14	1967	NC4G0138070.gene; NC6G0255960.gene
83	ko00073	Cutin, suberine and wax biosynthesis	14	1967	NC1G0128500.gene; NC12G0094170.gene; NC2G0287460.gene; NC6G0040730.gene; NC6G0040810.gene; NC8G0299740.gene; NC8G0215190.gene
84	ko04391	Hippo signaling pathway - fly	13	1967	NC1G0109450.gene; NC6G0156270.gene
85	ko00902	Monoterpenoid biosynthesis	13	1967	NC10G0143420.gene; NC10G0143430.gene; NC10G0143460.gene; NC2G0007870.gene
86	ko00910	Nitrogen metabolism	13	1967	NC1G0109820.gene; NC10G0163480.gene; NC12G0183980.gene; NC2G0035060.gene
87	ko00460	Cyanoamino acid metabolism	13	1967	NC1G0306140.gene; NC10G0162510.gene; NC6G0268960.gene
88	ko03410	Base excision repair	12	1967	NC11G0121130.gene; NC2G0006380.gene; NC5G0251650.gene
89	ko04115	p53 signaling pathway	12	1967	NC10G0233710.gene; NC10G0045940.gene; NC11G0120190.gene; NC2G0001070.gene
90	ko00360	Phenylalanine metabolism	12	1967	NC1G0105340.gene; NC4G0237070.gene
91	ko03060	Protein export	12	1967	NC3G0232270.gene; NC4G0019250.gene
92	ko03430	Mismatch repair	12	1967	NC2G0006380.gene
93	ko00900	Terpenoid backbone biosynthesis	11	1967	NC12G0198710.gene; NC9G0139150.gene
94	ko00780	Biotin metabolism	11	1967	NC11G0209300.gene; NC12G0250420.gene; NC4G0052300.gene; NC8G0214780.gene
95	ko04530	Tight junction	11	1967	NC1G0109450.gene; NC4G0051970.gene; NC6G0156270.gene
96	ko04064	NF-kappa B signaling pathway	11	1967	NC4G0051970.gene; NC8G0279590.gene
97	ko04130	SNARE interactions in vesicular transport	10	1967	NC11G0123950.gene; NC11G0210410.gene; NC4G0019970.gene
98	ko00670	One carbon pool by folate	10	1967	NC11G0121580.gene; NC6G0098290.gene; NC7G0297090.gene; NC8G0059950.gene; NC8G0059940.gene
99	ko04520	Adherens junction	10	1967	NC4G0051970.gene
100	ko04214	Apoptosis - fly	10	1967	NC10G0045320.gene; NC10G0043550.gene
101	ko00513	Various types of N-glycan biosynthesis	9	1967	NC3G0203230.gene; NC5G0158790.gene; NC8G0124760.gene
102	ko00720	Carbon fixation pathways in prokaryotes	8	1967	NC10G0167310.gene
103	ko00983	Drug metabolism - other enzymes	8	1967	NC3G0243760.gene; NC6G0253740.gene; NC6G0253730.gene
104	ko00140	Steroid hormone biosynthesis	8	1967	NC2G0004230.gene; NC2G0004220.gene; NC2G0004190.gene; NC3G0206690.gene
105	ko00770	Pantothenate and CoA biosynthesis	8	1967	NC3G0202800.gene
106	ko00310	Lysine degradation	8	1967	NC9G0276350.gene
107	ko00650	Butanoate metabolism	6	1967	NC3G0202800.gene
108	ko00196	Photosynthesis - antenna proteins	5	1967	NC3G0227450.gene
109	ko00565	Ether lipid metabolism	5	1967	NC8G0213600.gene
110	ko00944	Flavone and flavonol biosynthesis	5	1967	NC7G0277620.gene; NC7G0277710.gene
111	ko00521	Streptomycin biosynthesis	5	1967	NC14G0157030.gene
112	ko00290	Valine, leucine and isoleucine biosynthesis	5	1967	NC3G0202800.gene
113	ko00950	Isoquinoline alkaloid biosynthesis	5	1967	NC11G0123110.gene
114	ko00945	Stilbenoid, diarylheptanoid and gingerol biosynthesis	5	1967	NC1G0182570.gene; NC3G0226660.gene
115	ko00942	Anthocyanin biosynthesis	4	1967	NC3G0231320.gene
116	ko00130	Ubiquinone and other terpenoid-quinone biosynthesis	4	1967	NC12G0245330.gene; NC5G0262470.gene
117	ko00790	Folate biosynthesis	4	1967	NC1G0102990.gene; NC13G0025600.gene; NC13G0027810.gene
118	ko04122	Sulfur relay system	4	1967	NC1G0102990.gene; NC13G0025600.gene; NC13G0027810.gene
119	ko00908	Zeatin biosynthesis	4	1967	NC10G0163770.gene; NC6G0041110.gene
120	ko00591	Linoleic acid metabolism	3	1967	NC8G0213600.gene
121	ko00590	Arachidonic acid metabolism	3	1967	NC10G0162510.gene; NC8G0213600.gene
122	ko03450	Non-homologous end-joining	3	1967	NC5G0251650.gene
123	ko00440	Phosphonate and phosphinate metabolism	2	1967	NC2G0297840.gene; NC5G0158360.gene
124	ko00660	C5-Branched dibasic acid metabolism	2	1967	NC3G0202800.gene
125	ko00361	Chlorocyclohexane and chlorobenzene degradation	2	1967	NC7G0246200.gene
126	ko00364	Fluorobenzoate degradation	2	1967	NC7G0246200.gene
127	ko00623	Toluene degradation	2	1967	NC7G0246200.gene
