# Supplementary material for: Transcriptomic Insight into Viviparous Growth in Water Lily
Source: Biomed Res Int. 2022 Jul 7;2022:8445484. doi: 10.1155/2022/8445484 (PMC9283058; doi:10.1155/2022/8445484)
Supplement: Supplementary Materials — Additional Figure 1: list of top enriched Gene Ontology (GO) terms between two Nymphaea species N. micrantha and N. colorata, at four developmental stages. Additional Figure 2: list of top twenty enriched KEGG pathways between two Nymphaea species N. micrantha and N. colorata, at four developmental stages. Additional Table S1: list of unique differentially expressed genes among four developmental stages of N. micrantha (X) and N. colorata (L) species. Available at https://figshare.com/articles/dataset/Additional_information_tables_xlsx/19688034). Additional Table S2: list of unique Gene Ontology (GO) terms annotated to the differentially expressed genes among four developmental stages of N. micrantha (X) and N. colorata (L) species. Available at https://figshare.com/articles/dataset/Additional_information_tables_xlsx/19688034. Additional Table S3: list of highly conserved KEGG pathways annotated to the differentially expressed genes among four developmental stages of N. micrantha (X) and N. colorata (L) species. Available at https://figshare.com/articles/dataset/Additional_information_tables_xlsx/19688034. Additional Table S4: primer sequences of the genes used in the qRT-PCR. Available at https://figshare.com/articles/dataset/Additional_information_tables_xlsx/19688034. [file 8445484.f1.zip › table s4 (1).txt]

Additional Table S4: Primer sequences of the genes used in the qRT-PCR
Gene ID	Forward primer sequence	Reverse primer sequence
NC10G0233980	GAGGGAAAAACTCACATCTC	CGCCCAAGTCAAAGGTCC
NC12G0185960	ATCTGGCTCCTAATCCCTCAA	CCGTCACTCCAAGAAGAACAC
NC1G0018370	TTTCGAACCCATCGAAAAAC	ACCCCACTACCCCATCTACC
NC7G0175940	TCTCAGAGTAATTTTATTCACTCAATG	CCCACCAATACGGTAGAAGC
NC9G0173300	TTTGTATTTTTAGAGTGGATTTAGGTG	GACAAGGTTGGTTGGCGTAT
NC9G0112670	AGCATTGTTTGGTGGG	GTTGAAGAGTGTTGAGGGAT
NC9G0112680	CACCCGCCATTATCAC	ATTTAGCAGCATTGTTCTC
NC9G0113760	TTCATTCCTCCCTTCTT	ATGGCTCTTGTCGTCG
NC9G0113770	TCTGACCGTTCAAGAAATGG	TGGAGCAACCCGTAACCGTG
NC9G0139150	TCCGGGAGCCACACCATTGG	TGGTCGGAATTCAACAGTC
Ubiquitin	CCTGTATTGCCTGATG	GACGAGATGGTGGAGT
